# Supplementary material for: Arginine in C9ORF72 Dipolypeptides Mediates Promiscuous Proteome Binding and Multiple Modes of Toxicity
Source: Mol Cell Proteomics. 2020 Feb 21;19(4):640–54. doi: 10.1074/mcp.RA119.001888 (PMC7124463; doi:10.1074/mcp.RA119.001888)
Supplement: Table S2 [file 157401_1_supp_477899_q5xsfk.xlsx]

## Sheet: Table S2 information
	Table S2. Protein interactors to 10× and 101× DPRs. Relates to Fig 2 & Fig S2.
	Experiment description
	Here is data showing dimethyl labelling (heavy, medium, and light) for GFP trap immunoprecipations matched for total protein amount.
	Samples included GFP alone, GFP-10x DPR and GFP-101x DPR.
	Poly-PR and Poly-AP studies were done in 4 biological replicates while Poly-GR and Poly-GA studies were done in 3 biological replicates.
	Labelling strategy used in the GFP-immunoprecipitation experiments
		Dimethylation 3plex method
	Study name	Light	Medium	Heavy
	Poly-PR	101PR	10PR	GFP
	Poly-GR	GFP	10GR	101GR
	Poly-GA	GFP	101GA	10GA
	Poly-AP	GFP	101AP	10AP
	Legend for the parameters appeared in the protein sheets
	Accession	UniProt identifiers of the proteins
	Description	The description of the protein extracted from the search sequence database
	Gene ID	The official gene symbol
	Σ Coverage, %	The percentage of protein sequences covered by identified peptides
	Σ# Unique Peptides	The total number of distinct peptide sequences unique to the protein group
	MW [kDa]	The molecular weight of the protein in kilodaltons without considering post-translational modifications (PTMs).
	Σ# PSMs	The total number of peptide spectrum matches identified from all included searches
	# AAs	The length of the protein sequence
	calc. pI	The theoretically calculated isoelectric point of the protein, which is the pH at which a particular molecule carries no net electrical charge.
	Modifications	The static and dynamic modifications identified in the protein consolidated from all PSMs
	Normalized abundance Light	The average peak heights of all unique peptides only for the 'light' versions that are associated with the protein after normalization to the total peptide amount
	Normalized abundance Medium	The average peak heights of all unique peptides only for the 'medium' versions that are associated with the protein after normalization to the total peptide amount
	Normalized abundance Heavy	The average peak heights of all unique peptides only for the 'heavy' versions that are associated with the protein after normalization to the total peptide amount
	Significant	"+" indicates it passes the statistical test (Welch's T-test with a permutation-based FDR of 1% and S0 of 1)
	Welch's T-test Difference	The difference between Log2 normalised abundances in DPR versus GFP control from at least three biological replicates
	Negative log Welch's T-test p-value	Negative log10 transformed P-value generated from Welch's T-test with a permutation-based FDR of 1% and S0 of 1
	Mascot score	The cumulative protein score based on summing the ion scores of the unique peptides identified for that protein.
	Legend for the parameters appeared in the peptide sheets
	Confidence	The level of confidence of the identified peptide group
	Annotated Sequence	The peptide sequence with the flanking residues in the protein
	Modifications	The static and dynamic modifications identified in the PSMs of the peptide.
	Modifications in Proteins	The position of the modifications in the protein
	Qvality PEP	The posterior error probability for the identified peptide group
	Qvality q-value	The q-value for the identified peptide group
	# Protein Groups	The number of identified master proteins in which the peptide sequence is contained
	# Proteins	The number of identified proteins in which the peptide sequence is contained
	# PSMs	Number of peptide spectrum matches identified for the peptide group
	Master Protein Accessions	The unique identifiers (accessions) of all master proteins from all protein groups that include this peptide sequence.
	Positions in Proteins	The position of the peptide in the protein(s)
	# Missed Cleavages	The number of cleavage sites within the peptide that were missed by the digestion process
	Theo. MH+ [Da]	The theoritical Protonated monoisotopic mass of the peptides in Daltons, calculated from the amino acid sequence, inclusing the modifications
	Abundances (Normalized)	The average peak heights of all PSMs associated with this peptide after normalization to the total peptide amount
	Precursor Quan Result ID	Unique identifier for the precursor quantitative value
	Quan Info	The status of this peptide result for quantitation
	Mascot Confidence	The identification confidence of the PSM
	Mascot Charge	The charge of the peptide ion in the precursor spectrum
	Mascot RT [min]	The retension time when the peptide was observed
	Mascot m/z[Da]	The mass to charge ratio of the precursor ion in Dalton
	Mascot Delta m/z [Da]	The absolute difference in Dalton between the theoritical mass of the peptide and the experimental mass of the precursor ion
	Mascot Percolator q-Value	The minimal false discovery rate at which the collection of PSMs associated with the peptide is considered correct
	Mascot Percolator PEP	the probability of a random match being classed as significant
	Mascot Ions Score	The mascot ion score for an MS/MS match is based on the absolute probability (P) that the observed match between the experimnetal data and the data sequence is a random event.
	Top Apex RT [min]	The best apex retention time over all connected concensus features

## Sheet: PR-protein
Accession	Description	Gene ID	Σ Coverage, %	Σ# Unique Peptides	Σ# PSMs	# AAs	MW [kDa]	calc. pI	Modifications	Normalized Abundance Light, Replicate I	Normalized Abundance Light, Replicate II	Normalized Abundance Light, Replicate III	Normalized Abundance Light, Replicate IV	Normalized Abundance Medium, Replicate I	Normalized Abundance Medium, Replicate II	Normalized Abundance Medium, Replicate III	Normalized Abundance Medium, Replicate VI	Normalized Abundance Heavy, Replicate I	Normalized Abundance Heavy, Replicate II	Normalized Abundance Heavy, Replicate III	Normalized Abundance Heavy, Replicate IV	Welch's T-test Significant 101PR_GFP (FDR=1%, S0=1)	Welch's T-test Significant 10PR_GFP (FDR=1%, S0=1)	Welch's T-test Significant 101PR_10PR (FDR=1%, S0=1)	Welch's T-test significantly enriched 10PR	Welch's T-test significantly enriched 101PR	Log2 Welch's T-test Difference 101PR_GFP	Negative log Welch's T-test p-value 101PR_GFP(FDR=1%, S0=1)	Welch's T-test Difference 10PR_GFP	Negative log Welch's T-test p-value 10PR_GFP (FDR=1%, S0=1)	Log2 Welch's T-test Difference 101PR_10PR	Negative log Welch's T-test p-value 101PR_10PR (FDR=1%, S0=1)	Mascot score
P47753	F-actin-capping protein subunit alpha-1 OS=Mus musculus GN=Capza1 PE=1 SV=4	Capza1	37	7	27	286	32.9	5.55	Acetyl [N-Term]; Dimethyl [K118]	888985			1.53e+06	2.12006e+07	1.37003e+07	7.81005e+06	9.41024e+06	32799.8	32799.8	32799.8	32799.8	+	+	+	10PR_GFP	101PR_GFP	5.15205	1.31605	8.52556	3.94162	-3.37351	1.88156	430
Q6P542	ATP-binding cassette sub-family F member 1 OS=Mus musculus GN=Abcf1 PE=1 SV=1	Abcf1	9	5	9	837	94.9	6.51	Dimethyl [K26; K29]	5.76984e+06	3.43005e+06	3.16002e+06	4.36999e+06	3.56006e+07	4.47009e+07	6.49984e+07	3.02997e+07		350997	688979	560013	+	+	+	10PR_GFP	101PR_GFP	2.98505	2.86673	6.35637	4.40451	-3.37132	4.34768	274
O54962	Barrier-to-autointegration factor OS=Mus musculus GN=Banf1 PE=1 SV=1	Banf1	37	3	4	89	10.1	6.09		3.66988e+06	2.96007e+06	1.59996e+06		2.3e+06	2.17005e+06	3.33996e+06		32799.8	32799.8	32799.8	32799.8	+	+		10PR_GFP	101PR_GFP	6.30331	2.49132	6.28322	3.01734	0.0200907	0.0160234	84
P35564	Calnexin OS=Mus musculus GN=Canx PE=1 SV=1	Canx	10	5	12	591	67.2	4.64	Dimethyl [K183; K459; K526; K531; K535]	2.62994e+06	4.6999e+06	1.23999e+06	1.31999e+06	3.69994e+07	9.58004e+06	1.81005e+06	1.11001e+08		357009	259001		+	+		10PR_GFP	101PR_GFP	2.80214	2.25781	5.74746	1.72183	-2.94532	0.996211	105
Q9D1L0	Coiled-coil-helix-coiled-coil-helix domain-containing protein 2 OS=Mus musculus GN=Chchd2 PE=2 SV=1	Chchd2	31	4	20	153	15.7	9.66	Dimethyl [K134]	1.14998e+07	1.33997e+07	1.13998e+07	5.66993e+06	8.63983e+07	4.77998e+07	2.22994e+07	2.76007e+07	978967	1.13001e+06	380992		+	+		10PR_GFP	101PR_GFP	3.73599	2.26527	5.73484	3.2692	-1.99886	1.93694	632
O35658	Complement component 1 Q subcomponent-binding protein, mitochondrial OS=Mus musculus GN=C1qbp PE=1 SV=1	C1qbp	25	4	31	278	31	4.92	Dimethyl [K91; K116]	4.4801e+06	9.58004e+06	1.29003e+07	2.96994e+06	5.21983e+07	4.8199e+07	4.36991e+07	4.88989e+07	2.83006e+06	1.05003e+06	273997	1.93997e+06	+	+	+	10PR_GFP	101PR_GFP	2.50595	1.45485	5.42469	2.29408	-2.91874	2.05165	865
Q9D0D4	Probable dimethyladenosine transferase OS=Mus musculus GN=Dimt1 PE=2 SV=1	Dimt1	13	4	6	313	35.3	9.99	Dimethyl [K51; K253]	776002	727002	467012	797984	1.04003e+06	1.23999e+06	1.34997e+06		32799.8	32799.8	32799.8	32799.8	+	+		10PR_GFP	101PR_GFP	4.36769	3.80776	5.19679	3.34247	-0.8291	1.89127	42
Q80TE4	Signal-induced proliferation-associated 1-like protein 2 OS=Mus musculus GN=Sipa1l2 PE=1 SV=3	Sipa1l2	3	5	6	1722	189.3	6.79	Dimethyl [K1556]	1.09e+06	1.41004e+06	1.49002e+06	968975	958022	953980	674005		32799.8	32799.8	32799.8	32799.8	+	+		10PR_GFP	101PR_GFP	5.21764	4.29744	4.69715	2.89339	0.520483	1.13319	29
Q9DB15	39S ribosomal protein L12, mitochondrial OS=Mus musculus GN=Mrpl12 PE=1 SV=2	Mrpl12	13	2	9	201	21.7	9.29	Dimethyl [K59; K165]	2.42004e+06	3.81011e+06	2.33e+06	1.37996e+06	1.12003e+06	878023	503000		32799.8	32799.8	32799.8	32799.8	+	+		10PR_GFP	101PR_GFP	6.15261	3.59765	4.59163	2.25997	1.56097	1.65707	312
Q8CIL4	Uncharacterized protein C1orf131 homolog OS=Mus musculus PE=1 SV=1	2810004N23Rik	18	4	6	281	31.3	9.85	Dimethyl [K39; K157]	1.43002e+06	913978	183994	1.85001e+06	482009	684979	1.47002e+06	475999	32799.8	32799.8	32799.8	32799.8	+	+		10PR_GFP	101PR_GFP	4.63806	2.07491	4.40169	2.85497	0.236363	0.102017	186
Q76KJ5	DNA-directed RNA polymerase I subunit RPA34 OS=Mus musculus GN=Cd3eap PE=1 SV=2	Cd3eap	28	6	14	399	43.1	9.61	Dimethyl [K213; K391]	1.18004e+06	856979	256003	937007	302002	538990	1.59996e+06		32799.8	32799.8	32799.8	32799.8	+	+		10PR_GFP	101PR_GFP	4.41928	2.52903	4.28318	1.58428	0.136106	0.0543314	280
Q80UU2	Ribonuclease P protein subunit p38 OS=Mus musculus GN=Rpp38 PE=1 SV=1	Rpp38	8	2	4	280	31.1	9.73	Dimethyl [K170]	340006	319997		427007	759979	783026	705996	372996	32799.8	32799.8	32799.8	32799.8	+	+		10PR_GFP	101PR_GFP	3.45418	2.87211	4.2617	3.33945	-0.807516	1.36877	47
Q8BH59	Calcium-binding mitochondrial carrier protein Aralar1 OS=Mus musculus GN=Slc25a12 PE=1 SV=1	Slc25a12	5	3	8	677	74.5	8.25	Dimethyl [K55; K370; K652]	783026	591001		1.08e+06	687977	681994	523997		32799.8	32799.8	32799.8	32799.8	+	+		10PR_GFP	101PR_GFP	4.59661	2.52651	4.25548	3.03804	0.341128	0.503042	82
Q78ZA7	Nucleosome assembly protein 1-like 4 OS=Mus musculus GN=Nap1l4 PE=1 SV=1	Nap1l4	10	2	17	375	42.7	4.67	Acetyl [N-Term]; Dimethyl [K19]	839983	888000	504992	299003	1.27e+06	889972	291998	449014	32799.8	32799.8	32799.8	32799.8	+	+		10PR_GFP	101PR_GFP	4.14258	2.82627	4.24154	2.52098	-0.0989666	0.0578618	322
Q9EPU4	Cleavage and polyadenylation specificity factor subunit 1 OS=Mus musculus GN=Cpsf1 PE=1 SV=1	Cpsf1	5	5	9	1441	160.7	6.39		206002	203999		303998	295992	504013	1.59996e+06		32799.8	32799.8	32799.8	32799.8	+	+		10PR_GFP	101PR_GFP	2.83333	2.35213	4.24124	1.56031	-1.40791	0.737691	120
Q9DB42	Zinc finger protein 593 OS=Mus musculus GN=Znf593 PE=1 SV=2	Zfp593	17	2	5	134	15.1	9.55	Dimethyl [K77]	1.37996e+06	1.33e+06		1.05998e+06		591985	574999		32799.8	32799.8	32799.8	32799.8	+	+		10PR_GFP	101PR_GFP	5.25021	3.28966	4.15281	2.49187	1.0974	2.0069	50
Q62188	Dihydropyrimidinase-related protein 3 OS=Mus musculus GN=Dpysl3 PE=1 SV=1	Dpysl3	14	6	13	570	61.9	6.49	Dimethyl [K254; K390; K451]	2.83006e+06	3.57002e+06	2.37007e+06	2.19e+06	567004	754991	401990		32799.8	32799.8	32799.8	32799.8	+	+	+	10PR_GFP	101PR_GFP	6.3583	4.4849	4.08391	2.38542	2.27439	2.48281	109
Q8BUH8	Sentrin-specific protease 7 OS=Mus musculus GN=Senp7 PE=1 SV=1	Senp7	5	3	6	1037	116.3	6.52	Dimethyl [K51]	831006	694011		1.17002e+06	439012	708005	560013	447988	32799.8	32799.8	32799.8	32799.8	+	+		10PR_GFP	101PR_GFP	4.74097	2.66446	4.00996	3.84306	0.731016	1.24849	108
P54116	Erythrocyte band 7 integral membrane protein OS=Mus musculus GN=Stom PE=1 SV=3	Stom	20	4	6	284	31.4	6.93		277995	243001	161996		261999	683983	777024		32799.8	32799.8	32799.8	32799.8	+	+		10PR_GFP	101PR_GFP	2.75891	2.14716	3.98206	1.82096	-1.22315	0.934783	51
Q9WTX2	Interferon-inducible double-stranded RNA-dependent protein kinase activator A OS=Mus musculus GN=Prkra PE=1 SV=1	Prkra	11	3	6	313	34.3	8.43	Dimethyl [K84]	1.30002e+06	1.31999e+06		1.02999e+06		632980	377993		32799.8	32799.8	32799.8	32799.8	+	+		10PR_GFP	101PR_GFP	5.20406	3.30558	3.89853	1.21789	1.30553	0.821448	105
O35134	DNA-directed RNA polymerase I subunit RPA1 OS=Mus musculus GN=Polr1a PE=1 SV=2	Polr1a	5	6	14	1717	194	6.93	Dimethyl [K758; K835; K852; K1303; K1423; K1713]	7.33009e+06	1.41001e+07	5.13016e+07	4.20012e+06	137999	671999	1.09e+06		32799.8	32799.8	32799.8	32799.8	+	+	+	10PR_GFP	101PR_GFP	8.54084	2.79262	3.82803	1.29142	4.71281	1.86854	248
P51150	Ras-related protein Rab-7a OS=Mus musculus GN=Rab7a PE=1 SV=2	Rab7	29	5	11	207	23.5	6.7	Dimethyl [K21; K48; K126; K157]	1.95997e+06	2.83006e+06	853008	1.37996e+06	3.49001e+06	4.54989e+06	1.86999e+06	1.23004e+07	478016	569999	97303.2	341991	+	+		10PR_GFP	101PR_GFP	2.37304	1.76374	3.82449	2.49536	-1.45144	1.08338	133
Q3TZX3	Solute carrier family 25 member 33 OS=Mus musculus GN=Slc25a33 PE=2 SV=1	Slc25a33	8	2	4	320	35	9.67	Dimethyl [K228]	380992	417987	273997	340006	593011	456008	351996		32799.8	32799.8	32799.8	32799.8	+	+		10PR_GFP	101PR_GFP	3.41148	3.90243	3.79911	2.4877	-0.38763	0.67151	150
Q6PB66	Leucine-rich PPR motif-containing protein, mitochondrial OS=Mus musculus GN=Lrpprc PE=1 SV=2	Lrpprc	2	2	4	1392	156.5	6.83	Dimethyl [K186; K669]	280006	347993	101000	311010	669999	580003	218005	439987	32799.8	32799.8	32799.8	32799.8	+	+		10PR_GFP	101PR_GFP	2.84218	2.20608	3.74374	2.72256	-0.901566	0.820832	34
Q3UHX9	Putative methyltransferase C9orf114 homolog OS=Mus musculus GN=D2Wsu81e PE=1 SV=1	D2Wsu81e	11	3	5	385	42.9	8.03	Dimethyl [K55]	461989		185994	189995	130004	783026	1.01997e+06	295992	32799.8	32799.8	32799.8	32799.8	+	+		10PR_GFP	101PR_GFP	2.9513	1.68177	3.67414	1.90401	-0.722839	0.383729	29
Q9Z1M8	Protein Red OS=Mus musculus GN=Ik PE=1 SV=2	Ik	10	5	5	557	65.6	6.64	Dimethyl [K142; K173]	347006	233992	161996	471011	319001	442986	519009		32799.8	32799.8	32799.8	32799.8	+	+		10PR_GFP	101PR_GFP	3.09652	2.57096	3.67376	2.50125	-0.577241	0.685377	30
Q7TSC1	Protein PRRC2A OS=Mus musculus GN=Prrc2a PE=1 SV=1	Prrc2a	2	3	4	2158	229.1	9.39		153003	271991		89599.3	371010	383004	374992	529988	32799.8	32799.8	32799.8	32799.8	+	+		10PR_GFP	101PR_GFP	2.24113	1.39731	3.64364	4.06379	-1.40251	1.07171	21
Q8BI72	CDKN2A-interacting protein OS=Mus musculus GN=Cdkn2aip PE=1 SV=1	Cdkn2aip	8	3	9	563	59.7	9.16	Acetyl [N-Term]; Dimethyl [K381]	318007	233992		374992	402994	275005	591985		32799.8	32799.8	32799.8	32799.8	+	+		10PR_GFP	101PR_GFP	3.20904	2.41603	3.62017	2.11403	-0.411128	0.459731	292
P47955	60S acidic ribosomal protein P1 OS=Mus musculus GN=Rplp1 PE=1 SV=1	Rplp1	29	2	4	114	11.5	4.32	Dimethyl [K49; K98]	430992	567988	647985	323992	408988	511013	337003	340997	32799.8	32799.8	32799.8	32799.8	+	+		10PR_GFP	101PR_GFP	3.85962	3.38209	3.58522	3.8767	0.274406	0.463775	70
Q9DBG3	AP-2 complex subunit beta OS=Mus musculus GN=Ap2b1 PE=1 SV=1	Ap2b1	4	3	7	937	104.5	5.38	Dimethyl [K855; K892; K917]	557998	439987		491012	362997	458004	347993		32799.8	32799.8	32799.8	32799.8	+	+		10PR_GFP	101PR_GFP	3.91273	3.19372	3.5597	2.92238	0.353029	1.03437	60
Q9EST5	Acidic leucine-rich nuclear phosphoprotein 32 family member B OS=Mus musculus GN=Anp32b PE=1 SV=1	Anp32b	7	2	3	272	31.1	4.01	Dimethyl [K28]	83802.2		480008	213001	570988	449014	218005		32799.8	32799.8	32799.8	32799.8	+	+		10PR_GFP	101PR_GFP	2.6412	1.16626	3.54308	1.8665	-0.901875	0.447574	58
P70333	Heterogeneous nuclear ribonucleoprotein H2 OS=Mus musculus GN=Hnrnph2 PE=1 SV=1	Hnrnph2	29	3	58	449	49.2	6.3	Dimethyl [K124; K185]; Acetyl [N-Term]	335000	305011	913978	461989	312003	336000	515996		32799.8	32799.8	32799.8	32799.8	+	+		10PR_GFP	101PR_GFP	3.7965	2.7454	3.52736	2.38844	0.269139	0.255869	771
Q791V5	Mitochondrial carrier homolog 2 OS=Mus musculus GN=Mtch2 PE=1 SV=1	Mtch2	5	2	2	303	33.5	8.25		318007	313999	233992	475011		259001	266006	736997	32799.8	32799.8	32799.8	32799.8	+	+		10PR_GFP	101PR_GFP	3.30679	3.25608	3.49691	1.70823	-0.190123	0.125015	24
Q8K2F0	Bromodomain-containing protein 3 OS=Mus musculus GN=Brd3 PE=1 SV=2	Brd3	6	3	4	726	79.7	9.36	Dimethyl [K152]	465009	305011	253004	581009	241992	421011	489008		32799.8	32799.8	32799.8	32799.8	+	+		10PR_GFP	101PR_GFP	3.53416	2.99452	3.48779	2.11126	0.0463754	0.0383767	74
O88952	Protein lin-7 homolog C OS=Mus musculus GN=Lin7c PE=1 SV=2	Lin7c	12	2	3	197	21.8	8.43		456989	205005	625999	47301.6		369010	359991		32799.8	32799.8	32799.8	32799.8	+	+		10PR_GFP	101PR_GFP	2.8067	1.36384	3.47404	2.48625	-0.667336	0.317783	33
P62960	Nuclease-sensitive element-binding protein 1 OS=Mus musculus GN=Ybx1 PE=1 SV=3	Ybx1	64	7	55	322	35.7	9.88	Dimethyl [K24; K50; K51; K79; K90; K91; K135; K168; K262]; Acetyl [N-Term]	6.56016e+06	1.1e+07	5.41001e+06	6.37989e+06	1.26998e+07	8.93973e+06	5.66012e+06	3.49994e+06	1.02999e+06	555990	937982	280006	+	+		10PR_GFP	101PR_GFP	3.50384	2.90454	3.46706	2.95872	0.0367808	0.0270337	825
Q9EQQ0	Histone-lysine N-methyltransferase SUV39H2 OS=Mus musculus GN=Suv39h2 PE=1 SV=1	Suv39h2	5	2	3	477	54.1	9.04		378990	228004		597012		295992	427007		32799.8	32799.8	32799.8	32799.8	+	+		10PR_GFP	101PR_GFP	3.50455	1.89121	3.43815	1.31117	0.066404	0.0463165	51
Q80UW8	DNA-directed RNA polymerases I, II, and III subunit RPABC1 OS=Mus musculus GN=Polr2e PE=1 SV=1	Polr2e	11	2	7	210	24.6	5.95	Dimethyl [K115]; Acetyl [N-Term]	500011	318007		540000	244996	329999	452012		32799.8	32799.8	32799.8	32799.8	+	+		10PR_GFP	101PR_GFP	3.74954	2.39631	3.33875	2.23757	0.410782	0.515956	152
Q99LT0	Protein dpy-30 homolog OS=Mus musculus GN=Dpy30 PE=1 SV=1	Dpy30	11	2	2	99	11.2	4.88	Dimethyl [K45]	711005	671999	291998	756982	283994	243996	470000		32799.8	32799.8	32799.8	32799.8	+	+		10PR_GFP	101PR_GFP	4.11937	2.98043	3.28338	2.12531	0.835998	0.9548	21
Q99JB2	Stomatin-like protein 2, mitochondrial OS=Mus musculus GN=Stoml2 PE=1 SV=1	Stoml2	7	2	5	353	38.4	8.87		202997	327992		216995	194000	399989	355010	333009	32799.8	32799.8	32799.8	32799.8	+	+		10PR_GFP	101PR_GFP	2.89252	2.2553	3.23808	3.10342	-0.34556	0.486911	99
Q8R0K4	Coiled-coil domain-containing protein 137 OS=Mus musculus GN=Ccdc137 PE=2 SV=1	Ccdc137	21	4	8	290	32.9	10.68	Dimethyl [K103; K113]	516998	652989	961015	869002	261999	161996	610995		32799.8	32799.8	32799.8	32799.8	+	+		10PR_GFP	101PR_GFP	4.47352	3.6897	3.17381	1.52677	1.29971	0.874376	134
Q91W59	RNA-binding motif, single-stranded-interacting protein 1 OS=Mus musculus GN=Rbms1 PE=1 SV=1	Rbms1	7	2	4	403	44	8.66	Dimethyl [K118; K222]	123000	261999		561996		327992	262999		32799.8	32799.8	32799.8	32799.8	+	+		10PR_GFP	101PR_GFP	3.00116	1.37995	3.16261	1.49427	-0.161448	0.0833311	78
P21278	Guanine nucleotide-binding protein subunit alpha-11 OS=Mus musculus GN=Gna11 PE=1 SV=1	Gna11	13	4	10	359	42	5.97	Dimethyl [K52; K345]	669999	432008		1.00002e+06	103001	390998	522004		32799.8	32799.8	32799.8	32799.8	+	+		10PR_GFP	101PR_GFP	4.33394	2.19065	3.07285	1.29327	1.26109	0.663539	68
Q8C8R3	Ankyrin-2 OS=Mus musculus GN=Ank2 PE=1 SV=2	Ank2	2	5	9	3898	426	5.17	Dimethyl [K223; K618; K3323]	243996	366995		708987	414008	230004	206002		32799.8	32799.8	32799.8	32799.8	+	+		10PR_GFP	101PR_GFP	3.60438	1.82046	3.03953	1.98259	0.564847	0.436332	78
Q8BFV2	PCI domain-containing protein 2 OS=Mus musculus GN=Pcid2 PE=1 SV=1	Pcid2	6	2	2	399	46.1	8.53	Dimethyl [K128]	389996			393008	211999		151001	598006	32799.8	32799.8	32799.8	32799.8	+	+		10PR_GFP	101PR_GFP	3.57723	3.00714	3.02782	1.43445	0.549415	0.342249	45
Q01853	Transitional endoplasmic reticulum ATPase OS=Mus musculus GN=Vcp PE=1 SV=4	Vcp	5	3	4	806	89.3	5.26	Acetyl [N-Term]	351996	541012		161996	308990	305011	202997		32799.8	32799.8	32799.8	32799.8	+	+		10PR_GFP	101PR_GFP	3.2573	1.62777	3.02753	2.36735	0.229767	0.150882	48
P60766	Cell division control protein 42 homolog OS=Mus musculus GN=Cdc42 PE=1 SV=2	Cdc42	17	2	8	191	21.2	6.55	Dimethyl [K16; K135; K144]	1.66998e+06	2.84008e+06	1.50998e+06		1.30002e+06	1.64996e+06	1.27999e+06			175001	171994		+	+		10PR_GFP	101PR_GFP	3.47381	2.18873	3.01275	2.85549	0.461056	0.619917	134
Q8VCB1	Nucleoporin NDC1 OS=Mus musculus GN=Ndc1 PE=1 SV=1	Ndc1	9	3	3	673	75.4	8.9		585983		2.08007e+06			322000	398992	143999	32799.8	32799.8	32799.8	32799.8	+	+		10PR_GFP	101PR_GFP	5.07294	0.945158	3.0114	1.66996	2.06153	0.654966	44
Q61624	Zinc finger protein 148 OS=Mus musculus GN=Znf148 PE=1 SV=2	Zfp148	7	3	5	794	88.7	6.48	Dimethyl [K308; K402]	259001			395002		238000	275005		32799.8	32799.8	32799.8	32799.8	+	+		10PR_GFP	101PR_GFP	3.28563	1.23046	2.96343	1.65008	0.322206	0.324899	48
Q80U58	Pumilio homolog 2 OS=Mus musculus GN=Pum2 PE=1 SV=2	Pum2	2	2	2	1066	114.2	7.08	Dimethyl [K672]	447988	428014	260009			202997	256003		32799.8	32799.8	32799.8	32799.8	+	+		10PR_GFP	101PR_GFP	3.48811	2.28781	2.79704	1.41976	0.691062	0.97307	0
Q05512	Serine/threonine-protein kinase MARK2 OS=Mus musculus GN=Mark2 PE=1 SV=3	Mark2	5	2	2	776	86.3	9.67		277995	415014		344991	287002	238000	145001		32799.8	32799.8	32799.8	32799.8	+	+		10PR_GFP	101PR_GFP	3.37983	2.61378	2.71092	1.93755	0.668909	0.862463	45
P62270	40S ribosomal protein S18 OS=Mus musculus GN=Rps18 PE=1 SV=3	Rps18	39	8	32	152	17.7	10.99	Dimethyl [K8; K34; K47; K54]; Acetyl [N-Term]	2.13007e+07	2.65996e+07	1.46999e+07	1.37003e+07	4.72005e+07	3.68996e+07	1.81002e+07	1.69996e+07	5.02991e+06	4.95001e+06	5.32002e+06	2.47003e+06	+	+		10PR_GFP	101PR_GFP	2.11152	3.01796	2.66943	2.82098	-0.557915	0.595704	224
Q9R0L7	A-kinase anchor protein 8-like OS=Mus musculus GN=Akap8l PE=1 SV=1	Akap8l	4	2	5	642	71.4	5.05	Dimethyl [K412; K440]	554989	177998		697000	172998	185994	280998		32799.8	32799.8	32799.8	32799.8	+	+		10PR_GFP	101PR_GFP	3.64341	1.57142	2.66711	2.17972	0.976293	0.609897	87
Q9Z315	U4/U6.U5 tri-snRNP-associated protein 1 OS=Mus musculus GN=Sart1 PE=1 SV=1	Sart1	11	6	8	806	90.8	5.82	Dimethyl [K663; K684]	1.00998e+06	1.23999e+06	389996	2.01005e+06		127003	147996	470000	32799.8	32799.8	32799.8	32799.8	+	+		10PR_GFP	101PR_GFP	4.92352	2.6617	2.65593	1.32946	2.26759	1.40948	140
Q80V62	Fanconi anemia group D2 protein homolog OS=Mus musculus GN=Fancd2 PE=1 SV=2	Fancd2	1	2	3	1450	163.5	6.32	Dimethyl [K259]	203999	151999		252006	140997	156001	259001	319997	32799.8	32799.8	32799.8	32799.8	+	+		10PR_GFP	101PR_GFP	2.59692	2.18264	2.6553	2.58328	-0.0583774	0.0576137	33
P14131	40S ribosomal protein S16 OS=Mus musculus GN=Rps16 PE=1 SV=4	Rps16-ps2	46	8	33	146	16.4	10.21	Dimethyl [K60; K98; K109]	3.94986e+07	4.70014e+07	3.27003e+07	2.36003e+07	9.60978e+07	7.09992e+07	4.20995e+07	2.92007e+07	1.26998e+07	8.10005e+06	1.1e+07	5.60002e+06	+	+		10PR_GFP	101PR_GFP	1.95519	2.87604	2.59258	2.67639	-0.637388	0.678913	322
Q9D8M4	60S ribosomal protein L7-like 1 OS=Mus musculus GN=Rpl7l1 PE=1 SV=1	Rpl7l1	17	4	10	246	28.5	10.64	Dimethyl [K104; K122]	6.93998e+06	4.43008e+06	2.18e+06	6.06006e+06	4.88017e+06	6.64989e+06	7.89003e+06	2.03995e+06	1.45996e+06	322000	729021	1.27999e+06	+	+		10PR_GFP	101PR_GFP	2.46366	2.06753	2.5544	2.07092	-0.0907364	0.055857	254
P19536	Cytochrome c oxidase subunit 5B, mitochondrial OS=Mus musculus GN=Cox5b PE=1 SV=1	Cox5b	13	2	2	128	13.8	8.38	Dimethyl [K56]	4.05003e+06	1.82998e+06	1.43996e+06	1.14e+06	3.05005e+06	2.3e+06	1.66998e+06		417987			417987	+	+		10PR_GFP	101PR_GFP	2.15964	1.91232	2.44186	1.98287	-0.282214	0.239705	25
P24369	Peptidyl-prolyl cis-trans isomerase B OS=Mus musculus GN=Ppib PE=1 SV=2	Ppib	54	13	40	216	23.7	9.55	Dimethyl [K84; K98; K129; K145; K158; K192; K195; K204; K209; K215]	2.27995e+07	1.33997e+07	5.38009e+06	1.73004e+07	1.65004e+07	2.04997e+07	1.39998e+07	1.14998e+07	1.93997e+06	2.42004e+06	4.35005e+06	3.79009e+06	+	+		10PR_GFP	101PR_GFP	2.13029	1.98955	2.36465	3.16947	-0.234358	0.183798	603
P14869	60S acidic ribosomal protein P0 OS=Mus musculus GN=Rplp0 PE=1 SV=3	Rplp0	38	10	51	317	34.2	6.25	Dimethyl [K26; K38; K77; K92; K134; K297]	1.80001e+07	2.74995e+07	1.81002e+07	1.08998e+07	3.46008e+07	2.46008e+07	1.36e+07	9.10988e+06	3.57993e+06	4.95997e+06	3.31e+06	2.98997e+06	+	+		10PR_GFP	101PR_GFP	2.27955	3.02889	2.30725	2.07609	-0.0277038	0.0183109	696
Q6ZWX6	Eukaryotic translation initiation factor 2 subunit 1 OS=Mus musculus GN=Eif2s1 PE=1 SV=3	Eif2s1	19	7	21	315	36.1	5.08	Dimethyl [K97; K226; K276]	6.16e+06	6.37017e+06	7.68013e+06	5.64992e+06	9.93026e+06	9.59998e+06	6.86011e+06	7.36983e+06	1.23999e+06	1.62995e+06	1.95997e+06	2.21996e+06	+	+		10PR_GFP	101PR_GFP	1.89924	3.35597	2.27452	4.02039	-0.37528	1.17662	179
P99027	60S acidic ribosomal protein P2 OS=Mus musculus GN=Rplp2 PE=1 SV=3	Rplp2	73	6	33	115	11.6	4.54	Dimethyl [K61; K94; K95; K98]	1.75006e+07	2.22994e+07	3.20007e+07	1.05001e+07	2.51003e+07	1.50004e+07	1.14998e+07	5.72999e+06	2.60997e+06	2.86003e+06	2.62994e+06	2.51008e+06	+	+		10PR_GFP	101PR_GFP	2.84444	2.49218	2.24395	1.83838	0.600492	0.487526	560
Q9JHU4	Cytoplasmic dynein 1 heavy chain 1 OS=Mus musculus GN=Dync1h1 PE=1 SV=2	Dync1h1	1	5	8	4644	531.7	6.42	Dimethyl [K392; K4340; K4500]	475999	604005	177998	591985	230004	132002	109997		32799.8	32799.8	32799.8	32799.8	+	+		10PR_GFP	101PR_GFP	3.66898	2.50976	2.18812	1.68348	1.48085	1.4275	22
P60867	40S ribosomal protein S20 OS=Mus musculus GN=Rps20 PE=1 SV=1	Rps20	23	3	15	119	13.4	9.94	Dimethyl [K8]	1.06999e+07	1.37003e+07	7.90975e+06	8.7303e+06	1.73004e+07	1.58997e+07	9.95024e+06	5.52982e+06	1.88e+06	3.89988e+06	1.62004e+06	3.84993e+06	+	+		10PR_GFP	101PR_GFP	1.94756	2.31917	2.09264	2.20425	-0.145082	0.128265	263
P97351	40S ribosomal protein S3a OS=Mus musculus GN=Rps3a PE=1 SV=3	Rps3a	41	12	62	264	29.9	9.73	Dimethyl [K27; K85; K94; K144; K182; K187; K195; K199; K240]	4.74005e+07	5.70016e+07	3.14008e+07	2.84002e+07	9.64983e+07	7.44981e+07	4.26015e+07	2.46008e+07	1.13998e+07	1.31997e+07	1.29999e+07	1.18001e+07	+	+		10PR_GFP	101PR_GFP	1.67641	2.32487	2.0876	1.77194	-0.411194	0.345856	567
Q9Z2N8	Actin-like protein 6A OS=Mus musculus GN=Actl6a PE=1 SV=2	Actl6a	19	6	15	429	47.4	5.6		2.94003e+06	2.31006e+06	1.48004e+06	3.12993e+06	970992	1.42004e+06	2.60004e+06	4.10002e+06	376999	381997	486001	683983	+	+		10PR_GFP	101PR_GFP	2.34002	3.42412	2.06555	1.85552	0.274475	0.205398	192
P62301	40S ribosomal protein S13 OS=Mus musculus GN=Rps13 PE=1 SV=2	Rps13	38	8	35	151	17.2	10.54	Dimethyl [K27; K34; K39; K140]	3.3501e+07	3.72e+07	2.55993e+07	2.94998e+07	6.00017e+07	4.76014e+07	3.3601e+07	3.3601e+07	1.08998e+07	1.05001e+07	1.06003e+07	1.14998e+07	+	+		10PR_GFP	101PR_GFP	1.51898	3.23858	1.96311	2.6774	-0.444131	0.91632	308
P80314	T-complex protein 1 subunit beta OS=Mus musculus GN=Cct2 PE=1 SV=4	Cct2	11	5	14	535	57.4	6.4	Dimethyl [K72; K82; K119]	2.58996e+06	5.74988e+06	2.01997e+06	2.11995e+06	4.32e+06	3.13993e+06	2.11995e+06		865995	1.34997e+06	733990	467012	+	+		10PR_GFP	101PR_GFP	1.82855	2.07593	1.9451	2.16679	-0.116553	0.0916312	216
Q9QY81	Nuclear pore membrane glycoprotein 210 OS=Mus musculus GN=Nup210 PE=1 SV=2	Nup210	13	20	66	1886	204	6.65	Dimethyl [K79; K138; K477; K660; K1272; K1328; K1337; K1735]	3.05994e+07	2.8999e+07	1.86e+07	3.10998e+07	3.02997e+07	2.85008e+07	2.65002e+07	1.86995e+07	4.43991e+06	6.13019e+06	1.1e+07	7.01981e+06	+	+		10PR_GFP	101PR_GFP	1.98304	2.82006	1.91742	2.70648	0.0656238	0.102486	850
A2AGT5	Cytoskeleton-associated protein 5 OS=Mus musculus GN=Ckap5 PE=1 SV=1	Ckap5	7	12	14	2032	225.5	7.96	Dimethyl [K33; K468; K1126]; Acetyl [N-Term]	1.43002e+06	1.97005e+06	1.88e+06	1.71004e+06	650009	1.18998e+06	1.78997e+06	994009		331995	311010	233005	+	+		10PR_GFP	101PR_GFP	2.58719	3.5363	1.90764	2.4103	0.679547	0.971094	140
Q9D0M3	Cytochrome c1, heme protein, mitochondrial OS=Mus musculus GN=Cyc1 PE=1 SV=1	Cyc1	6	2	9	325	35.3	9.16	Dimethyl [K146]	2.32001e+06	2.11995e+06	1.64996e+06	2.44991e+06	2.31006e+06	2.01005e+06	2.17005e+06	1.64996e+06	683983	489008	492000	700002	+	+		10PR_GFP	101PR_GFP	1.85783	4.12522	1.79328	4.0276	0.0645466	0.149567	138
P62849	40S ribosomal protein S24 OS=Mus musculus GN=Rps24 PE=1 SV=1	Rps24	26	3	13	133	15.4	10.78	Acetyl [N-Term]; Dimethyl [K32; K83]	1.56996e+06	1.75995e+06	1.34997e+06	1.49002e+06	2.34004e+06	2.00004e+06	1.69001e+06	885971	489992		397006	555990	+	+		10PR_GFP	101PR_GFP	1.68825	2.87369	1.77182	2.23381	-0.0835738	0.092759	176
P70670	Nascent polypeptide-associated complex subunit alpha, muscle-specific form OS=Mus musculus GN=Naca PE=1 SV=2	Naca	2	3	5	2187	220.4	9.35	Dimethyl [K2099; K2114]	2.37007e+06	482009		1.53e+06	145001		82602.6		32799.8	32799.8	32799.8	32799.8	+		+		101PR_GFP	5.19867	1.77107	1.73837	0.835534	3.4603	1.62604	107
F8VPU2	FERM, RhoGEF and pleckstrin domain-containing protein 1 OS=Mus musculus GN=Farp1 PE=1 SV=1	Farp1	2	2	4	1048	118.8	7.88		1.01997e+06	676017		1.16001e+06	32799.8	32799.8	32799.8	32799.8	32799.8	32799.8	32799.8	32799.8	+		+		101PR_GFP	4.82276	2.62622	0	0	4.82276	2.62622	53
Q91YN9	BAG family molecular chaperone regulator 2 OS=Mus musculus GN=Bag2 PE=1 SV=1	Bag2	13	3	3	210	23.5	6.42	Dimethyl [K123; K132]	1.08e+06	1.05003e+06	236995	1.56996e+06		60301.2	223994	202001	32799.8	32799.8	32799.8	32799.8	+				101PR_GFP	4.61895	2.33464	2.09093	1.1244	2.52802	1.4742	34
Q61136	Serine/threonine-protein kinase PRP4 homolog OS=Mus musculus GN=Prpf4b PE=1 SV=3	Prpf4b	2	2	2	1007	116.9	10.23	Dimethyl [K864]	633990			1.00002e+06			631009		32799.8	32799.8	32799.8	32799.8	+				101PR_GFP	4.60144	1.34292	4.26587	0	0.335566	0	0
Q9CZJ1	Probable U3 small nucleolar RNA-associated protein 11 OS=Mus musculus GN=Utp11l PE=2 SV=1	Utp11l	26	8	16	253	30.5	10.26	Dimethyl [K69; K86; K95; K131; K210; K218]	8.57005e+07	6.38994e+07	9.22023e+07	1.57004e+07	2.57993e+06	3.65009e+06	3.70002e+06	2.26001e+06	2.47999e+06	2.28e+06	2.34004e+06	2.34995e+06	+		+		101PR_GFP	4.48995	2.3173	0.335143	0.802313	4.15481	2.39536	87
P21550	Beta-enolase OS=Mus musculus GN=Eno3 PE=1 SV=3	Eno3	8	1	4	434	47	7.18	Dimethyl [K358]	532012	623012	937007	575996	32799.8	32799.8	32799.8	32799.8	32799.8	32799.8	32799.8	32799.8	+		+		101PR_GFP	4.30943	3.78471	0	0	4.30943	3.78471	49
Q9DBG6	Dolichyl-diphosphooligosaccharide--protein glycosyltransferase subunit 2 OS=Mus musculus GN=Rpn2 PE=1 SV=1	Rpn2	7	3	3	631	69	5.81	Dimethyl [K456]	649018	682988	499007	758979		164999	270994		32799.8	32799.8	32799.8	32799.8	+				101PR_GFP	4.28654	4.22593	2.68861	1.07442	1.59793	0.967744	41
Q3U1G5	Interferon-stimulated 20 kDa exonuclease-like 2 OS=Mus musculus GN=Isg20l2 PE=1 SV=2	Isg20l2	8	2	4	368	41	10.01	Dimethyl [K182; K193; K207]	735008	328994	1.00998e+06	679023				489992	32799.8	32799.8	32799.8	32799.8	+				101PR_GFP	4.28211	2.96008	3.90101	0	0.381101	0	37
Q99LE6	ATP-binding cassette sub-family F member 2 OS=Mus musculus GN=Abcf2 PE=1 SV=1	Abcf2	4	2	3	628	71.7	7.05	Dimethyl [K623]	576995	795003		501017			54599.5		32799.8	32799.8	32799.8	32799.8	+				101PR_GFP	4.22301	2.66341	0.735205	0	3.48781	0	35
P62071	Ras-related protein R-Ras2 OS=Mus musculus GN=Rras2 PE=1 SV=1	Rras2	14	2	2	204	23.4	6.01		481008	407997	1.10998e+06			141997	241004		32799.8	32799.8	32799.8	32799.8	+				101PR_GFP	4.19726	1.9526	2.49569	1.01509	1.70157	1.1844	33
Q07133	Histone H1t OS=Mus musculus GN=Hist1h1t PE=1 SV=4	Hist1h1t	11	1	82	208	21.5	11.71	Dimethyl [K66; K77; K99]	914992	481008	442986		32799.8	32799.8	32799.8		32799.8	32799.8	32799.8		+		+		101PR_GFP	4.14394	2.19979	0	0	4.14394	2.19979	2350
Q8BY02	NF-kappa-B-repressing factor OS=Mus musculus GN=Nkrf PE=2 SV=3	Nkrf	4	2	2	690	77.7	8.97	Dimethyl [K335]	475999	686976		446005	32799.8	32799.8	32799.8	32799.8	32799.8	32799.8	32799.8	32799.8	+		+		101PR_GFP	4.00434	2.63096	0	0	4.00434	2.63096	39
P31230	Aminoacyl tRNA synthase complex-interacting multifunctional protein 1 OS=Mus musculus GN=Aimp1 PE=1 SV=2	Aimp1	6	2	5	310	34	8.35	Dimethyl [K26; K294]	235000	1.02999e+06	845005	354002	32799.8	32799.8	32799.8	32799.8	32799.8	32799.8	32799.8	32799.8	+		+		101PR_GFP	3.98321	2.36717	0	0	3.98321	2.36717	145
Q8BGT7	Survival of motor neuron-related-splicing factor 30 OS=Mus musculus GN=Smndc1 PE=1 SV=1	Smndc1	16	2	3	238	26.7	7.24	Dimethyl [K208]	417004	748997	358000	629000			43698.6		32799.8	32799.8	32799.8	32799.8	+				101PR_GFP	3.97274	3.27201	0.413937	0	3.5588	0	74
Q9CRB9	MICOS complex subunit Mic19 OS=Mus musculus GN=Chchd3 PE=1 SV=1	Chchd3	12	2	4	227	26.3	8.37	Dimethyl [K63; K76; K77]	302002	256998	1.60997e+06	523997	32799.8	32799.8	32799.8	32799.8	32799.8	32799.8	32799.8	32799.8	+		+		101PR_GFP	3.94695	2.14864	0	0	3.94695	2.14864	53
P01942	Hemoglobin subunit alpha OS=Mus musculus GN=Hba PE=1 SV=2	Hba-a1	25	4	15	142	15.1	8.22	Dimethyl [K100]	439987	636985	497005	466010	32799.8	32799.8	32799.8	32799.8	32799.8	32799.8	32799.8	32799.8	+		+		101PR_GFP	3.94383	4.23538	0	0	3.94383	4.23538	191
P63158	High mobility group protein B1 OS=Mus musculus GN=Hmgb1 PE=1 SV=2	Hmgb1	13	1	4	215	24.9	5.74	Dimethyl [K114; K127]	733024	354002		433989	32799.8	32799.8	32799.8	32799.8	32799.8	32799.8	32799.8	32799.8	+		+		101PR_GFP	3.87998	2.19144	0	0	3.87998	2.19144	52
Q8BIE6	FERM domain-containing protein 4A OS=Mus musculus GN=Frmd4a PE=1 SV=2	Frmd4a	5	3	5	1020	113.8	8.92	Dimethyl [K862]	492990	499007		432008	151999		156999		32799.8	32799.8	32799.8	32799.8	+				101PR_GFP	3.85212	3.52441	2.23565	2.17733	1.61647	3.19019	48
Q80U70	Polycomb protein Suz12 OS=Mus musculus GN=Suz12 PE=1 SV=2	Suz12	6	2	3	741	83	8.81	Dimethyl [K40; K734]	496007	466010		456989	32799.8	32799.8	32799.8	32799.8	32799.8	32799.8	32799.8	32799.8	+		+		101PR_GFP	3.84919	4.06714	0	0	3.84919	4.06714	30
Q91W36	Ubiquitin carboxyl-terminal hydrolase 3 OS=Mus musculus GN=Usp3 PE=2 SV=1	Usp3	6	3	4	520	58.8	8.28	Dimethyl [K224]	849998	421011	215003	643999			393008		32799.8	32799.8	32799.8	32799.8	+				101PR_GFP	3.8464	2.52578	3.58276	0	0.263641	0	28
Q9CXP8	Guanine nucleotide-binding protein G(I)/G(S)/G(O) subunit gamma-10 OS=Mus musculus GN=Gng10 PE=3 SV=1	Gng10	69	3	7	68	7.2	7.85	Acetyl [N-Term]; Dimethyl [K45]	498005			436009		86998.3	145001		32799.8	32799.8	32799.8	32799.8	+				101PR_GFP	3.82847	1.79738	1.7758	0.885217	2.05267	1.01904	98
Q91YR7	Pre-mRNA-processing factor 6 OS=Mus musculus GN=Prpf6 PE=1 SV=1	Prpf6	14	12	22	941	106.7	8.09	Dimethyl [K189; K616; K727; K917]	6.17998e+07	8.71985e+07	7.0299e+07	8.51987e+06	2.78009e+06	4.21003e+06	6.07983e+06	5.83014e+06	3.28008e+06	2.34004e+06	4.46987e+06	3.4599e+06	+		+		101PR_GFP	3.68271	1.82289	0.451306	0.66216	3.23141	1.69707	223
Q6ZWR6	Nesprin-1 OS=Mus musculus GN=Syne1 PE=1 SV=2	Syne1	0	3	4	8799	1009.3	5.59	Dimethyl [K7270; K8718]	285000	291008		891021	32799.8	32799.8	32799.8	32799.8	32799.8	32799.8	32799.8	32799.8	+		+		101PR_GFP	3.67737	1.67507	0	0	3.67737	1.67507	58
P46460	Vesicle-fusing ATPase OS=Mus musculus GN=Nsf PE=1 SV=2	Nsf	3	2	3	744	82.6	6.95	Dimethyl [K217]	547994	335000		358994	32799.8	32799.8	32799.8	32799.8	32799.8	32799.8	32799.8	32799.8	+		+		101PR_GFP	3.62234	2.42805	0	0	3.62234	2.42805	0
Q8BUI3	Leucine-rich repeat and WD repeat-containing protein 1 OS=Mus musculus GN=LRWD1 PE=2 SV=1	Lrwd1	3	2	2	648	71.5	7.87	Dimethyl [K164]	481008	333009	183994	749984	32799.8	32799.8	32799.8	32799.8	32799.8	32799.8	32799.8	32799.8	+		+		101PR_GFP	3.55527	2.4345	0	0	3.55527	2.4345	21
Q9Z2D6	Methyl-CpG-binding protein 2 OS=Mus musculus GN=Mecp2 PE=1 SV=1	Mecp2	10	3	5	484	52.3	9.96	Dimethyl [K249; K447]	388001	250005		537014		50099.2	111000		32799.8	32799.8	32799.8	32799.8	+				101PR_GFP	3.5092	2.08658	1.18495	0.541957	2.32425	1.02368	84
O89090	Transcription factor Sp1 OS=Mus musculus GN=Sp1 PE=1 SV=2	Sp1	5	2	5	784	80.7	7.34	Acetyl [N-Term]; Dimethyl [K16; K388]	280006	190998		887016			397006		32799.8	32799.8	32799.8	32799.8	+				101PR_GFP	3.46421	1.45578	3.59737	0	-0.133161	0	162
Q6A065	Centrosomal protein of 170 kDa OS=Mus musculus GN=Cep170 PE=1 SV=2	Cep170	2	3	3	1588	174.9	7.17			275998		468991		68399.6	69200.7		32799.8	32799.8	32799.8	32799.8	+				101PR_GFP	3.45536	1.15379	1.06869	2.30134	2.38667	0.995593	32
Q9WUV0	Origin recognition complex subunit 5 OS=Mus musculus GN=Orc5 PE=2 SV=1	Orc5	5	2	2	435	50.2	8.06	Dimethyl [K52]	519009	470000	111000	612988	32799.8	32799.8	32799.8	32799.8	32799.8	32799.8	32799.8	32799.8	+		+		101PR_GFP	3.45194	2.04439	0	0	3.45194	2.04439	27
O70126	Aurora kinase B OS=Mus musculus GN=Aurkb PE=1 SV=2	Aurkb	8	2	2	345	39.4	9.44	Dimethyl [K311]	476990	291008		318007		96798.7	262999		32799.8	32799.8	32799.8	32799.8	+				101PR_GFP	3.42958	2.39044	2.2823	0.710421	1.14727	0.467495	33
Q9CQJ4	E3 ubiquitin-protein ligase RING2 OS=Mus musculus GN=Rnf2 PE=1 SV=1	Rnf2	9	2	3	336	37.6	6.84	Dimethyl [K112; K149]	358994			331006			722982		32799.8	32799.8	32799.8		+				101PR_GFP	3.39364	1.9591	4.46223	0	-1.06859	0	55
Q8BX10	Serine/threonine-protein phosphatase PGAM5, mitochondrial OS=Mus musculus GN=Pgam5 PE=1 SV=1	Pgam5	14	4	9	288	32	9.04	Dimethyl [K73; K161]	9.88973e+06	9.21977e+06	7.42984e+06	3.06e+06	2.19e+06	1.62004e+06	2.08007e+06	2.52999e+06	464011			917024	+				101PR_GFP	3.37081	1.63839	1.67207	0.792337	1.69875	1.76461	119
Q9JMK2	Casein kinase I isoform epsilon OS=Mus musculus GN=Csnk1e PE=1 SV=2	Csnk1e	6	2	3	416	47.3	9.66		233992	350001	491012	319997	32799.8	32799.8	32799.8	32799.8	32799.8	32799.8	32799.8	32799.8	+		+		101PR_GFP	3.36015	3.21555	0	0	3.36015	3.21555	55
Q9EPQ8	Transcription factor 20 OS=Mus musculus GN=Tcf20 PE=1 SV=3	Tcf20	3	3	5	1987	215.6	8.98	Dimethyl [K762; K1641]	355010	179000		574003			190998		32799.8	32799.8	32799.8	32799.8	+				101PR_GFP	3.33784	1.68415	2.5418	0	0.796038	0	101
P56135	ATP synthase subunit f, mitochondrial OS=Mus musculus GN=Atp5j2 PE=1 SV=3	Atp5j2	24	2	6	88	10.3	9.95	Acetyl [N-Term]; Dimethyl [K8; K10]	1.4e+06	1.59996e+06	1.16001e+06	1.21002e+06	366004	446005	287998	250995	127003	170003	111000	159004	+		+		101PR_GFP	3.2526	5.4384	1.23817	2.66544	2.01442	3.55951	109
Q9Z0P4	Paralemmin-1 OS=Mus musculus GN=Palm PE=1 SV=1	Palm	20	5	12	383	41.6	4.84	Dimethyl [K109; K147]; Acetyl [N-Term]	235000			407009	99900.2		402994		32799.8	32799.8	32799.8	32799.8	+				101PR_GFP	3.23708	1.11053	2.6129	0.630795	0.624176	0.188755	236
Q4FZC9	Nesprin-3 OS=Mus musculus GN=Syne3 PE=1 SV=1	4831426I19Rik	9	6	8	975	112	6.33	Dimethyl [K80; K821]	163996	336000		516998		185994	260009		32799.8	32799.8	32799.8	32799.8	+				101PR_GFP	3.21901	1.66173	2.74514	1.2527	0.473866	0.347196	69
Q6NZN0	RNA-binding protein 26 OS=Mus musculus GN=Rbm26 PE=1 SV=2	Rbm26	3	2	2	1012	114.1	9.16		320997	260009		316008	32799.8	32799.8	32799.8	32799.8	32799.8	32799.8	32799.8	32799.8	+		+		101PR_GFP	3.1819	3.02533	0	0	3.1819	3.02533	14
P31001	Desmin OS=Mus musculus GN=Des PE=1 SV=3	Des	9	1	62	469	53.5	5.27	Dimethyl [K108; K394; K406]	2.84994e+06	5.07016e+06	2.63994e+07	619996	439012	405994	248003	417004	853008	745010	674987	83697.7	+		+		101PR_GFP	3.17137	1.18838	-0.240471	0.104436	3.41184	1.27348	619
Q62465	Synaptic vesicle membrane protein VAT-1 homolog OS=Mus musculus GN=Vat1 PE=1 SV=3	Vat1	6	2	5	406	43.1	6.37	Dimethyl [K284; K379]	329999	533009	111000	331995	76300.2	101000	60401.6	188004	32799.8	32799.8	32799.8	32799.8	+				101PR_GFP	3.11282	2.12943	1.5601	1.66493	1.55272	1.36034	58
Q8BHY2	Nucleolar complex protein 4 homolog OS=Mus musculus GN=Noc4l PE=2 SV=1	Noc4l	5	2	3	516	58.6	6.77	Dimethyl [K115]	543003	187003		191994			101000		32799.8	32799.8	32799.8	32799.8	+				101PR_GFP	3.0366	1.57344	1.62259	0	1.41401	0	51
Q99LF4	tRNA-splicing ligase RtcB homolog OS=Mus musculus GN=Rtcb PE=1 SV=1	D10Wsu52e	19	8	15	505	55.2	7.23	Dimethyl [K14; K67; K206; K451; K476]	6.10983e+06	8.10005e+06	5.39017e+06	2.99994e+06	1.80004e+06	2.09004e+06	1.81999e+06	233992	1.23999e+06	334003	926030	581009	+				101PR_GFP	2.9526	2.79302	0.711516	0.347169	2.24108	1.28122	203
P60879	Synaptosomal-associated protein 25 OS=Mus musculus GN=Snap25 PE=1 SV=1	Snap25	15	2	4	206	23.3	4.77	Acetyl [N-Term]	182003	305011		252006	32799.8	32799.8	32799.8	32799.8	32799.8	32799.8	32799.8	32799.8	+		+		101PR_GFP	2.87696	2.24687	0	0	2.87696	2.24687	37
P61965	WD repeat-containing protein 5 OS=Mus musculus GN=Wdr5 PE=1 SV=1	Wdr5	22	6	13	334	36.6	8.27	Dimethyl [K207; K239]	2.98997e+06	1.69001e+06	4.78007e+06	3.18001e+06	867979	1.34e+06	1.34e+06	501990	430992	588997	714018	154999	+				101PR_GFP	2.85419	2.37088	1.19989	1.01607	1.6543	1.95231	179
P68372	Tubulin beta-4B chain OS=Mus musculus GN=Tubb4b PE=1 SV=1	Tubb4b	34	2	102	445	49.8	4.89	Dimethyl [K58; K174; K252; K297; K336; K350]	6.15019e+06	7.90975e+06	3.80008e+06	6.02989e+06	881988	609007	465009	280006		585983	1.07002e+06	1.01997e+06	+		+		101PR_GFP	2.74555	2.90378	-0.744509	0.806815	3.49006	3.45327	1287
O08791	Transcription factor COE3 OS=Mus musculus GN=Ebf3 PE=2 SV=1	Ebf3	4	2	6	596	64.8	8.66	Acetyl [N-Term]	219993	91298.3	385000	290001	151999	84901.4	103998		32799.8	32799.8	32799.8	32799.8	+				101PR_GFP	2.73001	2.04894	1.74973	1.71589	0.980278	0.91858	94
Q9R0G7	Zinc finger E-box-binding homeobox 2 OS=Mus musculus GN=Zeb2 PE=1 SV=2	Zeb2	4	3	3	1215	136.5	6.34	Dimethyl [K150; K624]	200995	208994		219004	32799.8	32799.8	32799.8	32799.8	32799.8	32799.8	32799.8	32799.8	+		+		101PR_GFP	2.67544	3.74793	0	0	2.67544	3.74793	27
Q80WQ8	Mis18-binding protein 1 OS=Mus musculus GN=Mis18bp1 PE=1 SV=1	Mis18bp1	5	4	5	998	113.9	9.09	Dimethyl [K166]	208994	153003		261002		253004	158004		32799.8	32799.8	32799.8	32799.8	+				101PR_GFP	2.62859	2.14567	2.60776	1.08385	0.0208298	0.0158958	51
P10852	4F2 cell-surface antigen heavy chain OS=Mus musculus GN=Slc3a2 PE=1 SV=1	Slc3a2	7	3	6	526	58.3	5.91	Dimethyl [K53]	1.85001e+06	2.48998e+06	1.36996e+06	727002	1.62004e+06	935968	967968	387007		340006	133003	299003	+				101PR_GFP	2.61903	2.1329	1.86557	1.54733	0.753454	0.625309	125
Q6ZQH8	Nucleoporin NUP188 homolog OS=Mus musculus GN=Nup188 PE=1 SV=2	Nup188	6	8	10	1759	196.6	7.01	Acetyl [N-Term]; Dimethyl [K164; K167]	2.37007e+06	2.65007e+06	2.00004e+06	3.09005e+06	298010	270000	1.00002e+06		387007		438009		+				101PR_GFP	2.59992	4.01803	0.0684347	0.0357209	2.53148	1.32477	83
P61222	ATP-binding cassette sub-family E member 1 OS=Mus musculus GN=Abce1 PE=1 SV=1	Abce1	5	3	5	599	67.3	8.34	Dimethyl [K158; K332; K541]	2.28e+06	1.04003e+06		2.08007e+06	331006	350997	161000	610021		247008	400988		+		+		101PR_GFP	2.43527	1.67932	0.0544863	0.0345569	2.38078	2.17215	54
Q8BZR9	Nuclear cap-binding protein subunit 3 OS=Mus musculus GN=Ncbp3 PE=1 SV=1	1200014J11Rik	4	2	2	615	70	5.8		140997	200995	194998	177001			211002		32799.8	32799.8	32799.8	32799.8	+				101PR_GFP	2.43076	3.62668	2.68548	0	-0.254715	0	21
Q6ZPJ3	(E3-independent) E2 ubiquitin-conjugating enzyme UBE2O OS=Mus musculus GN=Ube2o PE=1 SV=3	Ube2o	12	12	45	1288	140.7	5.06	Dimethyl [K355; K516; K667; K694; K1231; K1288]	2.27995e+07	3.01991e+07	2.65002e+07	9.86987e+06	2.14995e+07	1.32998e+07	4.25994e+06	5.50992e+06	2.86003e+06	3.31e+06	3.03003e+06	8.43993e+06	+				101PR_GFP	2.38475	2.43646	1.19828	0.902882	1.18647	0.895494	578
Q8BVE8	Histone-lysine N-methyltransferase NSD2 OS=Mus musculus GN=Whsc1 PE=1 SV=2	Whsc1	5	5	10	1365	152.2	8.51	Dimethyl [K229; K292; K1015; K1019]	791978	770001		1.39004e+06	123000	405994	494017	794011		136998	243996		+				101PR_GFP	2.37193	1.33609	1.03292	0.65456	1.33901	1.00309	82
Q91YE5	Bromodomain adjacent to zinc finger domain protein 2A OS=Mus musculus GN=Baz2a PE=1 SV=2	Baz2a	5	8	12	1889	209.5	6.51	Dimethyl [K687; K699; K701; K865; K1391; K1885]	2.78009e+06	1.82998e+06	2.22998e+06	2.73992e+06	972002	974025	1.04003e+06	1.02999e+06	471011		437008	500011	+				101PR_GFP	2.33304	3.86858	1.09856	3.28204	1.23447	2.57719	118
A2A791	Zinc finger MYM-type protein 4 OS=Mus musculus GN=Zmym4 PE=1 SV=1	Zmym4	9	11	18	1549	172.3	6.8	Dimethyl [K134; K273; K428; K784; K1081; K1480]	5.41001e+06	5.25989e+06	6.49006e+06	2.01005e+06	1.82998e+06	1.66006e+06	1.85001e+06	4.15006e+06	767975	1.00998e+06	1.44998e+06	585009	+				101PR_GFP	2.285	2.43357	1.28689	1.66693	0.998111	1.04559	80
Q8BTT6	Digestive organ expansion factor homolog OS=Mus musculus GN=Diexf PE=2 SV=2	Diexf	9	6	9	772	88.8	5.74	Dimethyl [K286; K296; K424; K772]	2.73006e+06	1.39004e+06		1.71004e+06			465009		489992	295992	369010	473991	+				101PR_GFP	2.22453	2.32021	0.22051	0	2.00402	0	121
P16858	Glyceraldehyde-3-phosphate dehydrogenase OS=Mus musculus GN=Gapdh PE=1 SV=2	Gapdh	30	7	43	333	35.8	8.25	Dimethyl [K160; K213; K225; K332]	2.53996e+07	3.32996e+07	2.40995e+07	3.15995e+07	1.86995e+07	1.39002e+07	7.64985e+06	1.74002e+07	6.43006e+06	6.13997e+06	3.48011e+06	1.18001e+07	+				101PR_GFP	2.15854	2.19854	1.1039	1.24778	1.05464	1.52998	913
P29341	Polyadenylate-binding protein 1 OS=Mus musculus GN=Pabpc1 PE=1 SV=2	Pabpc1	22	13	36	636	70.6	9.5	Dimethyl [K221; K299; K348; K361]	9.91032e+06	1.42999e+07	8.61011e+06	8.02016e+06	1.06003e+07	1.08998e+07	8.01016e+06	4.00009e+06	2.84994e+06	1.98995e+06	2.28997e+06	2.32001e+06	+				101PR_GFP	2.08581	3.60714	1.73521	1.98306	0.350599	0.391176	551
Q9WTX5	S-phase kinase-associated protein 1 OS=Mus musculus GN=Skp1 PE=1 SV=3	Skp1a	25	4	9	163	18.7	4.54		2.69995e+06	2.80001e+06	1.50998e+06	2.08007e+06	2.96007e+06	2.52999e+06	1.97005e+06	705996	369010	432998	567004	1.01997e+06	+				101PR_GFP	2.00135	2.49718	1.70414	1.56323	0.297213	0.22953	141
P13595	Neural cell adhesion molecule 1 OS=Mus musculus GN=Ncam1 PE=1 SV=3	Ncam1	17	13	41	1115	119.4	4.83	Dimethyl [K48; K113; K280; K293; K304; K374; K549; K595; K647; K771; K775; K974; K981; K994]	1.04001e+07	1.05001e+07	1.08998e+07	7.13015e+06	3.06998e+06	5.60002e+06	4.83003e+06	2.54001e+06	2.45995e+06	1.01997e+06	2.26001e+06	5.86988e+06	+				101PR_GFP	1.99852	1.58153	0.665902	0.509351	1.33262	2.05808	371
P28667	MARCKS-related protein OS=Mus musculus GN=Marcksl1 PE=1 SV=2	Marcksl1	39	4	14	200	20.2	4.61	Dimethyl [K25; K106; K157; K166]	2.3e+06	1.89006e+06	743978	1.71004e+06	1.16001e+06	1.12003e+06	1.12003e+06	161996		335000	333009	509987	+				101PR_GFP	1.99538	2.21371	0.857331	0.502448	1.13805	0.667537	355
P18572	Basigin OS=Mus musculus GN=Bsg PE=1 SV=2	Bsg	14	5	13	389	42.4	5.85	Dimethyl [K189]	8.3099e+06	8.91004e+06	5.66012e+06	7.24975e+06	6.71986e+06	5.37003e+06	4.67003e+06	3.82997e+06	1.30997e+06	2.3e+06	2.34995e+06	1.98995e+06	+				101PR_GFP	1.93811	3.50456	1.37938	2.71863	0.558727	1.32189	194
Q9DCN2	NADH-cytochrome b5 reductase 3 OS=Mus musculus GN=Cyb5r3 PE=1 SV=3	Cyb5r3	10	3	7	301	34.1	8.38	Dimethyl [K42; K135]	1.58001e+06	2.01997e+06	1.10002e+06	978017	952989	766008	790004	1.05003e+06	277995	338994		545984	+				101PR_GFP	1.87176	2.21251	1.24591	1.43993	0.625853	1.13218	74
Q6P5H2	Nestin OS=Mus musculus GN=Nes PE=1 SV=1	Nes	9	11	19	1864	207	4.34	Dimethyl [K811; K818; K889; K1042; K1087; K1105; K1387]	4.79002e+06	5.69988e+06	3.33002e+06	4.21003e+06	725995	1.59001e+06	3.72989e+06	1.36996e+06	1.12003e+06	940977	1.44998e+06	1.44998e+06	+				101PR_GFP	1.85811	3.77388	0.353137	0.275328	1.50498	1.32426	197
Q99MU3	Double-stranded RNA-specific adenosine deaminase OS=Mus musculus GN=Adar PE=1 SV=2	Adar	3	2	3	1178	130.4	8.7	Dimethyl [K311]	117998		156999	89997.7				226995	32799.8	32799.8	32799.8	32799.8	+				101PR_GFP	1.85408	1.8162	2.79093	0	-0.936844	0	25
Q60973	Histone-binding protein RBBP7 OS=Mus musculus GN=Rbbp7 PE=1 SV=1	Rbbp7	15	2	18	425	47.8	5.05	Dimethyl [K142; K155; K348]	1.62004e+06	1.64996e+06	937007	2.26001e+06	573010	1.13001e+06	1.31999e+06	1.15e+06			499007	379989	+				101PR_GFP	1.82463	2.21181	1.19318	1.59646	0.631451	0.836531	150
Q99JY0	Trifunctional enzyme subunit beta, mitochondrial OS=Mus musculus GN=Hadhb PE=1 SV=1	Hadhb	7	3	6	475	51.4	9.38	Dimethyl [K129; K362]	1.59996e+06	1.69001e+06		1.41004e+06	681002	620985	512006	430007		486001		423999	+				101PR_GFP	1.78301	2.48041	0.283172	0.727378	1.49984	3.25622	80
P07901	Heat shock protein HSP 90-alpha OS=Mus musculus GN=Hsp90aa1 PE=1 SV=4	Hsp90aa1	22	9	70	733	84.7	5.01	Dimethyl [K58; K69; K84; K100; K112; K293; K315; K328; K500; K559; K560; K561; K574]	6.37017e+06	9.70973e+06	4.79999e+06	5.42014e+06	6.45014e+06	5.73992e+06	3.09992e+06	2.93006e+06	2.14999e+06	2.78009e+06	1.62995e+06	1.47002e+06	+				101PR_GFP	1.703	2.85761	1.13835	1.64277	0.564643	0.74289	1012
Q99PL5	Ribosome-binding protein 1 OS=Mus musculus GN=Rrbp1 PE=1 SV=2	Rrbp1	2	3	6	1605	172.8	9.33	Dimethyl [K923; K1022; K1440]	1.28996e+06	1.64004e+06	1.2e+06	901020	978017	426002	276995				371010	397998	+				101PR_GFP	1.67826	2.79324	0.341431	0.230145	1.33683	0.929784	91
P57787	Monocarboxylate transporter 4 OS=Mus musculus GN=Slc16a3 PE=1 SV=1	Slc16a3	9	3	15	470	50.3	7.96	Dimethyl [K14; K418; K433; K436]	3.84993e+06	3.31e+06	2.89996e+06	3.51989e+06	2.19e+06	2.44009e+06	2.14003e+06	2.47003e+06	974971	1.05003e+06	1.31999e+06	928988	+				101PR_GFP	1.67379	4.45855	1.12295	3.21841	0.550846	2.55099	222
P14148	60S ribosomal protein L7 OS=Mus musculus GN=Rpl7 PE=1 SV=2	Rpl7	44	14	59	270	31.4	10.89	Dimethyl [K7; K19; K31; K32; K41; K99; K110; K146; K178; K234; K245]; Acetyl [N-Term]	4.62003e+07	5.40991e+07	3.24002e+07	2.76007e+07	6.01016e+07	4.47009e+07	3.24002e+07	1.82995e+07	1.39002e+07	1.24998e+07	1.25998e+07	1.04001e+07	+				101PR_GFP	1.65429	2.587	1.53211	1.6581	0.122177	0.103533	293
Q6ZQL4	WD repeat-containing protein 43 OS=Mus musculus GN=Wdr43 PE=2 SV=2	Wdr43	15	10	38	677	75.3	5.38	Dimethyl [K165; K181; K198; K308; K323; K390]	1.76994e+07	1.35004e+07	1.13998e+07	1.19003e+07	9.18024e+06	1.07998e+07	1.27996e+07	4.80998e+06	5.25989e+06	4.55999e+06	5.14985e+06	2.91993e+06	+				101PR_GFP	1.62244	3.08572	1.02023	1.4221	0.602213	0.831644	325
P47963	60S ribosomal protein L13 OS=Mus musculus GN=Rpl13 PE=1 SV=3	Rpl13	25	5	36	211	24.3	11.55	Dimethyl [K174; K177]	3.17995e+07	3.61001e+07	2.35007e+07	2.27995e+07	3.69994e+07	3.17005e+07	2.29995e+07	1.17e+07	9.60997e+06	9.59e+06	7.5702e+06	1.02002e+07	+				101PR_GFP	1.60839	3.35998	1.36775	1.52241	0.240643	0.23546	494
Q6P3Y5	Zinc finger protein 280C OS=Mus musculus GN=Znf280c PE=1 SV=1	Zfp280c	13	7	9	742	83.1	9.06	Dimethyl [K278; K694; K742]	2.34995e+06	1.51996e+06	2.14003e+06	1.98995e+06		272992	1.25e+06	1.74997e+06		508011	693002	796989	+				101PR_GFP	1.59295	2.54616	0.363259	0.151182	1.22969	0.564052	137
P06837	Neuromodulin OS=Mus musculus GN=Gap43 PE=1 SV=1	Gap43	48	5	37	227	23.6	4.73	Dimethyl [K13; K19; K26; K30; K98; K181; K199; K206; K208]	1.27996e+07	1.06999e+07	8.83991e+06	1.06999e+07	2.31002e+07	5.54017e+06	7.11977e+06	6.09998e+07	3.84993e+06	3.69003e+06	4.79999e+06	2.31006e+06	+				101PR_GFP	1.59045	2.65698	2.11573	1.13498	-0.525282	0.251315	910
Q9CYX7	RRP15-like protein OS=Mus musculus GN=Rrp15 PE=1 SV=2	Rrp15	17	5	12	281	31	8.76	Dimethyl [K17; K179; K246; K263]	5.33997e+06	4.40986e+06	3.38002e+06	4.4801e+06	2.24005e+06	1.44998e+06	3.96998e+06	1.90004e+06	2.00004e+06	1.04003e+06	1.55998e+06	1.54e+06	+				101PR_GFP	1.53927	2.99887	0.573408	0.757456	0.965862	1.36192	179
P84091	AP-2 complex subunit mu OS=Mus musculus GN=Ap2m1 PE=1 SV=1	Ap2m1	5	2	2	435	49.6	9.54		633990	511013	393990	543982	475011	508011	362997		180996	216995	168000	170003	+				101PR_GFP	1.48798	3.48565	1.27899	2.45333	0.208993	0.444621	45
P12970	60S ribosomal protein L7a OS=Mus musculus GN=Rpl7a PE=1 SV=2	Rpl7a	39	13	67	266	30	10.56	Dimethyl [K20; K26; K34; K48; K97; K150; K151; K185; K197; K212; K217; K245]	6.03981e+07	6.78996e+07	4.38995e+07	4.09001e+07	7.34012e+07	5.24995e+07	4.0801e+07	2.04005e+07	2.04997e+07	1.97001e+07	2.14995e+07	1.39998e+07	+				101PR_GFP	1.48018	3.13335	1.18041	1.29717	0.299761	0.282213	1079
Q9JLQ0	CD2-associated protein OS=Mus musculus GN=Cd2ap PE=1 SV=3	Cd2ap	37	20	65	637	70.4	6.38	Dimethyl [K240; K415; K457]	681994	656985	79100.5	108002	1.27004e+08	8.01001e+07	3.58011e+07	1.89002e+07	151999	1.88e+06	1.51996e+06	159004		+	+	10PR_GFP		-1.04333	0.344326	6.64264	2.62302	-7.68597	3.35414	581
Q8R550	SH3 domain-containing kinase-binding protein 1 OS=Mus musculus GN=Sh3kbp1 PE=1 SV=1	Sh3kbp1	37	22	66	709	78.1	7.55	Dimethyl [K382]	1.4e+06	1.54e+06	2.01005e+06	360990	1.09998e+08	6.52014e+07	2.65996e+07	2.10002e+07	1.82998e+06	591001	928988	405994		+	+	10PR_GFP		0.484812	0.276158	5.80686	3.62003	-5.32205	3.29279	1355
Q8R010	Aminoacyl tRNA synthase complex-interacting multifunctional protein 2 OS=Mus musculus GN=Aimp2 PE=1 SV=2	Aimp2	10	2	6	320	35.4	7.83	Dimethyl [K167]				414008	2.28997e+06	458004	280006	5.96008e+06	32799.8	32799.8	32799.8	32799.8		+		10PR_GFP		3.65786	0	5.13206	1.81753	-1.47419	0	117
Q922V4	Pleiotropic regulator 1 OS=Mus musculus GN=Plrg1 PE=1 SV=1	Plrg1	20	8	12	513	56.9	9.17	Dimethyl [K172; K236; K267]; Acetyl [N-Term]	1.71004e+06	1.10998e+06	508998	2.36007e+06	2.65002e+07	2.81006e+07	7.50021e+06	2.38007e+07	547994	831006	1.15e+06	327992		+	+	10PR_GFP		0.932628	0.734783	4.89041	3.69951	-3.95778	3.01402	161
Q64282	Interferon-induced protein with tetratricopeptide repeats 1 OS=Mus musculus GN=Ifit1 PE=1 SV=2	Ifit1	5	2	2	463	53.7	7.52		32799.8	32799.8	32799.8	32799.8	1.50998e+06	990982	364005	529988	32799.8	32799.8	32799.8	32799.8		+	+	10PR_GFP		0	0	4.48206	2.64497	-4.48206	2.64497	20
P62259	14-3-3 protein epsilon OS=Mus musculus GN=Ywhae PE=1 SV=1	Ywhae	9	2	3	255	29.2	4.74	Dimethyl [K12; K153]; Acetyl [N-Term]			853008	275998	482009	262999		1.66006e+06	32799.8	32799.8	32799.8	32799.8		+		10PR_GFP		3.88684	0.881355	4.18063	1.47799	-0.293796	0.0894175	34
Q8BU11	TOX high mobility group box family member 4 OS=Mus musculus GN=Tox4 PE=1 SV=3	Tox4	9	4	4	619	65.9	5.01	Dimethyl [K492; K619]	154999			235996		479011	509987		32799.8	32799.8	32799.8	32799.8		+		10PR_GFP		2.54376	1.12183	3.91349	2.13322	-1.36973	0.878855	23
Q9Z127	Large neutral amino acids transporter small subunit 1 OS=Mus musculus GN=Slc7a5 PE=1 SV=2	Slc7a5	6	2	2	512	55.8	7.9		32799.8	32799.8	32799.8	32799.8	1.34997e+06	407997	140997	614009	32799.8	32799.8	32799.8	32799.8		+	+	10PR_GFP		0	0	3.83258	1.95931	-3.83258	1.95931	39
B1AQJ2	Ubiquitin carboxyl-terminal hydrolase 36 OS=Mus musculus GN=Usp36 PE=1 SV=1	Usp36	10	8	21	1098	119.8	9.82	Dimethyl [K222; K580; K733; K1033]	2.99994e+06	2.44991e+06	822012	2.01005e+06	7.92002e+07	2.22994e+07	8.81971e+06	4.97995e+06	1.18998e+06	751024	1.69001e+06	1.27e+06		+	+	10PR_GFP		0.665613	0.649854	3.82591	1.7424	-3.16029	1.55795	296
Q7JJ13	Bromodomain-containing protein 2 OS=Mus musculus GN=Brd2 PE=1 SV=1	Brd2	3	2	2	798	88	9.13		32799.8	32799.8	32799.8	32799.8		528008	270994	658991	32799.8	32799.8	32799.8	32799.8		+	+	10PR_GFP		0	0	3.7946	1.99348	-3.7946	1.99348	20
Q8BFY9	Transportin-1 OS=Mus musculus GN=Tnpo1 PE=1 SV=2	Tnpo1	5	3	6	898	102.3	4.98		137999			134002	767018	257998	430992		32799.8	32799.8	32799.8	32799.8		+		10PR_GFP		2.05168	2.18155	3.74633	1.84252	-1.69464	1.19001	44
P63321	Ras-related protein Ral-A OS=Mus musculus GN=Rala PE=1 SV=1	Rala	14	2	3	206	23.5	7.11	Dimethyl [K115; K128; K159]				430007		509987	350997		32799.8	32799.8	32799.8			+		10PR_GFP		3.71257	0	3.68922	1.33324	0.0233526	0	102
Q60520	Paired amphipathic helix protein Sin3a OS=Mus musculus GN=Sin3a PE=1 SV=3	Sin3a	2	2	2	1274	145	7.25		32799.8	32799.8	32799.8	32799.8	436009	350001	432008		32799.8	32799.8	32799.8	32799.8		+	+	10PR_GFP		0	0	3.62247	3.08855	-3.62247	3.08855	59
Q923D5	WW domain-binding protein 11 OS=Mus musculus GN=Wbp11 PE=1 SV=2	Wbp11	9	4	4	641	69.8	8.4		32799.8	32799.8	32799.8	32799.8	179000	547994	1.10998e+06	209996	32799.8	32799.8	32799.8	32799.8		+	+	10PR_GFP		0	0	3.56748	1.9864	-3.56748	1.9864	43
Q9WTJ4	Flt3-interacting zinc finger protein 1 OS=Mus musculus GN=Fiz1 PE=1 SV=1	Fiz1	10	3	3	500	52.7	7.94				109002		295009	259001	150000	1.81999e+06	32799.8	32799.8	32799.8	32799.8		+		10PR_GFP		1.73256	0	3.53436	1.69303	-1.8018	0	31
Q8CCK0	Core histone macro-H2A.2 OS=Mus musculus GN=H2afy2 PE=1 SV=3	H2afy2	28	7	23	372	40.1	9.69	Dimethyl [K167; K189; K332; K347]	4.57012e+06	3.18001e+06	681994	5.05017e+06	1.12e+07	7.89003e+06	3.57993e+06	1.50004e+07	883028	892010	767018	483012		+		10PR_GFP		1.85559	1.19116	3.49733	2.77989	-1.64174	1.02432	224
A2APV2	Formin-like protein 2 OS=Mus musculus GN=Fmnl2 PE=1 SV=2	Fmnl2	3	3	3	1086	123	7.53		218005			928022	366995	218005	329999	470000	32799.8	32799.8	32799.8	32799.8		+		10PR_GFP		3.77746	0.764971	3.34704	3.1469	0.430418	0.12396	36
A2A4P0	ATP-dependent RNA helicase DHX8 OS=Mus musculus GN=Dhx8 PE=2 SV=1	Dhx8	2	2	2	1244	142.5	8.12		32799.8	32799.8	32799.8	32799.8		236995	283994	483012	32799.8	32799.8	32799.8	32799.8		+	+	10PR_GFP		0	0	3.2825	2.06036	-3.2825	2.06036	0
Q61550	Double-strand-break repair protein rad21 homolog OS=Mus musculus GN=Rad21 PE=1 SV=3	Rad21	9	5	17	635	72	4.64	Dimethyl [K84; K330]	2.83006e+06	2.19e+06	1.1e+07	1.81005e+06	1.11003e+07	9.91032e+06	5.72006e+06	2.70008e+07	1.54e+06	1.31999e+06	2.96007e+06	440994		+		10PR_GFP		1.38481	0.847092	3.16109	2.25351	-1.77628	1.2373	328
Q6DIC0	Probable global transcription activator SNF2L2 OS=Mus musculus GN=Smarca2 PE=1 SV=1	Smarca2	4	1	7	1577	180.1	7.2	Dimethyl [K892]	32799.8	32799.8	32799.8		175001	259001	492000		32799.8	32799.8	32799.8			+	+	10PR_GFP		0	0	3.10122	1.71933	-3.10122	1.71933	99
Q8BZ21	Histone acetyltransferase KAT6A OS=Mus musculus GN=Kat6a PE=1 SV=2	Kat6a	1	1	2	2003	224.8	5.58	Dimethyl [K680]		179000	561996			240004	286009		32799.8	32799.8	32799.8	32799.8		+		10PR_GFP		3.2735	0.803475	2.99776	1.57112	0.27574	0.0996288	0
Q60865	Caprin-1 OS=Mus musculus GN=Caprin1 PE=1 SV=2	Caprin1	10	4	15	707	78.1	5.25	Dimethyl [K96; K108]	2.71007e+06	3.53996e+06	1.36002e+06	958022	8.58984e+06	4.85016e+06	3.53996e+06	1.26998e+07	309998	1.21002e+06	1.34e+06	940977		+		10PR_GFP		1.18097	0.918582	2.98783	2.44529	-1.80685	1.62494	213
P47754	F-actin-capping protein subunit alpha-2 OS=Mus musculus GN=Capza2 PE=1 SV=3	Capza2	44	8	24	286	32.9	5.85	Acetyl [N-Term]; Dimethyl [K13]	1.43996e+06	878023	884008	501017	1.50004e+07	8.68022e+06	5.4901e+06	1.58001e+06	1.10002e+06	1.05998e+06	603001	414008		+	+	10PR_GFP		0.235965	0.202733	2.98045	1.81586	-2.74449	1.68005	262
Q3TZX8	Polynucleotide 5'-hydroxyl-kinase NOL9 OS=Mus musculus GN=Nol9 PE=1 SV=1	Nol9	4	3	3	714	80.8	9.45				1.2e+06	92797.6	159004	275998	389996		32799.8	32799.8	32799.8	32799.8		+		10PR_GFP		3.34681	0.493573	2.97395	1.80445	0.372856	0.0586467	0
E9Q286	Little elongation complex subunit 1 OS=Mus musculus GN=Ice1 PE=1 SV=1	BC018507	4	5	6	2241	242.1	5.48	Dimethyl [K1716]	243996			587000		196995	389996	218005	32799.8	32799.8	32799.8	32799.8		+		10PR_GFP		3.52835	0.946723	2.96356	1.97632	0.564789	0.275337	51
P47757	F-actin-capping protein subunit beta OS=Mus musculus GN=Capzb PE=1 SV=3	Capzb	45	12	63	277	31.3	5.74	Dimethyl [K78; K95; K199; K223; K235]; Acetyl [N-Term]	7.79977e+06	7.50021e+06	6.23e+06	9.90002e+06	7.1498e+07	4.03007e+07	2.17996e+07	2.63007e+07	6.03993e+06	4.93015e+06	3.6299e+06	5.41001e+06		+	+	10PR_GFP		0.656322	1.68525	2.86602	2.65149	-2.2097	2.18964	851
Q8BZH4	Pogo transposable element with ZNF domain OS=Mus musculus GN=Pogz PE=1 SV=2	Pogz	10	10	15	1409	154.8	7.52	Dimethyl [K285; K828; K879; K1049; K1265]	1.27e+06	854014		1.71004e+06	1.60997e+06	2.32001e+06	2.60004e+06	4.36001e+06		347006		475999		+		10PR_GFP		1.59602	1.63306	2.64999	2.55652	-1.05396	1.27132	143
Q9CYI4	Putative RNA-binding protein Luc7-like 1 OS=Mus musculus GN=Luc7l PE=1 SV=2	Luc7l	17	1	9	371	43.9	9.88	Dimethyl [K135]	32799.8	32799.8	32799.8		249002	179995	192994		32799.8	32799.8	32799.8			+	+	10PR_GFP		0	0	2.64581	2.54072	-2.64581	2.54072	74
Q9CQQ8	U6 snRNA-associated Sm-like protein LSm7 OS=Mus musculus GN=Lsm7 PE=1 SV=1	Lsm7	16	2	3	103	11.6	5.27	Dimethyl [K17]	1.69001e+06	1.09e+06	1.09e+06	2.21996e+06	6.15019e+06	6.85013e+06	1.54996e+06	1.58997e+07	458989	666017	1.15e+06	1.94994e+06		+		10PR_GFP		0.675243	0.592177	2.64116	1.62924	-1.96592	1.22179	33
Q9CZU6	Citrate synthase, mitochondrial OS=Mus musculus GN=Cs PE=1 SV=1	Cs	6	2	2	464	51.7	8.57	Dimethyl [K393]	32799.8	32799.8	32799.8	32799.8	130999	202997		282992	32799.8	32799.8	32799.8	32799.8		+	+	10PR_GFP		0	0	2.57885	1.8177	-2.57885	1.8177	0
P42212	Green fluorescent protein OS=Aequorea victoria GN=GFP PE=1 SV=1	GFP	43	14	235	238	26.9	6.06	Dimethyl [K41; K52; K101; K107; K113; K131; K140; K156; K158]	1.79997e+08	2.57001e+08	2.29004e+08	6.48993e+07	9.03013e+09	5.08007e+09	1.88002e+09	2.80996e+09	8.34999e+08	7.67026e+08	3.58998e+08	8.72028e+08	+	+	+	10PR_GFP		-2.04698	1.918	2.55981	2.15061	-4.60679	3.31303	4414
Q62241	U1 small nuclear ribonucleoprotein C OS=Mus musculus GN=Snrpc PE=1 SV=1	Snrpc	19	2	3	159	17.4	9.67		261002			170996	216995	156001	206002		32799.8	32799.8	32799.8	32799.8		+		10PR_GFP		2.68725	1.14295	2.54219	2.47324	0.145061	0.141128	106
Q3UMU9	Hepatoma-derived growth factor-related protein 2 OS=Mus musculus GN=Hdgfrp2 PE=1 SV=1	Hdgfrp2	9	4	11	669	74.2	8.66	Dimethyl [K378; K571]	1.53e+06	1.36996e+06	254005	475011	1.88e+06	1.90995e+06	1.59996e+06	6.93998e+06	473006	966024	194000			+		10PR_GFP		0.66944	0.301343	2.49462	1.39488	-1.82518	1.19693	194
Q80U93	Nuclear pore complex protein Nup214 OS=Mus musculus GN=Nup214 PE=1 SV=2	Nup214	4	7	10	2085	212.8	7.08	Dimethyl [K763]; Acetyl [N-Term]	876989	1.34e+06	456008	1.00998e+06	1.08e+06	2.84994e+06	2.33e+06	3.32011e+06			352998	514995		+		10PR_GFP		1.00839	1.06439	2.37319	2.123	-1.36479	1.50195	70
P25444	40S ribosomal protein S2 OS=Mus musculus GN=Rps2 PE=1 SV=3	Rps2	43	11	53	293	31.2	10.24	Acetyl [N-Term]; Dimethyl [K58; K65; K211; K238; K257; K275]	3.36989e+07	4.35993e+07	2.52994e+07	1.82995e+07	9.3801e+07	6.49984e+07	3.30994e+07	2.58991e+07	1.60003e+07	1.39998e+07	9.21019e+06	7.23018e+06		+		10PR_GFP		1.3778	1.96599	2.11324	2.0685	-0.735438	0.687051	798
Q3TYA6	M-phase phosphoprotein 8 OS=Mus musculus GN=Mphosph8 PE=1 SV=1	Mphosph8	3	2	5	858	97.4	5.85	Dimethyl [K451]		182003		153003	116003	159999	143999		32799.8	32799.8	32799.8	32799.8		+		10PR_GFP		2.34697	1.46942	2.08099	2.3687	0.26598	0.597764	50
P56960	Exosome component 10 OS=Mus musculus GN=Exosc10 PE=1 SV=2	Exosc10	5	3	3	887	100.9	8.29	Dimethyl [K48]	187003			120996	125003	85001.5	162999	202001	32799.8	32799.8	32799.8	32799.8		+		10PR_GFP		2.19725	1.04398	2.0599	2.33485	0.13735	0.116253	59
Q9DCD2	Pre-mRNA-splicing factor SYF1 OS=Mus musculus GN=Xab2 PE=1 SV=1	Xab2	10	7	8	855	99.9	6.23		1.01997e+06	663989		1.18004e+06	1.67997e+06	2.75e+06	2.72005e+06	1.98995e+06	456989	325997	735976	867979		+		10PR_GFP		0.740516	0.888964	2.00938	2.45256	-1.26886	1.81574	85
P62855	40S ribosomal protein S26 OS=Mus musculus GN=Rps26 PE=1 SV=3	Rps26	44	4	17	115	13	11	Dimethyl [K82; K113]	1.37003e+07	1.39002e+07	9.68016e+06	9.90002e+06	3.32005e+07	2.27002e+07	1.11003e+07	1.26998e+07	5.05017e+06	5.44991e+06	4.50002e+06	3.73998e+06		+		10PR_GFP		1.32501	3.35037	1.96037	2.02816	-0.635356	0.731422	183
P17427	AP-2 complex subunit alpha-2 OS=Mus musculus GN=Ap2a2 PE=1 SV=2	Ap2a2	3	2	3	938	104	6.93		32799.8	32799.8	32799.8	32799.8	93897.6	145001	145999		32799.8	32799.8	32799.8	32799.8		+		10PR_GFP		0	0	1.93864	1.93558	-1.93864	1.93558	44
P62908	40S ribosomal protein S3 OS=Mus musculus GN=Rps3 PE=1 SV=1	Rps3	59	14	56	243	26.7	9.66	Dimethyl [K18; K75; K90; K132; K141; K197; K202; K214; K227; K230]	3.79001e+07	5.00997e+07	2.68999e+07	3.08999e+07	8.89012e+07	7.0499e+07	3.96001e+07	3.15995e+07	1.04001e+07	1.39002e+07	1.68005e+07	1.55004e+07		+		10PR_GFP		1.34746	2.7198	1.92571	2.1713	-0.578252	0.675774	682
Q9CQS2	H/ACA ribonucleoprotein complex subunit 3 OS=Mus musculus GN=Nop10 PE=3 SV=1	Nop10	59	4	8	64	7.7	9.99	Dimethyl [K19]	1.44998e+06	859001	529988	629000	917024	1.18004e+06	1.77994e+06		254005	323992	708987	216995		+		10PR_GFP		1.25885	1.34564	1.89107	1.98544	-0.632224	0.707703	151
Q6ZWN5	40S ribosomal protein S9 OS=Mus musculus GN=Rps9 PE=1 SV=3	Rps9	40	9	34	194	22.6	10.65	Dimethyl [K30; K66; K91; K101; K116]	2.39995e+07	2.76007e+07	1.62001e+07	2.12006e+07	5.24013e+07	3.9801e+07	2.40995e+07	2.29995e+07	9.90002e+06	1.13998e+07	8.05024e+06	6.89013e+06		+		10PR_GFP		1.2959	2.88396	1.88221	2.55087	-0.58631	0.854517	214
P62858	40S ribosomal protein S28 OS=Mus musculus GN=Rps28 PE=1 SV=1	Rps28	30	2	9	69	7.8	10.7		2.44009e+06	2.22998e+06	2.39003e+06	2.31006e+06	5.52982e+06	3.33002e+06	3.21993e+06	3.57993e+06	1.05003e+06	683983	1.50998e+06	1.41004e+06		+		10PR_GFP		1.07403	1.60296	1.77928	2.70349	-0.705248	1.54594	183
Q9CXY6	Interleukin enhancer-binding factor 2 OS=Mus musculus GN=Ilf2 PE=1 SV=1	Ilf2	24	9	29	390	43	5.26	Dimethyl [K45; K59; K80; K141; K221]	8.52992e+06	6.26985e+06	3.63998e+06	8.37002e+06	1.07998e+07	1.24998e+07	1.33997e+07	1.69996e+07	4.15006e+06	3.99012e+06	4.26999e+06	4.74015e+06		+		10PR_GFP		0.570388	0.856143	1.62995	3.36518	-1.05957	1.58649	350
P28798	Granulins OS=Mus musculus GN=Grn PE=1 SV=2	Grn	10	4	5	589	63.4	6.8		32799.8	32799.8	32799.8	32799.8	93397.7	71899.8	250005		32799.8	32799.8	32799.8							0	0	1.85739	1.11381	-1.85739	1.11381	19
P28738	Kinesin heavy chain isoform 5C OS=Mus musculus GN=Kif5c PE=1 SV=3	Kif5c	3	1	3	956	109.2	6.19	Dimethyl [K238; K430; K443]				173997				1.17002e+06				597012						-1.77864	0	0.970705	0	-2.74935	0	45
Q8BHX3	Borealin OS=Mus musculus GN=Cdca8 PE=1 SV=2	Cdca8	9	2	2	289	32.2	10.13				197994				250995				153003							0.371969	0	0.714157	0	-0.342188	0	43
Q6ZQ58	La-related protein 1 OS=Mus musculus GN=Larp1 PE=1 SV=3	Larp1	4	2	3	1072	121.1	8.79	Dimethyl [K26; K27]	32799.8	32799.8	32799.8	32799.8	202001	113003	44899.1		32799.8	32799.8	32799.8	32799.8						0	0	1.62005	0.905497	-1.62005	0.905497	18
Q9Z1N5	Spliceosome RNA helicase Ddx39b OS=Mus musculus GN=Ddx39b PE=1 SV=1	Ddx39b	9	1	7	428	49	5.67	Dimethyl [K131; K398]	113003			262999			126003	370009	32799.8	32799.8	32799.8	32799.8						2.39392	0.799476	2.71871	0.75146	-0.324781	0.110676	113
Q99LC5	Electron transfer flavoprotein subunit alpha, mitochondrial OS=Mus musculus GN=Etfa PE=1 SV=2	Etfa	8	2	4	333	35	8.38	Dimethyl [K85; K187]	254005	935968				302002	92900.6		32799.8	32799.8	32799.8	32799.8						3.8939	0.821234	2.35238	0.655931	1.54152	0.456866	89
Q8CG46	Structural maintenance of chromosomes protein 5 OS=Mus musculus GN=Smc5 PE=1 SV=1	Smc5	5	4	4	1101	128.7	8.56	Dimethyl [K424]	119000			282992		156001	244996		32799.8	32799.8	32799.8	32799.8						2.48411	0.804386	2.5754	1.09655	-0.0912819	0.0399658	22
Q68FL6	Methionine--tRNA ligase, cytoplasmic OS=Mus musculus GN=Mars PE=1 SV=1	Mars	3	2	3	902	101.4	7.14	Dimethyl [K610]	114002			76099.5	154999		63699.7		32799.8	32799.8	32799.8	32799.8						1.50573	0.914521	1.59905	0.614632	-0.0933161	0.0404136	36
Q9CPN8	Insulin-like growth factor 2 mRNA-binding protein 3 OS=Mus musculus GN=Igf2bp3 PE=1 SV=1	Igf2bp3	6	2	3	579	63.5	8.87	Dimethyl [K538]		138998		185004	226006		169004		32799.8	32799.8	32799.8	32799.8						2.28954	1.24271	2.5749	1.28634	-0.285368	0.362271	30
Q925H1	Zinc finger transcription factor Trps1 OS=Mus musculus GN=Trps1 PE=1 SV=1	Trps1	2	2	2	1281	140.9	7.59	Dimethyl [K83]				228004			120996	506008				196001						0.21818	0	0.336219	0	-0.118039	0	47
Q80YR5	Scaffold attachment factor B2 OS=Mus musculus GN=Safb2 PE=1 SV=2	Safb2	16	4	31	991	111.8	6.38	Acetyl [N-Term]; Dimethyl [K220; K225; K310; K394; K398; K399]			612012		161000	243001	273997				350997							0.802059	0	-0.670741	0	1.4728	0	513
P97801	Survival motor neuron protein OS=Mus musculus GN=Smn1 PE=1 SV=1	Smn1	13	2	3	288	31.2	7.62	Acetyl [N-Term]; Dimethyl [K38]	90498.1	66801.8		88500.6		77199.3	76900.2		32799.8	32799.8	32799.8	32799.8						1.30745	1.94217	1.2321	2.83828	0.0753558	0.189482	96
Q922J9	Fatty acyl-CoA reductase 1 OS=Mus musculus GN=Far1 PE=1 SV=1	Far1	4	2	2	515	59.4	9.19	Dimethyl [K11; K221]; Acetyl [N-Term]	69701.4	88900.3		58998.9		235000	120002		32799.8	32799.8	32799.8	32799.8						1.12432	1.64695	2.35608	0.888756	-1.23176	0.680226	0
P48722	Heat shock 70 kDa protein 4L OS=Mus musculus GN=Hspa4l PE=1 SV=2	Hspa4l	3	1	2	838	94.3	5.74	Dimethyl [K388]				84402.6	171994	291998		2.42996e+06				590018						-2.8054	0	-0.250294	0	-2.55511	0	35
Q8JZM7	Parafibromin OS=Mus musculus GN=Cdc73 PE=1 SV=1	Cdc73	3	2	5	531	60.5	9.61	Acetyl [N-Term]			243996		147004	196995	250005				171994							0.504473	0	0.16957	0	0.334902	0	44
Q9QXZ0	Microtubule-actin cross-linking factor 1 OS=Mus musculus GN=Macf1 PE=1 SV=2	Macf1	0	1	2	7354	831.4	5.43			175998		173997				632015			213001	438009						-0.803561	0.436982	1.04903	0	-1.85259	0	0
Q8K4P0	pre-mRNA 3' end processing protein WDR33 OS=Mus musculus GN=Wdr33 PE=1 SV=1	Wdr33	2	2	2	1330	145.2	9.13		32799.8	32799.8	32799.8	32799.8	145001	268991	345997	473006			143999				+			-2.1343	0	0.972998	0	-3.1073	2.47967	19
P62631	Elongation factor 1-alpha 2 OS=Mus musculus GN=Eef1a2 PE=1 SV=1	Eef1a2	14	1	37	463	50.4	9.03	Dimethyl [K41; K44; K146; K255; K439]			2.07e+06		438009	525015	223002		306006		325997							2.71236	0	0.23423	0.223562	2.47813	0	320
P70288	Histone deacetylase 2 OS=Mus musculus GN=Hdac2 PE=1 SV=1	Hdac2	17	3	14	488	55.3	5.91	Dimethyl [K90]	243996			203999	216995	71899.8	438009				116996							0.931217	0	0.697721	0	0.233496	0.102994	88
Q60960	Importin subunit alpha-5 OS=Mus musculus GN=Kpna1 PE=1 SV=2	Kpna1	7	1	11	538	60.1	5.01	Dimethyl [K136]	119000			92598.4		153003	165997	170003				143999						-0.456047	0	0.177347	0	-0.633394	0.798597	80
Q70IV5	Synemin OS=Mus musculus GN=Synm PE=1 SV=2	Synm	6	6	7	1561	173.1	5.12	Dimethyl [K965]	552992	417987	404001	1.10998e+06			261999				276995							1.03452	0	-0.0803204	0	1.11484	0	47
Q8BIQ5	Cleavage stimulation factor subunit 2 OS=Mus musculus GN=Cstf2 PE=1 SV=2	Cstf2	9	3	4	580	61.3	6.83		1.80004e+06	1.17002e+06	2.03995e+06	275998			377993				229002							2.18803	0	0.723038	0	1.465	0	45
Q91XU0	ATPase WRNIP1 OS=Mus musculus GN=Wrnip1 PE=1 SV=2	Wrnip1	3	2	3	660	71.7	6.18		185004		599001		194000	545984	548982				577996							-0.79603	0	-0.577149	0	-0.218881	0.0718258	122
Q6PFR5	Transformer-2 protein homolog alpha OS=Mus musculus GN=Tra2a PE=1 SV=1	Tra2a	8	2	5	281	32.3	11.28		1.07002e+06			2.37995e+06	84098.9	1.59001e+06	2.42004e+06					1.50998e+06						0.0797367	0	-1.13712	0	1.21686	0.284804	65
Q91WV0	Protein Dr1 OS=Mus musculus GN=Dr1 PE=1 SV=1	Dr1	13	2	6	176	19.4	4.75	Acetyl [N-Term]	380992		358994		275998	371989	275005				266006							0.475461	0	0.195042	0	0.280419	0.731948	165
P28740	Kinesin-like protein KIF2A OS=Mus musculus GN=Kif2a PE=1 SV=2	Kif2a	3	2	4	705	79.7	6.73	Dimethyl [K250]		253004			470000	323992	355010	194998			97600.4							1.37419	0	1.71503	0	-0.340849	0	21
Q91V92	ATP-citrate synthase OS=Mus musculus GN=Acly PE=1 SV=1	Acly	3	3	4	1091	119.7	7.44	Dimethyl [K220; K230; K259]	299999	319997	161996	603001	643018				583996									-0.908172	0	0.138849	0	-1.04702	0	34
P02088	Hemoglobin subunit beta-1 OS=Mus musculus GN=Hbb-b1 PE=1 SV=2	Hbb-b1	13	2	6	147	15.8	7.65		42400.7		140997	29299.7		68999.6	109997				616995							-3.463	0	-2.82418	0	-0.638818	0.32935	31
P27790	Major centromere autoantigen B OS=Mus musculus GN=Cenpb PE=2 SV=2	Cenpb	6	2	3	599	65.3	4.53		294009	358994	413005	326993			318007				407997							-0.239761	0	-0.359543	0	0.119781	0	0
Q8R323	Replication factor C subunit 3 OS=Mus musculus GN=Rfc3 PE=1 SV=1	Rfc3	6	2	2	356	40.5	8.38	Dimethyl [K66]			738020	1.18998e+06		241004	177998		537983			578998						0.74767	0.570529	-1.43013	1.08629	2.1778	1.32659	46
P35601	Replication factor C subunit 1 OS=Mus musculus GN=Rfc1 PE=1 SV=2	Rfc1	2	2	2	1131	125.9	9.33	Dimethyl [K322; K641]	287002	512006	286009	619009							338008	896970						-0.455277	0.197788	NaN	0	NaN	0	36
Q99PU8	Putative ATP-dependent RNA helicase DHX30 OS=Mus musculus GN=Dhx30 PE=1 SV=1	Dhx30	2	2	2	1217	136.6	8.75				376007	189995	308990	283994	331006				183002							0.546523	0	0.748267	0	-0.201744	0.12347	27
P57722	Poly(rC)-binding protein 3 OS=Mus musculus GN=Pcbp3 PE=1 SV=3	Pcbp3	32	3	43	371	39.3	7.52	Dimethyl [K63; K102; K147; K192; K204]	797984	476990		412004	190998	381997	1.7e+06					277995						0.955924	0	0.843119	0	0.112805	0.0376881	661
Q7TPR4	Alpha-actinin-1 OS=Mus musculus GN=Actn1 PE=1 SV=1	Actn1	12	3	17	892	103	5.38	Dimethyl [K147; K236; K420; K431; K834]	574999	287998		1.22004e+06		183002	183994				206002	256998						1.35061	0.833036	-0.326432	0.53868	1.67704	0.966032	376
Q61687	Transcriptional regulator ATRX OS=Mus musculus GN=Atrx PE=1 SV=3	Atrx	3	4	8	2476	278.4	6.68	Dimethyl [K373; K879]	1.11001e+08	170996		627998	203999		423999			325997	918997							2.06123	0.25999	-0.896152	0.356116	2.95738	0.387736	198
Q5DW34	Histone-lysine N-methyltransferase EHMT1 OS=Mus musculus GN=Ehmt1 PE=1 SV=2	Ehmt1	5	5	12	1296	141.9	5.8	Dimethyl [K659]	1.07002e+06	917024		1.4e+06		1.17002e+06	1.07002e+06	199994		305011								1.8658	0	1.04718	0	0.818614	0.367893	133
Q3UHX0	Nucleolar protein 8 OS=Mus musculus GN=Nol8 PE=1 SV=2	Nol8	6	5	7	1147	128.6	6.55	Dimethyl [K268; K752; K775; K776]	760981	643018	582016			423999	563010			239008		385000						1.11698	0.790248	0.687665	0.59292	0.429311	0.627819	80
Q62189	U1 small nuclear ribonucleoprotein A OS=Mus musculus GN=Snrpa PE=1 SV=3	Snrpa	12	2	18	287	31.8	9.8	Acetyl [N-Term]; Dimethyl [K66; K273]	749984	545001	569012		359991	560013	556993				491012							0.324802	0	-0.025355	0	0.350157	0.599333	332
Q6R891	Neurabin-2 OS=Mus musculus GN=Ppp1r9b PE=1 SV=1	Ppp1r9b	8	4	6	817	89.5	4.92	Dimethyl [K31; K43; K112; K689]	1.00002e+06	797984	853008	1.25e+06		295992	458989				407997							1.23511	0	-0.146524	0	1.38163	1.01499	54
P59235	Nucleoporin Nup43 OS=Mus musculus GN=Nup43 PE=1 SV=2	Nup43	15	4	5	380	42	5.39	Dimethyl [K196; K258]		128001		1.25e+06	185994		70998.5	426002		235996		202997						0.869866	0.161078	-0.29945	0.137557	1.16932	0.217708	62
Q9ER69	Pre-mRNA-splicing regulator WTAP OS=Mus musculus GN=Wtap PE=1 SV=3	Wtap	12	3	4	396	44.2	5.25	Dimethyl [K268]	2.14999e+06	2.11995e+06	2.10998e+06	746975			329999	727002				153003						3.4196	0	1.67868	0	1.74092	0.888884	72
Q9JJ28	Protein flightless-1 homolog OS=Mus musculus GN=Flii PE=1 SV=1	Flii	3	3	7	1271	144.7	6.06	Acetyl [N-Term]; Dimethyl [K832]	426002	295992	114002	581009			28299.7			338994		708987						-0.69753	0.380406	-4.11466	0	3.41713	0	71
P55200	Histone-lysine N-methyltransferase 2A OS=Mus musculus GN=Kmt2a PE=1 SV=3	Kmt2a	2	5	5	3966	429.4	9.16	Dimethyl [K1283]	1.05003e+06	964018	582985	697000		170996	190998				203999				+			1.97293	0	-0.174786	0	2.14772	3.11764	34
Q8K4G5	Actin-binding LIM protein 1 OS=Mus musculus GN=Ablim1 PE=1 SV=1	Ablim1	5	3	4	861	96.7	8.63		1.4e+06	280006	357009	1.66998e+06			389996	1.25e+06				205005						1.762	0	1.76804	0	-0.00604391	0.00176682	63
Q9JJF3	Bifunctional lysine-specific demethylase and histidyl-hydroxylase NO66 OS=Mus musculus GN=No66 PE=1 SV=2	2410016O06Rik	5	2	6	603	67.5	8.66		318007	323992		243996	388997	206002	376007					151001						0.956085	0	1.04317	0	-0.0870813	0.0925847	38
Q923G2	DNA-directed RNA polymerases I, II, and III subunit RPABC3 OS=Mus musculus GN=Polr2h PE=1 SV=3	Polr2h	22	3	5	150	17.1	4.68	Dimethyl [K95; K146]	1.43002e+06	596019	415014	1.08e+06		334003	341991					563010						0.481697	0	-0.736213	0	1.21791	1.24371	68
Q8VDP4	Cell cycle and apoptosis regulator protein 2 OS=Mus musculus GN=Ccar2 PE=1 SV=2	2610301G19Rik	8	4	4	922	102.9	5.25	Dimethyl [K287; K478]		179000	305011	91399.6	219993	529988	727002				335000							-0.971149	0	0.390989	0	-1.36214	0.880345	60
Q8C9B9	Death-inducer obliterator 1 OS=Mus musculus GN=Dido1 PE=1 SV=4	Dido1	3	4	4	2256	247	7.91	Dimethyl [K2110]	395002	599999	661004	509987			130004	371989			299999							0.825529	0	-0.448055	0	1.27358	0.478347	35
Q8BMK4	Cytoskeleton-associated protein 4 OS=Mus musculus GN=Ckap4 PE=1 SV=2	Ckap4	4	2	3	575	63.7	5.64	Dimethyl [K335; K551]	655983	907979		730994		202997	211999		309998	335000					+			1.23387	2.19646	-0.635443	1.67577	1.86931	2.4116	52
Q9WUU9	Germinal-center associated nuclear protein OS=Mus musculus GN=Mcm3ap PE=1 SV=2	Mcm3ap	4	4	4	1971	217.2	6.61	Dimethyl [K1233]	84701.5			312999			165997		1.42004e+06	1.85001e+06	415014	520017						-2.41392	0.74648	-2.38604	0	-0.0278845	0	22
P61161	Actin-related protein 2 OS=Mus musculus GN=Actr2 PE=1 SV=1	Actr2	10	3	4	394	44.7	6.74	Dimethyl [K118]				491012	4.35005e+06	5.23987e+06	3.35993e+06	9.24025e+06			574003	3.29992e+06						-1.487	0	1.90594	0.44197	-3.39294	0	47
Q7TMI3	E3 ubiquitin-protein ligase UHRF2 OS=Mus musculus GN=Uhrf2 PE=1 SV=1	Uhrf2	4	2	4	803	90	8.03	Dimethyl [K129]	666017		387007	411006			179000		415014	313999	666987							0.0951436	0.0833138	-1.30723	0	1.40237	0	60
Q9CPP0	Nucleoplasmin-3 OS=Mus musculus GN=Npm3 PE=1 SV=3	Npm3	18	2	2	175	19	4.82	Acetyl [N-Term]	175001	211999		143999	2.44009e+06	2.50001e+06		1.37996e+06		1.00002e+06					+			-2.5161	0	1.02449	0	-3.54059	2.91293	52
Q69ZQ2	Pre-mRNA-splicing factor ISY1 homolog OS=Mus musculus GN=Isy1 PE=1 SV=2	Isy1	8	2	3	285	33	5.17					99900.2	1.07002e+06	1.00002e+06	682988	2.03995e+06	355996			468991						-2.03218	0	1.43523	1.69704	-3.46741	0	27
Q99JY9	Actin-related protein 3 OS=Mus musculus GN=Actr3 PE=1 SV=3	Actr3	12	4	4	418	47.3	5.88	Dimethyl [K99; K240]	790004	464011	913978	2.03995e+06				677002		506008		1.15e+06						0.253318	0.11817	-0.172194	0	0.425512	0	0
Q99MN1	Lysine--tRNA ligase OS=Mus musculus GN=Kars PE=1 SV=1	Kars	3	2	4	595	67.8	5.94		852004	1.09e+06		557998	902020	662013	308990		763993									0.0722192	0	-0.424384	0	0.496603	0.378034	27
Q9WUK4	Replication factor C subunit 2 OS=Mus musculus GN=Rfc2 PE=1 SV=1	Rfc2	9	2	4	349	38.7	6.44		471991		313999	319997	307004	254993	199994					329999						0.133409	0	-0.399553	0	0.532962	0.949936	32
Q9DCT6	Chromatin complexes subunit BAP18 OS=Mus musculus GN=Bap18 PE=1 SV=1	0610010K14Rik	29	3	4	171	18	7.33	Dimethyl [K21; K41; K98]		187003		257998		128999	230004	299999	748011			626997						-1.64055	1.35037	-1.72443	1.51376	0.083882	0.0669228	26
Q9DBS1	Transmembrane protein 43 OS=Mus musculus GN=Tmem43 PE=1 SV=1	Tmem43	6	2	3	400	44.8	7.36		604005	551997		461989	355996	350001	427007				331995							0.691186	0	0.179972	0	0.511214	1.57344	46
O08688	Calpain-5 OS=Mus musculus GN=Capn5 PE=1 SV=1	Capn5	5	3	3	640	72.9	7.36		127003		355996	15500.2			344991		838005	376007	900022							-2.88685	0.813948	-0.929273	0	-1.95758	0	20
Q9DCW4	Electron transfer flavoprotein subunit beta OS=Mus musculus GN=Etfb PE=1 SV=3	Etfb	12	3	3	255	27.6	8.1	Dimethyl [K124; K248]	1.00998e+06	2.14003e+06	506991	735976		236995				374006	226006							1.7047	1.3254	-0.294792	0	1.99949	0	30
P63260	Actin, cytoplasmic 2 OS=Mus musculus GN=Actg1 PE=1 SV=1	Actg1	65	1	342	375	41.8	5.48	Dimethyl [K18; K50; K61; K113; K191; K291; K315; K326]; Acetyl [N-Term]	742021	235000	1.23999e+06	3.12993e+06		319001	2.20998e+06		109997			357009						2.1944	0.791764	2.08305	0.452576	0.111344	0.0214039	4938
Q9ERG0	LIM domain and actin-binding protein 1 OS=Mus musculus GN=Lima1 PE=1 SV=3	Lima1	12	7	12	753	84	6.6	Dimethyl [K375; K509; K741]	1.27996e+07	2.28993e+07	7.30003e+07	6.60991e+06	537014	695987	1.47002e+06		467012						+			5.37596	0	0.810495	0	4.56547	2.40928	209
P28656	Nucleosome assembly protein 1-like 1 OS=Mus musculus GN=Nap1l1 PE=1 SV=2	Nap1l1	14	3	16	391	45.3	4.46	Dimethyl [K72; K116]	598006	319997	619996	261002	277995	194000	333009				1.22004e+06							-1.54018	0	-2.21992	0	0.679746	0.844601	230
Q61818	Retinoic acid-induced protein 1 OS=Mus musculus GN=Rai1 PE=1 SV=3	Rai1	10	9	13	1889	201.4	8.75	Dimethyl [K1783]	935968	357009	463015	1.18004e+06	222000	191994	557998					223994						1.54504	0	0.360477	0	1.18456	0.893981	75
Q9JKB3	Y-box-binding protein 3 OS=Mus musculus GN=Ybx3 PE=1 SV=2	Csda	23	2	13	361	38.8	9.69	Dimethyl [K32; K105; K116; K117]; Acetyl [N-Term]	226995	282992	138998	228004	233992	151001	151001			169004								0.329881	0	0.0481796	0	0.281701	0.402717	156
Q9DAW6	U4/U6 small nuclear ribonucleoprotein Prp4 OS=Mus musculus GN=Prpf4 PE=1 SV=1	Prpf4	12	4	11	521	58.3	7.28	Dimethyl [K146; K305]	395002	270000		655983	636985	316995	768987	842023				790004						-0.939017	0	-0.393708	0	-0.545309	0.492391	222
Q91WM1	Spermatid perinuclear RNA-binding protein OS=Mus musculus GN=Strbp PE=1 SV=1	Strbp	9	3	9	672	73.7	8.72	Dimethyl [K521; K573]	123000	52299.2	127003	132002	54399.3	125003	473991				88697.1							0.20022	0	0.735825	0	-0.535605	0.204519	88
P52432	DNA-directed RNA polymerases I and III subunit RPAC1 OS=Mus musculus GN=Polr1c PE=1 SV=3	Polr1c	15	4	10	346	39.1	5.21	Acetyl [N-Term]; Dimethyl [K167]	561996	523018		570988	79100.5	548982	691994	247008				288998						0.932554	0	0.0223894	0	0.910164	0.540531	181
P60843	Eukaryotic initiation factor 4A-I OS=Mus musculus GN=Eif4a1 PE=1 SV=1	Eif4a1	12	2	8	406	46.1	5.48		847997	705996		717988	644982	446005	456008		622019	758979								0.135398	0.289102	-0.435383	0.823944	0.57078	1.21306	79
Q9Z1N2	Origin recognition complex subunit 1 OS=Mus musculus GN=Orc1 PE=1 SV=2	Orc1	6	4	9	840	95	9.1		988992	219993		872987	189995	771015	777994	500011			202001							1.5088	0	1.27425	0	0.234545	0.0993764	117
Q8R322	Nucleoporin GLE1 OS=Mus musculus GN=Gle1 PE=1 SV=2	Gle1	4	2	6	699	79.5	7.61	Dimethyl [K412]	358994	66801.8		408988	109002	130004	177998	235996		205005								0.0623786	0	-0.392248	0	0.454626	0.187719	124
Q9DBR7	Protein phosphatase 1 regulatory subunit 12A OS=Mus musculus GN=Ppp1r12a PE=1 SV=2	Ppp1r12a	3	3	5	1029	114.9	5.49	Dimethyl [K707]	225005		767018	371989	244996	756982	926030			300999	247008							0.554347	0.403031	1.02756	0.650615	-0.473211	0.235884	185
Q3V300	Kinesin-like protein KIF22 OS=Mus musculus GN=Kif22 PE=2 SV=2	Kif22	9	4	5	660	73.1	9.25	Dimethyl [K420; K460]	682988	511013		793021		145001	442986	103001			333009	98702.6						1.84585	0.566613	0.0503448	0.0145408	1.79551	1.01886	59
Q9D0B0	Serine/arginine-rich splicing factor 9 OS=Mus musculus GN=Srsf9 PE=1 SV=1	Srsf9	24	5	7	222	25.6	8.65	Dimethyl [K29]	1.43002e+06	954973	990982	964018	856979	1.21002e+06	1.66006e+06				973013							0.135401	0	0.300674	0	-0.165273	0.200928	62
Q9D3E6	Cohesin subunit SA-1 OS=Mus musculus GN=Stag1 PE=1 SV=3	Stag1	4	3	5	1258	144.3	5.59	Dimethyl [K273; K333]	576995	581009	486001	374992	241992	221002	270994				250005							0.991811	0	-0.0361455	0	1.02796	2.60321	52
Q8BMC4	Nucleolar protein 9 OS=Mus musculus GN=Nop9 PE=1 SV=1	2610027L16Rik	5	3	8	636	70	7.27	Dimethyl [K611; K625]	1.37996e+06	985981	547007	998983	748997	857989	793021				277995							1.73997	0	1.52267	0	0.217297	0.304706	72
Q9R190	Metastasis-associated protein MTA2 OS=Mus musculus GN=Mta2 PE=1 SV=1	Mta2	12	6	7	668	75	9.67	Dimethyl [K71; K531; K533]	768987	331006		753997	233005	333009	494017	94197.4				111997						2.36463	0	1.13004	0	1.23458	0.93711	46
Q9D0M5	Dynein light chain 2, cytoplasmic OS=Mus musculus GN=Dynll2 PE=1 SV=1	Dynll2	33	1	8	89	10.3	7.37	Dimethyl [K43]					951999	1.13001e+06	1.34997e+06	1.41004e+06	666017	842023	787980	534007						NaN	0	0.779336	2.12571	NaN	0	83
O35343	Importin subunit alpha-3 OS=Mus musculus GN=Kpna4 PE=1 SV=1	Kpna4	4	1	5	521	57.9	4.94	Dimethyl [K112; K475]	856979	840973			768987	541987	795995	811989	776002	662977								0.243167	0.561789	0.00634861	0.0116442	0.236818	0.735038	44
P70700	DNA-directed RNA polymerase I subunit RPA2 OS=Mus musculus GN=Polr1b PE=1 SV=2	Polr1b	3	3	3	1135	128.1	7.58		376007	207997	138998		147004	287002	366995			235996	354002							-0.383801	0.29599	-0.213719	0.159367	-0.170083	0.106933	74
Q9ESZ8	General transcription factor II-I OS=Mus musculus GN=Gtf2i PE=1 SV=3	Gtf2i	6	4	6	998	112.2	6.55	Dimethyl [K160; K594]	308990	244996	205005	763993	320997	342988	397006					229002						0.527048	0	0.621292	0	-0.0942445	0.0757735	83
Q80WJ7	Protein LYRIC OS=Mus musculus GN=Mtdh PE=1 SV=1	Mtdh	6	3	4	579	63.8	9.33		996010	1.90004e+06	9.83982e+06	164999	371010	179995	247008					808002						0.712427	0	-1.66638	0	2.37881	0.839708	62
Q9DB20	ATP synthase subunit O, mitochondrial OS=Mus musculus GN=Atp5o PE=1 SV=1	Atp5o	12	2	5	213	23.3	9.99	Dimethyl [K51]	1.56996e+06	2.37995e+06	961015	954973	1.66006e+06	2.28997e+06	923979		781020									0.801082	0	0.960772	0	-0.159689	0.117421	88
P70318	Nucleolysin TIAR OS=Mus musculus GN=Tial1 PE=1 SV=1	Tial1	8	3	4	392	43.4	7.99	Dimethyl [K220]	1.58001e+06	1.01997e+06	499007	1.23999e+06	2.51008e+06	2.34004e+06	1.05003e+06					755986						0.402529	0	1.2784	0	-0.875875	0.765957	60
Q61768	Kinesin-1 heavy chain OS=Mus musculus GN=Kif5b PE=1 SV=3	Kif5b	4	2	4	963	109.5	6.44	Dimethyl [K237; K539; K739]				165997	772995	230004	111000	2.84008e+06	3.63998e+06	903021		925004						-3.1255	0	-1.57406	0.590506	-1.55144	0	44
Q62018	RNA polymerase-associated protein CTR9 homolog OS=Mus musculus GN=Ctr9 PE=1 SV=2	Ctr9	3	2	4	1173	133.3	6.49	Dimethyl [K393; K1025; K1027]	219993	243001		703992	267004	230004	399989	414008				350001						-0.0626767	0	-0.14033	0	0.0776531	0.0445004	35
Q8BGQ7	Alanine--tRNA ligase, cytoplasmic OS=Mus musculus GN=Aars PE=1 SV=1	Aars	4	3	4	968	106.8	5.67	Dimethyl [K231; K235]	252006	261002		569012	266006	218005	126003			239008		350001						0.209784	0.163148	-0.575791	0.568104	0.785575	0.712172	70
P17742	Peptidyl-prolyl cis-trans isomerase A OS=Mus musculus GN=Ppia PE=1 SV=2	Ppia	14	2	6	164	18	7.9	Dimethyl [K91]	689982	387007		506991	475011	603001	606984	605010			378990							0.438108	0	0.587482	0	-0.149375	0.216197	80
O88796	Ribonuclease P protein subunit p30 OS=Mus musculus GN=Rpp30 PE=1 SV=1	Rpp30	8	2	5	268	29.5	9.06	Dimethyl [K138]	705996	676017	290001	498005	432008	509987	762988				190998							1.42365	0	1.53083	0	-0.107182	0.101874	27
Q8CHY6	Transcriptional repressor p66 alpha OS=Mus musculus GN=Gatad2a PE=1 SV=2	Gatad2a	4	2	3	629	67.3	9.89	Dimethyl [K485]	489008	555990	2.69995e+06	1.05003e+06		468991	504013				421011	405994						1.18038	0.896467	0.233855	1.04012	0.946526	0.718358	69
Q99L47	Hsc70-interacting protein OS=Mus musculus GN=St13 PE=1 SV=1	St13	5	2	5	371	41.6	5.26	Dimethyl [K141; K152]	1.18004e+06	1.27e+06	202001	78799.6	106000	235000	89897.9			87700.7								2.16387	0	0.577056	0	1.58682	0.670264	54
Q922R8	Protein disulfide-isomerase A6 OS=Mus musculus GN=Pdia6 PE=1 SV=3	Pdia6	9	3	3	440	48.1	5.14		738020	1.15e+06	1.15e+06	229002	125003		111000			597012	412004				+			0.471335	0.314666	-2.07394	1.22179	2.54528	1.75142	55
Q78PY7	Staphylococcal nuclease domain-containing protein 1 OS=Mus musculus GN=Snd1 PE=1 SV=1	Snd1	3	2	3	910	102	7.43		532012	458989	244996	619996		143999		1.04003e+06	572018			303009						0.076076	0.0446154	-0.105376	0.020564	0.181452	0.0362927	44
Q6ZQ88	Lysine-specific histone demethylase 1A OS=Mus musculus GN=Kdm1a PE=1 SV=2	Kdm1a	3	2	3	853	92.8	6.52	Dimethyl [K504; K508]	740018	540000	216004	749984		402994	366995	360990				367988						0.454897	0	0.0331478	0	0.421749	0.406059	24
Q8C5N3	Pre-mRNA-splicing factor CWC22 homolog OS=Mus musculus GN=Cwc22 PE=1 SV=1	Cwc22	2	2	2	908	104.7	8.09		467012	486001	211002		313999	501990	528008		349008		283994							0.205982	0.178586	0.471771	0.713974	-0.265789	0.222094	28
Q8VI94	2'-5'-oligoadenylate synthase-like protein 1 OS=Mus musculus GN=Oasl1 PE=2 SV=1	Oasl1	7	2	3	511	59.1	7.14	Acetyl [N-Term]	374006	442986	470000	85699.5	113003	109002	145999				54098.5							2.40139	0	1.16851	0	1.23289	0.910159	0
Q9Z2E2	Methyl-CpG-binding domain protein 1 OS=Mus musculus GN=Mbd1 PE=1 SV=2	Mbd1	4	2	4	636	70	8.66	Dimethyl [K42; K227]	311010	264994		367988	84098.9	67898.9	80701.1		878998	270994					+			-0.646208	0.233186	-2.65964	0.714635	2.01344	3.2911	45
Q99KG3	RNA-binding protein 10 OS=Mus musculus GN=Rbm10 PE=1 SV=1	Rbm10	2	2	2	930	103.4	5.92	Dimethyl [K221; K699]		376007		257998			116003	460998	2.3e+06	2.61994e+06	740993	513000						-1.98182	1.40991	-2.41143	0.720322	0.429605	0.129868	36
Q61191	Host cell factor 1 OS=Mus musculus GN=Hcfc1 PE=1 SV=2	Hcfc1	2	3	4	2045	210.3	7.18	Acetyl [N-Term]; Dimethyl [K836]	652989	624006		213001	320997	307004	268005			291998	354002							0.461635	0.32074	-0.110511	0.242139	0.572146	0.406689	23
Q8VHE0	Translocation protein SEC63 homolog OS=Mus musculus GN=Sec63 PE=1 SV=4	Sec63	3	2	2	760	87.8	5.38		4.50002e+06	7.40003e+06	5.50992e+06	1.50998e+06		2.78009e+06	629000	2.89996e+06			381997							3.41687	0	2.16911	0	1.24776	0.631923	20
Q8C092	Transcription initiation factor TFIID subunit 5 OS=Mus musculus GN=Taf5 PE=1 SV=1	Taf5	3	2	2	801	87	5.64		1.89006e+06	2.69005e+06	3.13993e+06	523997			250995		732008		319997	1.22004e+06						1.36845	0.810922	-1.39189	0	2.76034	0	0
Q9CQW2	ADP-ribosylation factor-like protein 8B OS=Mus musculus GN=Arl8b PE=1 SV=1	Arl8b	10	2	2	186	21.5	8.43	Dimethyl [K165]	1.50998e+06	1.66998e+06	639019	1.17002e+06	261999	235000	276995		506008						+			1.21149	0	-0.9751	0	2.18659	2.33216	15
Q64092	Transcription factor E3 OS=Mus musculus GN=Tfe3 PE=1 SV=2	Tfe3	4	2	2	572	61.5	5.59	Dimethyl [K558]	428995	452012		109002	319001	207997	256003		561996		254005							-0.45049	0.189652	-0.555605	0.298452	0.105115	0.0495729	43
P62869	Transcription elongation factor B polypeptide 2 OS=Mus musculus GN=Tceb2 PE=1 SV=1	Tceb2	13	2	2	118	13.2	5.01	Dimethyl [K36]	1.15e+06	1.23999e+06	861028	830028		454998	303009			939999	1.84003e+06							-0.388408	0.247086	-1.82455	0.965845	1.43615	1.11471	0
Q8CGC7	Bifunctional glutamate/proline--tRNA ligase OS=Mus musculus GN=Eprs PE=1 SV=4	Eprs	8	7	19	1512	170	7.66	Dimethyl [K300; K800; K815; K829; K1009; K1477]	2.73006e+06	3.2901e+06	1.84003e+06	1.90004e+06	2.66001e+06	2.00004e+06	870027			430992	718984							2.08826	1.25529	1.58193	1.09242	0.506336	0.384492	331
Q6P2L6	Histone-lysine N-methyltransferase NSD3 OS=Mus musculus GN=Whsc1l1 PE=1 SV=2	Whsc1l1	9	8	16	1439	160.9	8.27	Dimethyl [K267; K277; K467; K517; K554; K574; K995]	1.43002e+06	674987		2.36007e+06	676017	635001	531018	679023		235000	483984							1.96402	1.06357	0.895143	0.481416	1.06887	0.755095	230
P70399	Tumor suppressor p53-binding protein 1 OS=Mus musculus GN=Tp53bp1 PE=1 SV=2	Trp53bp1	4	6	10	1957	211.2	4.63	Dimethyl [K1611]	536010	461989	729021	581009	323992	308006	1.00002e+06	439012			1.02999e+06							-0.855927	0	-1.1708	0	0.314878	0.30616	166
Q922P9	Putative oxidoreductase GLYR1 OS=Mus musculus GN=Glyr1 PE=1 SV=1	Glyr1	12	5	16	546	59.7	9.22	Dimethyl [K428]	2.22998e+06	2.42996e+06	1.23999e+06	2.19e+06	1.62995e+06	2.11995e+06	2.87993e+06				1.37996e+06	838005						0.864973	0.721416	1.00016	0.812436	-0.135184	0.157384	433
Q8BJS4	SUN domain-containing protein 2 OS=Mus musculus GN=Sun2 PE=1 SV=3	Sun2	16	8	10	731	81.6	7.02	Dimethyl [K37; K445; K459; K531]	1.10002e+06	298010	282992	1.36002e+06		452012	1.01997e+06	405011			308990	630003						0.433792	0.209603	0.373435	0.204627	0.0603569	0.0279096	154
P13020	Gelsolin OS=Mus musculus GN=Gsn PE=1 SV=3	Gsn	9	4	11	780	85.9	6.18	Dimethyl [K388; K595; K718; K726]	943982	433989		2.26001e+06	308990	677988	720980	545001			311010	430007						1.41428	0.774478	0.550661	0.669225	0.863623	0.471069	156
Q61464	Zinc finger protein 638 OS=Mus musculus GN=Znf638 PE=1 SV=2	Zfml	5	8	8	1960	218	6.89	Dimethyl [K653; K658; K1390]		306006		698984	1.01997e+06	761983	982978	2.80001e+06		347006	791978	3.11997e+06						-1.03856	0.381938	0.348239	0.122021	-1.3868	0.713094	134
Q8VE97	Serine/arginine-rich splicing factor 4 OS=Mus musculus GN=Srsf4 PE=2 SV=1	Srsf4	8	1	14	489	55.9	11.4	Dimethyl [K121; K137]	500011	475011	405011		405994	326993	548982		306006	262999	307004							0.653648	2.23458	0.520248	0.895743	0.1334	0.21144	154
Q61553	Fascin OS=Mus musculus GN=Fscn1 PE=1 SV=4	Fscn1	13	5	10	493	54.5	6.89	Dimethyl [K32; K131; K241; K330]	1.94006e+07	5.68016e+06	3.29992e+06	1.62001e+07		1.30002e+06	2.37995e+06	7.01981e+06			2.80992e+06	1.88e+06						1.93041	1.32401	0.279664	0.128623	1.65075	0.835076	197
Q60900	ELAV-like protein 3 OS=Mus musculus GN=Elavl3 PE=1 SV=1	Elavl3	23	4	14	367	39.5	9.28	Dimethyl [K69; K184; K360]	2.18e+06	2.24005e+06	952989	2.65007e+06	1.49997e+06	1.59001e+06	1.59996e+06	973013			489008							1.93819	0	1.50524	0	0.432949	0.517603	78
Q922B2	Aspartate--tRNA ligase, cytoplasmic OS=Mus musculus GN=Dars PE=1 SV=2	Dars	19	8	11	501	57.1	6.49	Dimethyl [K141; K254; K330; K374]	2.63999e+06	3.57993e+06	1.37996e+06	2.89996e+06	1.59001e+06	826010	725995	800976				430007						2.52789	0	1.12038	0	1.40752	1.91958	102
Q6KCD5	Nipped-B-like protein OS=Mus musculus GN=Nipbl PE=1 SV=1	Nipbl	2	5	9	2798	315.3	7.91	Dimethyl [K1647; K1878]	1.30997e+06	743978		1.62004e+06	599999	541987	761983	436009	361992			402994						1.60819	1.45208	0.585959	1.45748	1.02223	1.14248	154
P63168	Dynein light chain 1, cytoplasmic OS=Mus musculus GN=Dynll1 PE=1 SV=1	Dynll1	57	2	9	89	10.4	7.4	Dimethyl [K31; K43]	646011	698016	876017	417987	302002	303998	551997		307004		282992							1.11278	1.89041	0.328243	0.427849	0.784536	1.01861	63
Q91VL8	Telomeric repeat-binding factor 2-interacting protein 1 OS=Mus musculus GN=Terf2ip PE=1 SV=1	Terf2ip	15	3	6	393	43.3	4.81	Dimethyl [K111]	450011	291998	247008	806995	268991	652989	771015			646011		449014						-0.420881	0.381051	-0.0686512	0.04233	-0.35223	0.228645	147
Q9WVM1	Rac GTPase-activating protein 1 OS=Mus musculus GN=Racgap1 PE=1 SV=1	Racgap1	10	4	7	628	70.1	8.51	Dimethyl [K219]	523997	954973	523997	1.48004e+06	291998	399989	903021				593999	1.54996e+06						-0.28179	0.118802	-1.0221	0.454928	0.740308	0.539002	108
P12382	ATP-dependent 6-phosphofructokinase, liver type OS=Mus musculus GN=Pfkl PE=1 SV=4	Pfkl	7	1	15	780	85.3	7.17		275998	333009	188997	419991	270994	123000	137999	458989				249002						0.231095	0	-0.216118	0	0.447213	0.37622	109
Q9Z103	Activity-dependent neuroprotector homeobox protein OS=Mus musculus GN=Adnp PE=1 SV=2	Adnp	8	7	9	1108	124.2	6.86	Dimethyl [K168; K199; K727; K913]	967029	881011	241004	1.27e+06	478016	703992	957027			308990	208994							1.49156	1.15831	1.43148	1.34713	0.0600764	0.0335815	34
Q99LI7	Cleavage stimulation factor subunit 3 OS=Mus musculus GN=Cstf3 PE=1 SV=1	Cstf3	10	6	6	717	82.8	8.12	Acetyl [N-Term]; Dimethyl [K17]	428014	703992	4.66e+06	108002	331995	432998	1.90004e+06	1.53e+06			1.15e+06							-0.881942	0	-0.516326	0	-0.365615	0.103018	104
Q9D1G1	Ras-related protein Rab-1B OS=Mus musculus GN=Rab1b PE=1 SV=1	Rab1b	26	2	9	201	22.2	5.73	Acetyl [N-Term]; Dimethyl [K10]	167001	243001	94498.3	137999	101000	151999	123000				49000.2	175998						0.70775	0.236428	0.41248	0.135218	0.29527	0.380841	143
P84099	60S ribosomal protein L19 OS=Mus musculus GN=Rpl19 PE=1 SV=1	Rpl19	14	3	9	196	23.5	11.47		1.50998e+06		473006	1.34997e+06	2.57993e+06	1.27e+06	1.77994e+06		4.6999e+06	4.18008e+06	2.86996e+06							-1.9566	1.28769	-1.09105	1.34354	-0.865552	0.606616	133
Q9JIH2	Nuclear pore complex protein Nup50 OS=Mus musculus GN=Nup50 PE=1 SV=3	Nup50	17	5	6	466	49.5	6.24	Dimethyl [K273]	1.07002e+06	708005	511013	2.77009e+06		492990	753997	2.34995e+06		1.17002e+06		316995						0.740646	0.240009	0.650453	0.200465	0.090193	0.0357843	59
Q9D0I9	Arginine--tRNA ligase, cytoplasmic OS=Mus musculus GN=Rars PE=1 SV=2	Rars	7	3	10	660	75.6	7.55	Dimethyl [K109; K393]	870992	985981	814977	952989	548982	344991	248003			374992	288998							1.4569	1.23821	0.132267	0.123331	1.32464	1.27424	169
Q91VR5	ATP-dependent RNA helicase DDX1 OS=Mus musculus GN=Ddx1 PE=1 SV=1	Ddx1	5	3	6	740	82.4	7.21	Dimethyl [K234]	1.13001e+06	1.49997e+06	423001	1.27e+06	753005	990982	498005	465009				414008						1.23851	0	0.639098	0	0.599411	0.566883	73
Q9EQU5	Protein SET OS=Mus musculus GN=Set PE=1 SV=1	Set	10	3	8	289	33.4	4.32		426002	268991	134002	267004	1.39998e+07	1.46999e+07	3.18001e+06	4.6999e+06			145001				+			0.803331	0	5.68257	0	-4.87924	3.15696	88
Q6NZQ2	Probable ATP-dependent RNA helicase DDX31 OS=Mus musculus GN=Ddx31 PE=2 SV=2	Ddx31	4	2	5	687	76.9	9.74	Dimethyl [K200]	682988	1.05003e+06	2.99994e+06	864017	158004	392002	622019			168000		380992						2.20641	1.08484	0.416773	0.184523	1.78963	1.14935	120
P51912	Neutral amino acid transporter B(0) OS=Mus musculus GN=Slc1a5 PE=1 SV=2	Slc1a5	6	2	6	553	58.4	7.84	Dimethyl [K549]	496007	588997	362997	473006	357009	379989	486001		366004		268005							0.595566	0.787763	0.367255	0.504219	0.228311	0.518954	199
Q8CEC0	Nuclear pore complex protein Nup88 OS=Mus musculus GN=Nup88 PE=1 SV=1	Nup88	7	4	5	753	84.9	6.27		1.18998e+06	1.00002e+06	1.00998e+06	687977	423999	663989	708987	200995			482009							0.984344	0	-0.106976	0	1.09132	1.13179	69
P25206	DNA replication licensing factor MCM3 OS=Mus musculus GN=Mcm3 PE=1 SV=2	Mcm3	4	3	8	812	91.5	5.55	Acetyl [N-Term]; Dimethyl [K283]	665002	458989	376999	548982	364005	250005	177998	376007		218005								1.20148	0	0.35779	0	0.843686	1.41231	79
Q8C0C7	Phenylalanine--tRNA ligase alpha subunit OS=Mus musculus GN=Farsa PE=1 SV=1	Farsa	9	4	5	508	57.6	8.28	Dimethyl [K138; K150; K342]	1.27e+06	1.37996e+06	531018	331006	1.18998e+06	1.54e+06	1.30997e+06			464011	994009							0.133539	0.0605604	0.979396	0.499081	-0.845856	0.724411	63
Q9Z110	Delta-1-pyrroline-5-carboxylate synthase OS=Mus musculus GN=Aldh18a1 PE=1 SV=2	Aldh18a1	6	4	8	795	87.2	7.55	Dimethyl [K662; K761; K781]	1.00998e+06	1.14e+06	203999	567004	554989	794011	399989			170003		862999						0.657343	0.168805	0.549761	0.142	0.107582	0.0589761	62
Q3UPF5	Zinc finger CCCH-type antiviral protein 1 OS=Mus musculus GN=Zc3hav1 PE=1 SV=1	Zc3hav1	6	4	7	946	106.6	8.27	Dimethyl [K457]; Acetyl [N-Term]	639019	920973	88402.5	679023	661004	582985	334003		1.44998e+06	1.33e+06								-1.67953	0.928522	-1.45967	1.4446	-0.219862	0.0943381	48
P11983	T-complex protein 1 subunit alpha OS=Mus musculus GN=Tcp1 PE=1 SV=3	Tcp1	8	4	11	556	60.4	6.16	Acetyl [N-Term]		705018			805989	1.54e+06	839983	3.32011e+06	424999	626997	196001	577996						0.75816	0	1.71032	1.48084	-0.952162	0	172
Q91Z49	UAP56-interacting factor OS=Mus musculus GN=Fyttd1 PE=1 SV=1	Fyttd1	11	3	7	317	35.9	11.84	Dimethyl [K20; K284]	456989	932989	3.13993e+06	543982	496007	654984	791978				326993	606984						1.0521	0.608496	0.513618	0.356108	0.538481	0.333311	123
Q9CWL8	Beta-catenin-like protein 1 OS=Mus musculus GN=Ctnnbl1 PE=1 SV=1	Ctnnbl1	8	4	5	563	64.9	5.07	Acetyl [N-Term]; Dimethyl [K372]				143004	783026	791978	765000	320997	1.01997e+06	811989	508011	128999						-1.75503	0	0.372092	0.193718	-2.12712	0	67
Q9CWU9	Nucleoporin Nup37 OS=Mus musculus GN=Nup37 PE=1 SV=2	Nup37	15	4	5	326	36.7	6.09	Dimethyl [K114; K118]	1.89006e+06	861028	798980	1.82998e+06	553990	1.08e+06	1.34997e+06		308006		528008							1.62284	1.20328	1.20751	0.898415	0.415329	0.338549	83
Q9QWT9	Kinesin-like protein KIFC1 OS=Mus musculus GN=Kifc1 PE=1 SV=2	Kifc1	9	5	6	674	74.1	8.72	Dimethyl [K152]	296999	649018	292992	1.02999e+06	791978	594988	753997	1.22998e+06				200995						1.28884	0	2.01619	0	-0.727346	0.675638	68
P62311	U6 snRNA-associated Sm-like protein LSm3 OS=Mus musculus GN=Lsm3 PE=1 SV=2	Lsm3	32	2	5	102	11.8	4.7	Acetyl [N-Term]	1.05998e+06	1.13001e+06	4.40986e+06	1.72995e+06	745010	992013	1.16001e+06		439987		614009							1.74204	1.50712	0.870007	1.02612	0.872035	0.782935	100
Q6NV83	U2 snRNP-associated SURP motif-containing protein OS=Mus musculus GN=U2surp PE=1 SV=3	U2surp	3	3	4	1029	118.2	8.47	Dimethyl [K304]	867017	742999	552992	878023	939022	1.25e+06	1.43996e+06				559004	715008						0.242327	0.409046	0.91393	1.3619	-0.671602	1.36673	57
Q5SU73	Coilin OS=Mus musculus GN=Coil PE=1 SV=1	Coil	4	2	4	570	61.9	9	Dimethyl [K127]	196995			424999	547007	302002	525015	918997	504013	343988	651001							-0.740001	0.412062	0.136789	0.119415	-0.87679	0.491574	102
Q921F4	Heterogeneous nuclear ribonucleoprotein L-like OS=Mus musculus GN=Hnrnpll PE=1 SV=3	Hnrnpll	6	3	3	591	64.1	5.85		677988	680012		855021	540000	374992	572018	988992			1.36996e+06	447988						-0.0955534	0.0338292	-0.429342	0.161564	0.333789	0.463923	30
O88712	C-terminal-binding protein 1 OS=Mus musculus GN=Ctbp1 PE=1 SV=2	Ctbp1	7	2	4	441	47.7	6.77	Dimethyl [K65]	639995	244996		685977	233005	358994	59199.6	444986		306006		450011						0.357959	0.247484	-0.776281	0.470319	1.13424	0.655438	53
Q8CGZ0	Calcium homeostasis endoplasmic reticulum protein OS=Mus musculus GN=Cherp PE=1 SV=1	Cherp	3	2	2	936	106.1	9.14		196995	358994	327992		525999	753997	1.05998e+06		340997		371010	506008						-0.488152	0.669319	0.905097	1.15722	-1.39325	1.60216	81
P21107	Tropomyosin alpha-3 chain OS=Mus musculus GN=Tpm3 PE=1 SV=3	Tpm3	14	2	3	285	33	4.72	Dimethyl [K265]	1.17002e+06	554989	790990	1.2e+06		307004	646997	467984	528008			475011						0.823159	1.31593	-0.144729	0.160026	0.967887	1.14942	42
P80313	T-complex protein 1 subunit eta OS=Mus musculus GN=Cct7 PE=1 SV=1	Cct7	7	3	7	544	59.6	7.84	Dimethyl [K67; K230]	1.00998e+06	2.34995e+06	607995	916008	646997	610995	388001			603001		318007						1.29198	0.855997	0.289739	0.189489	1.00224	1.03513	53
P83882	60S ribosomal protein L36a OS=Mus musculus GN=Rpl36a PE=1 SV=2	Rpl36al	30	3	7	106	12.4	10.58	Dimethyl [K53]	4.21003e+06	3.6299e+06	3.14996e+06		8.01016e+06	4.29998e+06	2.44009e+06		1.36996e+06	1.49002e+06	1.02999e+06							1.50567	2.63823	1.77363	1.23455	-0.26796	0.189345	63
P62309	Small nuclear ribonucleoprotein G OS=Mus musculus GN=Snrpg PE=1 SV=1	Snrpg	25	2	3	76	8.5	8.88		2.14999e+06	1.72003e+06	1.54e+06		1.86999e+06	1.89006e+06	3.24998e+06		1.85001e+06	1.48004e+06	2.60997e+06							-0.109165	0.143947	0.22823	0.255269	-0.337395	0.469144	58
P63280	SUMO-conjugating enzyme UBC9 OS=Mus musculus GN=Ube2i PE=1 SV=1	Ube2i	22	3	6	158	18	8.66	Dimethyl [K30; K59]	1.22998e+06	1.18998e+06	961015	1.66006e+06	435013	600998	538990				430007	437008						1.5118	2.59687	0.26357	0.713396	1.24822	2.69232	37
O08547	Vesicle-trafficking protein SEC22b OS=Mus musculus GN=Sec22b PE=1 SV=3	Sec22b	9	2	4	215	24.7	8.51	Dimethyl [K169]	1.08e+06	1.16001e+06	307004		442004	361992	465009		777024	619009	232006							0.595091	0.292796	-0.194904	0.123204	0.789995	0.479336	43
P31266	Recombining binding protein suppressor of hairless OS=Mus musculus GN=Rbpj PE=1 SV=1	Rbpj	5	2	4	526	58.5	8.13	Dimethyl [K212; K311]	990982	751024		1.18998e+06	331006	200995	405011	458989	308006			446995						1.37193	1.28206	-0.153992	0.148858	1.52592	2.25702	60
P21995	Embigin OS=Mus musculus GN=Emb PE=1 SV=2	Emb	5	2	6	330	37	6.02	Dimethyl [K138]	2.16e+06	1.89006e+06	1.42004e+06	1.34e+06	961015	657987	536010				372996	826010						1.58865	0.701914	0.32896	0.173693	1.25969	1.80562	57
Q80W00	Serine/threonine-protein phosphatase 1 regulatory subunit 10 OS=Mus musculus GN=Ppp1r10 PE=1 SV=1	Ppp1r10	3	2	3	888	94.3	9.16	Dimethyl [K262]	432998	495011	393008	610021	350001	355996	503000	335000			250005							0.929356	0	0.60656	0	0.322795	0.8384	35
Q80SZ7	Guanine nucleotide-binding protein G(I)/G(S)/G(O) subunit gamma-5 OS=Mus musculus GN=Gng5 PE=1 SV=2	Gng5	25	2	2	68	7.3	9.85	Acetyl [N-Term]	1.25e+06	1.02999e+06	503000		1.50998e+06	2.01005e+06	2.41e+06		959019	751024	591985							0.201015	0.164957	1.36687	2.08331	-1.16586	1.08892	56
P46638	Ras-related protein Rab-11B OS=Mus musculus GN=Rab11b PE=1 SV=3	Rab11b	9	2	3	218	24.5	5.94	Dimethyl [K24]	1.95997e+06	2.22998e+06	1.30997e+06	790990	1.50998e+06	1.33e+06	743978	605010		447988								1.70323	0	1.12202	0	0.581214	0.589694	37
Q7TMM9	Tubulin beta-2A chain OS=Mus musculus GN=Tubb2a PE=1 SV=1	Tubb2a	35	1	114	445	49.9	4.89	Dimethyl [K19; K58; K174; K252; K336; K350]	1.01997e+06	1.25e+06	698016	749984	1.37996e+06	966024	442986	888985	772995			701022						0.296177	0.629648	0.209587	0.230145	0.0865903	0.0780422	1724
P05213	Tubulin alpha-1B chain OS=Mus musculus GN=Tuba1b PE=1 SV=2	Tuba1b	36	1	122	451	50.1	5.06	Dimethyl [K60; K96; K163; K164; K280; K336; K352; K370; K401]	557998	417987	412004	291998	340997	366004	534007		207004	188004	252006							0.935166	1.99049	0.921556	1.60874	0.0136105	0.0164347	1575
Q922F4	Tubulin beta-6 chain OS=Mus musculus GN=Tubb6 PE=1 SV=1	Tubb6	26	2	46	447	50.1	4.89	Dimethyl [K57; K174; K252; K297; K350]	940977	1.45996e+06	338994	923979	735008	572018	320997	1.18004e+06		410010		582016						0.729496	0.642717	0.370941	0.327295	0.358556	0.24573	207
P11276	Fibronectin OS=Mus musculus GN=Fn1 PE=1 SV=4	Fn1	8	15	19	2477	272.4	5.59	Dimethyl [K1076; K1739; K1970]	470000	214007	776002	901020		1.86004e+06	7.31994e+06		1.89006e+06	974971	828993	405011						-0.784289	0.560303	2.05675	0.610647	-2.84104	0.784291	237
P62918	60S ribosomal protein L8 OS=Mus musculus GN=Rpl8 PE=1 SV=2	Rpl8	14	4	33	257	28	11.03	Dimethyl [K144; K145]	1.75006e+07	2.46008e+07	1.44003e+07	98497.5	3.02997e+07	2.22994e+07	1.19997e+07		8.3099e+06	8.78006e+06	9.28004e+06							-0.820865	0.158752	1.19399	1.03873	-2.01486	0.433724	621
Q9CRB2	H/ACA ribonucleoprotein complex subunit 2 OS=Mus musculus GN=Nhp2 PE=1 SV=1	Nhp2	28	3	12	153	17.2	8.41	Dimethyl [K121]	3.81011e+06	1.97005e+06	1.53e+06	149005	2.33e+06	1.86004e+06	3.48011e+06		2.68e+06	1.67997e+06	2.52999e+06							-0.976218	0.384736	0.134963	0.147711	-1.11118	0.443341	372
Q60598	Src substrate cortactin OS=Mus musculus GN=Cttn PE=1 SV=2	Cttn	8	4	16	546	61.2	5.4	Dimethyl [K144; K181; K290; K346]	1.01997e+06	846999	1.04003e+06	1.97005e+06	3.12993e+06	2.60997e+06	2.05001e+06	1.27e+06	1.28996e+06		1.82998e+06							-0.413661	0.471796	0.48306	0.547603	-0.896721	1.22126	462
P41105	60S ribosomal protein L28 OS=Mus musculus GN=Rpl28 PE=1 SV=2	Rpl28	31	6	19	137	15.7	12.02	Dimethyl [K22; K33; K58; K65]; Acetyl [N-Term]	5.68016e+06	8.76972e+06	5.21017e+06	21899.3	8.81971e+06	7.36983e+06	4.18008e+06		1.92003e+06	2.22998e+06	1.64004e+06							-0.310575	0.0508507	1.75803	1.67874	-2.06861	0.409104	160
P26645	Myristoylated alanine-rich C-kinase substrate OS=Mus musculus GN=Marcks PE=1 SV=2	Marcks	29	4	9	309	29.6	4.34	Dimethyl [K30; K145; K165]	1.7e+06	2.72005e+06	666987	1.72003e+06	288998	900022	947982		303998	711005	203999							2.10293	1.46916	0.827798	0.463802	1.27513	0.846297	186
Q810D6	Glutamate-rich WD repeat-containing protein 1 OS=Mus musculus GN=Grwd1 PE=1 SV=2	Grwd1	20	7	10	446	49.2	4.81	Dimethyl [K333]	1.16001e+06	878023	975985	1.27e+06	1.93004e+06	1.2e+06	2.22998e+06	946997			499007	191994						1.77591	0.643856	2.26438	0.835775	-0.488478	0.71318	93
O54941	SWI/SNF-related matrix-associated actin-dependent regulator of chromatin subfamily E member 1 OS=Mus musculus GN=Smarce1 PE=1 SV=1	Smarce1	15	6	11	411	46.6	4.88	Dimethyl [K271]	3.9799e+06	3.21993e+06	6.27986e+06	4.14e+06	1.12003e+06	2.4e+06	4.00009e+06	523997		796989	4.26999e+06							1.21161	0.303567	-0.259901	0.0600641	1.47151	0.992935	169
O09106	Histone deacetylase 1 OS=Mus musculus GN=Hdac1 PE=1 SV=1	Hdac1	12	3	12	482	55	5.48	Dimethyl [K74; K89; K361]	987006	214007	597012	423001	260009	528008	515996		1.09e+06	1.27e+06	600998							-0.968697	0.824209	-1.18465	1.18502	0.215956	0.141892	88
Q9QY76	Vesicle-associated membrane protein-associated protein B OS=Mus musculus GN=Vapb PE=1 SV=3	Vapb	19	4	10	243	26.9	7.78	Dimethyl [K17; K167; K168]	1.85001e+06	2.03995e+06	1.27999e+06	2.12997e+06	407009	711005	1.17002e+06		1.18998e+06	1.33e+06		1.36996e+06						0.468586	1.20943	-0.893011	0.751264	1.3616	1.12352	124
Q9DBR0	A-kinase anchor protein 8 OS=Mus musculus GN=Akap8 PE=1 SV=1	Akap8	10	4	8	687	76.2	5.14	Dimethyl [K314; K404]	1.21002e+06	1.90995e+06	1.37996e+06	1.28996e+06	514995	1.80004e+06	1.66998e+06			729021	509987	3.49001e+06						0.384892	0.156416	0.0849005	0.0273585	0.299991	0.178469	104
Q60930	Voltage-dependent anion-selective channel protein 2 OS=Mus musculus GN=Vdac2 PE=1 SV=2	Vdac2	21	5	8	295	31.7	7.49	Dimethyl [K121; K122; K268]	1.27e+06	1.31999e+06	606018	988033	1.05003e+06	1.28996e+06	1.59996e+06		1.10002e+06	1.39004e+06	753005							-0.0664361	0.0639957	0.304173	0.407538	-0.370609	0.537178	133
P61205	ADP-ribosylation factor 3 OS=Mus musculus GN=Arf3 PE=2 SV=2	Arf3	23	4	12	181	20.6	7.43	Dimethyl [K30; K127; K142]	1.49002e+06	1.94994e+06	891021	1.04003e+06	2.52999e+06	1.80004e+06	884008		2.05998e+06	1.62995e+06	771015							-0.100223	0.0695952	0.212311	0.125684	-0.312534	0.234313	207
Q9WV55	Vesicle-associated membrane protein-associated protein A OS=Mus musculus GN=Vapa PE=1 SV=2	Vapa	29	5	12	249	27.8	8.4	Dimethyl [K24; K161; K205; K211]	1.66998e+06	1.84003e+06	1.08e+06	708987	643018	701022	735008		935968		870027	264004						1.04785	0.672722	0.207972	0.119551	0.83988	1.12831	46
Q9CQI7	U2 small nuclear ribonucleoprotein B'' OS=Mus musculus GN=Snrpb2 PE=1 SV=1	Snrpb2	24	3	14	225	25.3	9.72	Dimethyl [K57; K211]	1.47002e+06		370009	47799.2	1.31999e+06	1.55998e+06	2.36007e+06	342988	1.4e+06	937007	1.05998e+06							-1.91368	0.503597	0.0257498	0.0134722	-1.93943	0.508982	186
P19783	Cytochrome c oxidase subunit 4 isoform 1, mitochondrial OS=Mus musculus GN=Cox4i1 PE=1 SV=2	Cox4i1	24	3	9	169	19.5	9.23	Dimethyl [K159]	1.93997e+06	2.95003e+06	1.82998e+06	1.00998e+06	3.86008e+06	3.69003e+06	2.71007e+06		1.81999e+06	1.74005e+06	1.31999e+06							0.162888	0.177217	1.06898	2.09747	-0.906096	1.2253	124
Q61103	Zinc finger protein ubi-d4 OS=Mus musculus GN=Dpf2 PE=1 SV=1	Dpf2	14	4	7	391	44.2	6.47	Acetyl [N-Term]; Dimethyl [K10]	682988	978017	1.04003e+06	636014	708005	513000	1.12003e+06			183002	250005	638001						1.40487	0.95884	1.26694	0.883275	0.137936	0.133964	144
Q8BTW3	Exosome complex component MTR3 OS=Mus musculus GN=Exosc6 PE=1 SV=1	Exosc6	19	3	7	273	28.4	6.11		492990	862999	767975	260009	285000	614989	952989		2.95003e+06	1.75995e+06	950021							-1.65672	1.30288	-1.62802	1.10028	-0.0286992	0.0148172	164
Q8BTS4	Nuclear pore complex protein Nup54 OS=Mus musculus GN=Nup54 PE=1 SV=1	Nup54	12	5	7	510	55.7	7.02	Dimethyl [K297; K366]	576995	370009	426002	585009	712979	774980	1.43996e+06			783026	1.07002e+06	408988						-0.543037	0.500897	0.405148	0.317909	-0.948185	1.11637	83
Q9JK30	Origin recognition complex subunit 3 OS=Mus musculus GN=Orc3 PE=1 SV=1	Orc3	8	5	8	715	82.3	7.4	Dimethyl [K401]	599001	716000	694011	1.10998e+06	450011	525015	700002	705018	506008			756982						0.292769	0.308632	-0.0829101	0.0807916	0.375679	0.733481	75
Q9D1J3	SAP domain-containing ribonucleoprotein OS=Mus musculus GN=Sarnp PE=1 SV=3	Sarnp	13	2	6	210	23.5	6.65	Acetyl [N-Term]; Dimethyl [K199]	1.86999e+06	298010	1.30997e+06	662977	861983	287998	1.05003e+06	977001			844010	1.30002e+06						-0.328646	0.189915	-0.560233	0.445651	0.231587	0.117646	234
Q8R3N6	THO complex subunit 1 OS=Mus musculus GN=Thoc1 PE=1 SV=1	Thoc1	9	5	6	657	75.4	4.97	Dimethyl [K453]	383004	719981	2.66001e+06	171994	654984	1.08e+06	935968	1.49002e+06	335000		299999							0.910715	0.449241	1.65249	2.33855	-0.741775	0.348804	57
P04370	Myelin basic protein OS=Mus musculus GN=Mbp PE=1 SV=2	Mbp	13	3	11	250	27.2	9.58	Dimethyl [K222]	1.80004e+06	2.60004e+06	3.66988e+06	1.50998e+06	2.08007e+06	2.08003e+07	688979	3.69003e+06	1.95997e+06		1.01997e+06							0.674498	0.446456	1.19561	0.454752	-0.521113	0.18448	91
Q5U4D9	THO complex subunit 6 homolog OS=Mus musculus GN=Thoc6 PE=1 SV=1	Thoc6	11	3	6	341	37.3	7.12		985981	809011		1.60997e+06	573010	810021	1.12003e+06		876017	847997	926994	1.76998e+06						0.0489281	0.0432406	-0.386016	0.448437	0.434944	0.462442	112
O70318	Band 4.1-like protein 2 OS=Mus musculus GN=Epb41l2 PE=1 SV=2	Epb4.1l2	6	4	8	988	109.9	5.43	Dimethyl [K229; K769; K885]	1.00998e+06	1.04003e+06	1.30997e+06	1.44998e+06	275998	385000	385000	407997		548982	393990				+			1.35357	1.23585	-0.371762	0.480708	1.72533	4.12042	58
Q9CZ91	Serum response factor-binding protein 1 OS=Mus musculus GN=Srfbp1 PE=1 SV=1	Srfbp1	9	3	5	441	48.7	9.54	Dimethyl [K242]	3.31e+06	3.2901e+06	2.37995e+06	2.19e+06	2.05001e+06	2.27006e+06	3.03992e+06		478016	729981	1.81999e+06							1.67504	1.04849	1.49247	0.959528	0.182573	0.330346	93
Q9WV32	Actin-related protein 2/3 complex subunit 1B OS=Mus musculus GN=Arpc1b PE=1 SV=4	Arpc1b	12	3	7	372	41	8.35	Dimethyl [K188; K326; K339]	906973	486001	1.05003e+06	1.60997e+06	967029	1.05998e+06	458989	496007			666987	478016						0.718492	0.763942	0.299736	0.305744	0.418756	0.38287	107
Q99JR1	Sideroflexin-1 OS=Mus musculus GN=Sfxn1 PE=1 SV=3	Sfxn1	11	3	9	322	35.6	9.23		849998	896970	337003	1.26001e+06	801976	811989	722982	366004		213001		380992						1.40485	1.00768	1.17741	0.828674	0.227437	0.179207	180
Q4VBE8	WD repeat-containing protein 18 OS=Mus musculus GN=Wdr18 PE=1 SV=1	Wdr18	8	3	6	431	47.2	6.89		853008	759979	369010	952989	1.18998e+06	1.09e+06	669999	620985			329999	789019						0.437415	0.212312	0.74823	0.36613	-0.310814	0.338679	73
Q921E6	Polycomb protein EED OS=Mus musculus GN=Eed PE=1 SV=1	Eed	10	4	8	441	50.2	7.03	Dimethyl [K211]	504992	840973	853008	604005	1.05003e+06	280998	452012	4.12997e+06	358994			355010						0.937969	1.82714	1.27092	0.634888	-0.332949	0.139403	78
Q8BHG9	CGG triplet repeat-binding protein 1 OS=Mus musculus GN=Cggbp1 PE=1 SV=1	Cggbp1	20	3	5	167	18.8	8.95	Dimethyl [K40; K109]	1.34997e+06	1.34997e+06		1.07002e+06	252006	809011	817013	475011	296999		631009	703017						1.2959	1.15167	0.0597479	0.036497	1.23615	1.30272	78
Q3UMC0	Spermatogenesis-associated protein 5 OS=Mus musculus GN=Spata5 PE=1 SV=2	Spata5	5	3	5	893	97.2	8.24		385000	371989	177998		194998	417987	519009		1.37996e+06	3.12993e+06	1.48999e+07	120996						-2.50487	0.739524	-2.26131	0.660408	-0.243558	0.162807	96
Q9D880	Mitochondrial import inner membrane translocase subunit TIM50 OS=Mus musculus GN=Timm50 PE=1 SV=1	Timm50	11	3	9	353	39.8	8.13	Dimethyl [K64]	1.90995e+06	2.08007e+06	1.15e+06	1.42004e+06	1.49997e+06	1.39004e+06	1.01997e+06			716993	370009	1.66998e+06						1.06592	0.644785	0.754375	0.451611	0.311547	0.545143	71
B1AZI6	THO complex subunit 2 OS=Mus musculus GN=Thoc2 PE=1 SV=1	Thoc2	3	4	8	1594	182.7	8.44		256003	223994		354002	588997	891021	1.49002e+06		370009	280006	399989	479011						-0.460447	0.858038	1.2954	1.20862	-1.75585	1.55498	97
P80317	T-complex protein 1 subunit zeta OS=Mus musculus GN=Cct6a PE=1 SV=3	Cct6a	8	4	6	531	58	7.08	Dimethyl [K55; K127; K138]	658991	3.99012e+06	254005	1.74997e+06	367988	884008	501017		275998	280998		364005						1.77179	0.883495	0.843128	0.855604	0.928657	0.422784	30
Q6ZWM4	U6 snRNA-associated Sm-like protein LSm8 OS=Mus musculus GN=Lsm8 PE=1 SV=3	Naa38	30	3	7	96	10.4	4.48	Acetyl [N-Term]	1.98995e+06	1.37996e+06	814977	117998	1.62995e+06	1.75995e+06	2.26001e+06		1.71004e+06	1.93004e+06	2.19e+06							-1.43138	0.672396	-0.0522525	0.106595	-1.37913	0.646003	95
Q9EPL8	Importin-7 OS=Mus musculus GN=Ipo7 PE=1 SV=2	Ipo7	4	3	4	1038	119.4	4.82	Dimethyl [K740]	397998	535008	283994	306006	2.31006e+06	1.27e+06	338994	334003	9.42003e+06		1.10998e+06							-3.13214	0.542508	-2.09064	0.418055	-1.0415	0.626869	46
Q8BP48	Methionine aminopeptidase 1 OS=Mus musculus GN=Metap1 PE=1 SV=1	Metap1	12	4	4	386	43.2	7.17	Dimethyl [K42]	2.99994e+06			2.36007e+06	439987	1.78997e+06	2.20004e+06	1.49997e+06	5.51986e+06	2.37007e+06	1.93004e+06	1.43996e+06						0.115818	0.0911416	-0.951556	0.685275	1.06737	0.876671	71
P97376	Protein FRG1 OS=Mus musculus GN=Frg1 PE=1 SV=2	Frg1	10	2	7	258	29.1	8.92	Dimethyl [K101; K146]	695022	500011	219004	687977	393008	367988	327992	259001			358000	334003						0.468166	0.496744	-0.0546842	0.142559	0.522851	0.552686	44
P83940	Transcription elongation factor B polypeptide 1 OS=Mus musculus GN=Tceb1 PE=1 SV=1	Tceb1	23	2	3	112	12.5	4.78	Dimethyl [K20; K32]	790004	746975	1.01997e+06	516998	680012	484992	417004	1.78997e+06		643999	1.64004e+06							-0.460436	0.209821	-0.544979	0.240802	0.0845423	0.0569442	64
P12787	Cytochrome c oxidase subunit 5A, mitochondrial OS=Mus musculus GN=Cox5a PE=1 SV=2	Cox5a	22	3	9	146	16.1	6.54	Dimethyl [K83]	2.91993e+06	3.76e+06	2.42996e+06	1.67997e+06	4.57012e+06	4.45996e+06	3.33002e+06		1.84003e+06	1.85001e+06	1.60997e+06							0.553432	0.976209	1.21016	2.19541	-0.656724	1.13359	29
Q80YV2	Nuclear-interacting partner of ALK OS=Mus musculus GN=Zc3hc1 PE=1 SV=1	Zc3hc1	14	4	5	501	55.2	5.38	Acetyl [N-Term]; Dimethyl [K16; K484]	206002	141997	120996	340997	114002	135996	215003	179000	94701.5	95598.5								0.970069	1.21202	0.715975	1.40968	0.254094	0.265149	61
Q61171	Peroxiredoxin-2 OS=Mus musculus GN=Prdx2 PE=1 SV=3	Prdx2	10	2	7	198	21.8	5.41	Dimethyl [K135]	1.34997e+06	1.74997e+06	763993	593999	1.98004e+06	1.25e+06	165997			663989	290001	767018						0.944898	0.78171	0.492002	0.149364	0.452896	0.138541	52
P63154	Crooked neck-like protein 1 OS=Mus musculus GN=Crnkl1 PE=1 SV=1	Crnkl1	7	4	6	690	83.4	6.93	Dimethyl [K314]	787980	1.01997e+06	598006	917024	537014	917024	1.23999e+06	299999		362997	366004							1.16053	2.21488	0.843863	0.802152	0.316671	0.261597	52
P17751	Triosephosphate isomerase OS=Mus musculus GN=Tpi1 PE=1 SV=4	Tpi1	9	2	4	299	32.2	5.74	Dimethyl [K238; K269]	623012	760981	784003	516998	528008	392002	286009	641994	574003			563986						0.218664	0.665573	-0.365878	0.607587	0.584542	0.979375	70
Q9CRD2	ER membrane protein complex subunit 2 OS=Mus musculus GN=Emc2 PE=1 SV=1	Emc2	8	2	3	297	34.9	6.81		784982	447988	767975	956032	272992	580003	646997	909996			478016	278999						0.96494	0.738545	0.597509	0.45708	0.367431	0.360617	54
Q922U1	U4/U6 small nuclear ribonucleoprotein Prp3 OS=Mus musculus GN=Prpf3 PE=1 SV=1	Prpf3	3	2	4	683	77.4	9.5	Dimethyl [K171; K475]	444986	496007	580003	872987	1.93997e+06	893000	537014	4.62012e+06		308006	480008							0.588562	0.571473	1.90486	1.18441	-1.3163	0.836318	34
Q3V1H1	Cytoskeleton-associated protein 2 OS=Mus musculus GN=Ckap2 PE=1 SV=1	Ckap2	5	3	3	664	74	9.23		1.44998e+06	1.51996e+06	1.08e+06	1.16001e+06	270000	446005	504013			287002	338008	1.30002e+06						1.36208	0.735009	-0.351695	0.172163	1.71377	1.87712	42
O55201	Transcription elongation factor SPT5 OS=Mus musculus GN=Supt5h PE=1 SV=1	Supt5	3	2	3	1082	120.6	5.05		395002	591001	307004	555990	276995	435013	612988		323992		361992	247008						0.540752	0.970025	0.450098	0.504461	0.0906539	0.0797617	22
O35326	Serine/arginine-rich splicing factor 5 OS=Mus musculus GN=Srsf5 PE=1 SV=2	Srsf5	12	2	7	269	30.9	11.56		1.54e+06	1.71004e+06	891021	1.67997e+06	1.54996e+06	1.27999e+06	1.42004e+06		783026	745992	776002							0.875234	1.54108	0.878614	2.26889	-0.00338014	0.00465494	35
Q91WJ8	Far upstream element-binding protein 1 OS=Mus musculus GN=Fubp1 PE=1 SV=1	Fubp1	6	3	3	651	68.5	7.93	Dimethyl [K308]	849998	1.37996e+06	822012	379989	198999	1.10002e+06	864017			573010	376007	395002						0.822759	0.908636	0.384038	0.172761	0.438722	0.189994	28
O35690	Paired mesoderm homeobox protein 2B OS=Mus musculus GN=Phox2b PE=1 SV=1	Phox2b	14	3	5	314	31.6	8.84	Dimethyl [K111]	2.10998e+06	2.28997e+06	677988	55600.1	1.10998e+06	1.31999e+06	1.12003e+06		860014	1.00998e+06	862999							-0.475605	0.137042	0.376799	1.55234	-0.852404	0.26371	23
P59999	Actin-related protein 2/3 complex subunit 4 OS=Mus musculus GN=Arpc4 PE=1 SV=3	Arpc4	11	2	6	168	19.7	8.43		1.00998e+06	701022	187003	1.74005e+06	661004	817013	937982			504013	402994	528997						0.54328	0.310947	0.745701	1.73346	-0.20242	0.10238	49
Q8R1I1	Cytochrome b-c1 complex subunit 9 OS=Mus musculus GN=Uqcr10 PE=1 SV=1	Uqcr10	38	2	4	64	7.4	9.19		720980	854014	230995	826984	1.33e+06	1.10998e+06	1.12003e+06	471011	347993		248003							0.99529	0.90558	1.67704	1.76192	-0.681745	0.561076	52
Q9D968	Host cell factor 2 OS=Mus musculus GN=Hcfc2 PE=1 SV=1	Hcfc2	10	2	3	241	26.2	9.33	Dimethyl [K54; K88]	134002	150000		219004	1.50998e+06	662013	475999	1.07998e+07	240004	170996		724989			+			-0.918961	0.554368	2.28062	0.93198	-3.19958	1.32206	49
P00405	Cytochrome c oxidase subunit 2 OS=Mus musculus GN=Mtco2 PE=1 SV=1	COX2	7	2	6	227	26	4.73		2.48998e+06	2.80992e+06	1.80004e+06	97796.8	4.09009e+06	3.65997e+06	3.14996e+06		1.30002e+06	1.66998e+06	1.54e+06							-0.505257	0.16043	1.27267	2.9472	-1.77793	0.657251	48
Q62383	Transcription elongation factor SPT6 OS=Mus musculus GN=Supt6h PE=1 SV=2	Supt6	3	3	3	1726	199	4.93	Dimethyl [K493; K516]	828993	771978	316995	716000	721980	609007	703992	1.90004e+06			264994	236995						1.30066	1.61104	1.80505	1.81854	-0.504383	0.456525	56
Q8VEE4	Replication protein A 70 kDa DNA-binding subunit OS=Mus musculus GN=Rpa1 PE=1 SV=1	Rpa1	4	3	3	623	69	7.91	Dimethyl [K262; K363]	351996	379989	307004	323992		312999	380992	312999	415014		362997	414008						-0.223619	1.20611	-0.246865	0.974801	0.0232461	0.0698322	32
P16045	Galectin-1 OS=Mus musculus GN=Lgals1 PE=1 SV=3	Lgals1	17	2	7	135	14.9	5.49	Dimethyl [K37; K64]	399989	460008	430992	574003	623012	489992	380992	740993			252006	684979						0.15283	0.0617889	0.383056	0.161557	-0.230226	0.420295	55
P57776	Elongation factor 1-delta OS=Mus musculus GN=Eef1d PE=1 SV=3	Eef1d	6	2	4	281	31.3	5.02	Acetyl [N-Term]; Dimethyl [K10]	1.45996e+06	2.47003e+06	1.18998e+06	1.10002e+06	427007	817013	631009			543982	939999	513997						1.20232	1.55413	-0.0852744	0.0772129	1.28759	1.67945	21
P28033	CCAAT/enhancer-binding protein beta OS=Mus musculus GN=Cebpb PE=1 SV=1	Cebpb	8	2	4	296	31.4	8.56		1.01997e+06	275005	253004	1.62995e+06	120996		268991	1.81999e+06	1.67997e+06		221002	557998						-0.0209328	0.00636452	-0.602073	0.155881	0.58114	0.160116	23
P08030	Adenine phosphoribosyltransferase OS=Mus musculus GN=Aprt PE=1 SV=2	Aprt	14	2	3	180	19.7	6.79	Dimethyl [K114]	881011	444000	259001	1.12003e+06		533009	337003		476990	1.05998e+06	202997	643018						0.19545	0.103755	-0.258129	0.161582	0.453579	0.317733	0
Q6IRU2	Tropomyosin alpha-4 chain OS=Mus musculus GN=Tpm4 PE=1 SV=3	Tpm4	8	2	3	248	28.5	4.68	Acetyl [N-Term]; Dimethyl [K11; K223]	761983	335000	663989	918997	838005	1.21002e+06	1.25e+06	405011			305011	430007						0.794726	0.900204	1.22484	1.26533	-0.430115	0.379007	42
P32883	GTPase KRas OS=Mus musculus GN=Kras PE=1 SV=1	Kras	14	2	2	189	21.6	6.77	Dimethyl [K104; K117]	1.00998e+06	395989		1.37996e+06	458004	399989	497005	179000		215003	211002	256998						1.85501	1.14393	0.656022	0.83375	1.19899	0.843516	24
P05064	Fructose-bisphosphate aldolase A OS=Mus musculus GN=Aldoa PE=1 SV=2	Aldoa	6	2	2	364	39.3	8.09	Dimethyl [K42]	1.31999e+06	2.20004e+06	475999	893991		902020	458004	820020		580003	392002	388997						1.24272	1.15339	0.645808	0.792969	0.596917	0.475158	57
P99024	Tubulin beta-5 chain OS=Mus musculus GN=Tubb5 PE=1 SV=1	Tubb5	38	2	138	444	49.6	4.89	Dimethyl [K19; K58; K174; K252; K297; K336; K350]	668005	2.28993e+07	1.37003e+07	1.78003e+07	1.80001e+07	1.52997e+07	1.02997e+07	1.42999e+07		1.31997e+07	1.13998e+07	2.38999e+07						-0.971178	0.316311	-0.11048	0.106219	-0.860699	0.280189	2106
P68369	Tubulin alpha-1A chain OS=Mus musculus GN=Tuba1a PE=1 SV=1	Tuba1a	36	1	124	451	50.1	5.06	Dimethyl [K60; K96; K163; K164; K280; K336; K352; K370; K401]	772995	426002	350997	282992	506008	570988	557998		405011	205005	325997	202997						0.643425	0.7955	0.999323	1.60132	-0.355898	0.470936	1640
Q9ERD7	Tubulin beta-3 chain OS=Mus musculus GN=Tubb3 PE=1 SV=1	Tubb3	33	2	105	450	50.4	4.93	Dimethyl [K19; K58; K174; K252; K297; K336; K350]	4.59999e+06	6.30996e+06	2.96007e+06	59698.2	1.02997e+07	6.00986e+06	3.06e+06		4.43008e+06	874016	2.80992e+06	467012						0.00341725	0.00064397	1.93555	1.06265	-1.93214	0.504903	1602
Q8BFU2	Histone H2A type 3 OS=Mus musculus GN=Hist3h2a PE=1 SV=3	Hist3h2a	38	1	95	130	14.1	11.05	Dimethyl [K96; K119]	6.94995e+07	2.98991e+07		1.15996e+08	3.27003e+07	4.14998e+07	5.6899e+07	1.63004e+07	1.29999e+07	1.33997e+07	2.29995e+07	6.08984e+07						1.48553	0.930416	0.591721	0.400062	0.893812	0.571635	737
P60335	Poly(rC)-binding protein 1 OS=Mus musculus GN=Pcbp1 PE=1 SV=1	Pcbp1	32	5	40	356	37.5	7.09	Dimethyl [K31; K70; K115; K160]	3.43005e+06	3.00993e+06		2.12997e+06	2.19e+06	3.00993e+06	3.42008e+06	463015	1.75995e+06	1.74997e+06	970992	1.10998e+06						1.05352	1.74462	0.413185	0.22867	0.640332	0.380531	581
Q61990	Poly(rC)-binding protein 2 OS=Mus musculus GN=Pcbp2 PE=1 SV=1	Pcbp2	25	2	41	362	38.2	6.79	Dimethyl [K31; K70; K115; K172]	3.36996e+06	4.59012e+06	2.24005e+06	340997	140997	3.42008e+06	3.12993e+06		2.22998e+06	1.09e+06	2.16e+06	322000						0.701262	0.270705	0.00859133	0.00165609	0.692671	0.146258	615
Q6ZWQ0	Nesprin-2 OS=Mus musculus GN=Syne2 PE=1 SV=2	Syne2	4	20	29	6874	782.2	5.33	Dimethyl [K1012; K1784; K3982; K3999; K4133; K4871; K5469; K5754; K6185]	2.98997e+06	1.97005e+06	1.30997e+06	3.21993e+06	885971	2.10998e+06	2.91002e+06	3.84993e+06	2.84008e+06	2.45995e+06	1.71004e+06							-0.0341064	0.031361	-0.0957238	0.0657737	0.0616174	0.0386552	272
Q7TND5	Ribosome production factor 1 OS=Mus musculus GN=Rpf1 PE=2 SV=2	Rpf1	23	6	22	349	40	9.99	Dimethyl [K19; K44; K58; K203]	3.63998e+06	2.34995e+06	755986	2.75993e+06	1.18998e+06	1.17002e+06	2.02993e+06		906030	703992	1.15e+06	547007						1.36881	1.1943	0.82903	1.16237	0.539781	0.412013	392
O08784	Treacle protein OS=Mus musculus GN=Tcof1 PE=1 SV=1	Tcof1	16	12	23	1320	134.9	9.35	Dimethyl [K120; K598; K649; K716; K1005; K1011; K1123; K1238]	4.7599e+06	4.40986e+06	2.62994e+06	4.45996e+06	2.08007e+06	2.75993e+06	4.40009e+06		1.93004e+06	1.47002e+06	1.21002e+06	541987						1.76201	1.87726	1.32897	1.33379	0.433043	0.498336	194
Q8C0T5	Signal-induced proliferation-associated 1-like protein 1 OS=Mus musculus GN=Sipa1l1 PE=1 SV=2	Sipa1l1	10	13	19	1782	196.9	8.13	Dimethyl [K253; K561; K612; K770; K1535; K1727]	2.09004e+06	876989	473006	5.90007e+06	826984	606018	1.01997e+06	599999	729981		1.45996e+06	2.24005e+06						0.170216	0.0649332	-0.844741	0.684641	1.01496	0.534438	198
Q8BTM8	Filamin-A OS=Mus musculus GN=Flna PE=1 SV=5	Flna	5	9	22	2647	281	6.04	Dimethyl [K400; K973; K1399; K1477; K1824; K2559]	2.87993e+06	1.43002e+06	508998	2.20004e+06	768987	895976	1.07002e+06	377993		779020	440994	590018						1.31889	1.03611	0.306729	0.315248	1.01216	0.754659	252
Q6A068	Cell division cycle 5-like protein OS=Mus musculus GN=Cdc5l PE=1 SV=2	Cdc5l	14	8	18	802	92.1	8.02	Dimethyl [K218; K644]	3.34993e+06	2.16e+06	1.82998e+06	2.95003e+06	1.58001e+06	2.20004e+06	2.73992e+06		551997	2.80992e+06	3.11004e+06	822981						0.82464	0.544065	0.586571	0.363724	0.238069	0.322913	228
Q8R4R6	Nucleoporin NUP53 OS=Mus musculus GN=Nup35 PE=1 SV=2	Nup35	24	5	19	325	34.8	9.25		4.62012e+06	3.28008e+06	2.05001e+06	3.12993e+06	2.37995e+06	3.01996e+06	4.26999e+06	1.58001e+06	657987	1.2e+06	1.43002e+06							1.59244	1.70281	1.34151	1.44672	0.250926	0.267383	246
Q9JMH9	Unconventional myosin-XVIIIa OS=Mus musculus GN=Myo18a PE=1 SV=2	Myo18a	6	9	16	2050	232.6	6.28	Dimethyl [K504; K1700]	856979	978017	241004	2.36007e+06	1.22998e+06	693002	968975		674005	1.30997e+06	1.31999e+06	408988						1.71661e-05	7.14143e-06	0.175278	0.137624	-0.17526	0.0860164	255
O55143	Sarcoplasmic/endoplasmic reticulum calcium ATPase 2 OS=Mus musculus GN=Atp2a2 PE=1 SV=2	Atp2a2	9	7	16	1044	114.8	5.34	Dimethyl [K120; K189; K218; K451; K650; K996; K1004]	2.52001e+06	2.78993e+06	1.43996e+06	1.59996e+06	1.78997e+06	1.43002e+06	979985	421011	943001	1.54996e+06	1.50998e+06							0.623741	0.917253	-0.361036	0.28476	0.984777	0.915799	120
P08775	DNA-directed RNA polymerase II subunit RPB1 OS=Mus musculus GN=Polr2a PE=1 SV=3	Polr2a	9	12	14	1970	217	7.37	Dimethyl [K125; K619; K719; K853; K1350; K1908; K1922; K1936]; Acetyl [N-Term]	2.89996e+06	2.05998e+06	1.98004e+06	2.77009e+06	772995	1.67997e+06	1.95997e+06	2.69995e+06	369010		1.4e+06	2.69995e+06						1.09849	0.491717	0.535177	0.217068	0.563317	0.613684	113
Q3UEB3	Poly(U)-binding-splicing factor PUF60 OS=Mus musculus GN=Puf60 PE=1 SV=2	Puf60	15	7	16	564	60.2	5.29	Dimethyl [K74; K161; K281; K519]	2.28e+06	2.65007e+06	1.59001e+06	3.51989e+06	3.03003e+06	3.9401e+06	4.55999e+06		3.76991e+06	1.93997e+06	1.30002e+06	2.01005e+06						0.205825	0.204714	0.8581	1.15623	-0.652275	1.10576	171
P47758	Signal recognition particle receptor subunit beta OS=Mus musculus GN=Srprb PE=1 SV=1	Srprb	17	3	10	269	29.6	9.28	Dimethyl [K102; K225; K263]	1.36996e+06	1.45996e+06	315002	982978	1.00002e+06	718984	484992	725995	1.27999e+06	870992	285000							0.378567	0.173718	0.0559001	0.0263607	0.322667	0.22709	284
Q61164	Transcriptional repressor CTCF OS=Mus musculus GN=Ctcf PE=1 SV=2	Ctcf	10	6	11	736	83.7	6.9	Dimethyl [K365; K487; K559]	1.80004e+06	1.02999e+06	565983	1.27e+06	990021	925004	1.39004e+06		630003	271991	901020	453990						1.06222	1.09011	1.07467	1.26059	-0.0124507	0.0104546	127
Q6PDG5	SWI/SNF complex subunit SMARCC2 OS=Mus musculus GN=Smarcc2 PE=1 SV=2	Smarcc2	6	3	20	1213	132.5	5.59	Dimethyl [K453; K702]	1.60997e+06	1.08e+06	223994	1.45996e+06	557998	399989	590018	366004	740018	538990		677988						0.425304	0.243209	-0.464827	1.05846	0.890131	0.560965	218
Q61545	RNA-binding protein EWS OS=Mus musculus GN=Ewsr1 PE=1 SV=2	Ewsr1	8	3	11	655	68.4	9.33	Dimethyl [K423]	1.4e+06	963016	679023	1.77994e+06	1.43002e+06	1.05003e+06	1.25e+06	725995		569012	609007	1.02999e+06						0.671546	0.793149	0.607041	0.826139	0.0645051	0.0611944	140
Q6ZWY3	40S ribosomal protein S27-like OS=Mus musculus GN=Rps27l PE=1 SV=3	Rps27l	40	2	14	84	9.5	9.45	Dimethyl [K16; K36]	2.80001e+06	3.91994e+06	1.64004e+06	2.52001e+06	4.03993e+06	2.84994e+06	1.74997e+06	1.53e+06	981004	1.22004e+06	298010							1.87165	1.0922	1.73235	1.03992	0.139298	0.125738	187
P97855	Ras GTPase-activating protein-binding protein 1 OS=Mus musculus GN=G3bp1 PE=1 SV=1	G3bp1	18	6	15	465	51.8	5.59	Dimethyl [K123; K274]	1.43002e+06	1.81999e+06	790990	537014	4.45996e+06	2.62994e+06	1.84003e+06	499007	327992	1.37996e+06	895976							0.470173	0.252111	1.29123	0.664855	-0.821056	0.463854	271
Q99MR6	Serrate RNA effector molecule homolog OS=Mus musculus GN=Srrt PE=1 SV=1	Srrt	8	6	12	875	100.4	5.97	Dimethyl [K279; K285]	1.2e+06	1.07002e+06	1.10002e+06	724989	716993	1.66006e+06	2.69005e+06		268005	369010	1.05003e+06	612012						1.00255	1.00793	1.55361	1.04527	-0.551062	0.366782	220
Q6PAQ4	RNA exonuclease 4 OS=Mus musculus GN=Rexo4 PE=2 SV=2	Rexo4	22	8	14	432	47.6	9.91	Dimethyl [K85; K92; K165; K186; K243; K252; K266; K291]	3.24998e+06	3.48011e+06	1.86999e+06	2.33e+06	1.75995e+06	1.76998e+06	2.26001e+06	1.05003e+06	1.05003e+06	985024	1.05998e+06							1.36151	2.17785	0.677293	1.21794	0.684214	1.14125	79
Q8K3Z9	Nuclear envelope pore membrane protein POM 121 OS=Mus musculus GN=Pom121 PE=1 SV=2	Pom121	7	5	9	1200	120.9	10.2	Dimethyl [K313; K448; K454]	2.10998e+06	1.90995e+06	703017	1.02999e+06	1.30002e+06	1.34e+06	2.01997e+06	565983	650009		710020	374006						1.23109	1.31264	1.09332	1.13829	0.13777	0.0934249	117
O88379	Bromodomain adjacent to zinc finger domain protein 1A OS=Mus musculus GN=Baz1a PE=1 SV=3	Baz1a	7	9	11	1555	178.3	6.54	Dimethyl [K294; K1001]	1.01997e+06	677988		1.97005e+06	405994	528008	1.26001e+06	478016	506008	408988	682988	514995						1.09371	0.910283	0.206671	0.201185	0.88704	0.70924	78
Q9CZX5	PIN2/TERF1-interacting telomerase inhibitor 1 OS=Mus musculus GN=Pinx1 PE=1 SV=2	Pinx1	13	3	6	332	37.2	9.63	Dimethyl [K149; K198]	2.20004e+06	1.36996e+06	551997	1.49997e+06	254993	421011	1.09e+06		1.18004e+06	1.72995e+06	1.34997e+06	1.98004e+06						-0.282159	0.244651	-1.64374	0.971226	1.36158	0.835057	141
Q9WUA2	Phenylalanine--tRNA ligase beta subunit OS=Mus musculus GN=Farsb PE=1 SV=2	Farsb	12	7	11	589	65.7	7.12	Dimethyl [K460; K483; K560]	1.27e+06	831006	296999	1.26001e+06	1.34e+06	1.12003e+06	1.31999e+06	694011	286009		594988	681994						0.70063	0.50084	1.15052	1.12148	-0.449892	0.346258	72
G5E870	E3 ubiquitin-protein ligase TRIP12 OS=Mus musculus GN=Trip12 PE=1 SV=1	Trip12	6	7	10	2025	224	8.35	Dimethyl [K1081; K1540]	809011	202001	183994	1.12003e+06		156001	308990	830028	651994	786998	849998	328994						-0.52279	0.286091	-0.847608	0.450263	0.324818	0.123628	130
Q3UYV9	Nuclear cap-binding protein subunit 1 OS=Mus musculus GN=Ncbp1 PE=1 SV=2	Ncbp1	9	5	10	790	91.9	6.64	Dimethyl [K204; K522]	1.12003e+06	1.44998e+06	606018	1.16001e+06	1.10002e+06	817977	1.44998e+06	506991		859001	1.27999e+06	407997						0.433261	0.312345	0.236441	0.150618	0.19682	0.181947	183
Q9DCE5	p21-activated protein kinase-interacting protein 1 OS=Mus musculus GN=Pak1ip1 PE=1 SV=2	Pak1ip1	19	6	11	382	42.1	8.47	Dimethyl [K145; K186; K329; K346]	2.37007e+06	1.93004e+06	861028	3.81989e+06	870027	1.66006e+06	1.97005e+06	759979	1.12003e+06	935968	1.00002e+06							0.955093	0.915213	0.255441	0.291597	0.699652	0.580344	82
P14206	40S ribosomal protein SA OS=Mus musculus GN=Rpsa PE=1 SV=4	Rpsa	17	4	13	295	32.8	4.87	Dimethyl [K52]; Acetyl [N-Term]	2.22998e+06	2.77009e+06	3.17011e+06	1.30002e+06	3.55003e+06	1.53e+06	998983	1.55998e+06	299003	1.7e+06	1.66998e+06							1.24628	0.570107	0.849163	0.371418	0.397118	0.35807	130
Q8K202	DNA-directed RNA polymerase I subunit RPA49 OS=Mus musculus GN=Polr1e PE=1 SV=2	Polr1e	13	4	10	482	54	8.19	Acetyl [N-Term]; Dimethyl [K233]	1.02999e+06	531018	471991	1.37996e+06	556993	641016	766008		266006	439012	460998	395989						1.01569	1.18318	0.76447	1.71624	0.251218	0.249623	91
P58742	Aladin OS=Mus musculus GN=Aaas PE=1 SV=1	Aaas	12	5	8	546	59.4	6.87	Acetyl [N-Term]; Dimethyl [K301]	374006	230995	79899.6	607995		136998	415014	412004	471991	361992	537983	695987						-0.98255	0.664608	-0.813723	0.582986	-0.168826	0.0730502	137
P19246	Neurofilament heavy polypeptide OS=Mus musculus GN=Nefh PE=1 SV=3	Nefh	5	5	20	1090	116.9	5.81	Dimethyl [K334; K390]	2.14999e+06	1.66998e+06	1.89006e+06	1.71004e+06	585009	89897.9	978017	1.64004e+06		513997	1.81999e+06	835975						1.00236	0.704786	-0.773641	0.301325	1.776	0.833671	331
Q8VDG3	Poly(A)-specific ribonuclease PARN OS=Mus musculus GN=Parn PE=1 SV=1	Parn	9	5	8	624	71.5	5.97	Dimethyl [K414; K508]	2.69995e+06	1.30997e+06	393008	3.65997e+06	757980	1.22998e+06	1.13001e+06	902020		366995	1.17002e+06	908987						1.03917	0.536886	0.434042	0.311751	0.60513	0.33287	72
P30681	High mobility group protein B2 OS=Mus musculus GN=Hmgb2 PE=1 SV=3	Hmgb2	29	4	11	210	24.1	7.31	Dimethyl [K30; K43; K114; K127; K139]	5.55017e+06	1.64996e+06		3.57002e+06	2.77009e+06	2.50001e+06	3.48011e+06	4.41995e+06	920973	984001	1.34e+06	1.33e+06						1.50404	1.04927	1.51082	3.10378	-0.00677792	0.00394186	74
Q8VDM6	Heterogeneous nuclear ribonucleoprotein U-like protein 1 OS=Mus musculus GN=Hnrnpul1 PE=1 SV=1	Hnrnpul1	8	4	11	859	95.9	6.58		503000		853008	679023	738020	1.02999e+06	889972	302002	1.16001e+06	467984	996977	196995						0.214251	0.124587	0.234549	0.122978	-0.0202977	0.0148937	262
P62307	Small nuclear ribonucleoprotein F OS=Mus musculus GN=Snrpf PE=1 SV=1	Snrpf	24	2	10	86	9.7	4.67		1.95997e+06	1.37996e+06	906973	3.19991e+06	1.22998e+06	1.51996e+06	3.63998e+06		616012	597012	1.39004e+06	560984						1.1937	1.26547	1.37273	1.09183	-0.179031	0.105327	298
Q9CXK8	60S ribosome subunit biogenesis protein NIP7 homolog OS=Mus musculus GN=Nip7 PE=1 SV=1	Nip7	22	4	9	180	20.4	8.24	Dimethyl [K72]	3.46999e+06	3.42008e+06	2.41e+06	535008	2.01005e+06	2.84994e+06	3.43005e+06	309998	1.49997e+06	1.00998e+06	2.01997e+06							0.446002	0.25225	0.113785	0.0457021	0.332217	0.121081	86
Q9JII5	DAZ-associated protein 1 OS=Mus musculus GN=Dazap1 PE=1 SV=2	Dazap1	6	2	8	406	43.2	8.56	Acetyl [N-Term]; Dimethyl [K11]	1.54996e+06	837019	1.04003e+06	753997	872987	767975	1.72995e+06		360990	397998	1.48004e+06	573010						0.765418	0.682938	0.830556	0.661185	-0.0651385	0.0516399	248
P61514	60S ribosomal protein L37a OS=Mus musculus GN=Rpl37a PE=1 SV=2	Rpl37a	28	2	9	92	10.3	10.43	Dimethyl [K44; K80]	2.37007e+06	2.36007e+06	2.66998e+06	452012	4.55999e+06	3.18994e+06	2.50001e+06	471011	2.05998e+06	1.15e+06	1.59001e+06							0.050959	0.0258473	0.386811	0.192229	-0.335852	0.133072	242
Q99LH1	Nucleolar GTP-binding protein 2 OS=Mus musculus GN=Gnl2 PE=1 SV=2	Gnl2	11	7	8	728	83.3	9.2	Dimethyl [K266; K323; K388]	591985	337003	342988	809011	200995	326993	619009		483012	484992	766008	452012						-0.137745	0.145275	-0.633777	0.509954	0.496031	0.364218	59
Q8K4B0	Metastasis-associated protein MTA1 OS=Mus musculus GN=Mta1 PE=1 SV=1	Mta1	7	4	8	715	80.7	9.29	Dimethyl [K61; K138; K567]	1.00998e+06	729021	84502.1	2.24005e+06	561996	81697.3	698016		902020	707024	641994	411006						-0.0679741	0.0215846	-1.01174	0.383959	0.943762	0.272579	130
Q9Z1Q9	Valine--tRNA ligase OS=Mus musculus GN=Vars PE=1 SV=1	Vars	6	5	11	1263	140.1	7.77	Dimethyl [K137; K229]; Acetyl [N-Term]	815995	1.51996e+06		1.15e+06	620985	629000	674005	97202.1	424999	718984	681994	483984						0.998152	1.43649	-0.494701	0.277617	1.49285	0.946123	155
Q9Z148	Histone-lysine N-methyltransferase EHMT2 OS=Mus musculus GN=Ehmt2 PE=1 SV=2	Ehmt2	4	3	6	1263	138	5.83		1.00998e+06	701994	267004	884989	844010	698984	1.05003e+06	716993		275998	395002	481008						0.773382	0.732815	1.12502	1.67938	-0.351639	0.312357	96
O54734	Dolichyl-diphosphooligosaccharide--protein glycosyltransferase 48 kDa subunit OS=Mus musculus GN=Ddost PE=1 SV=2	Ddost	10	4	6	441	49	5.83	Dimethyl [K73]	1.15e+06	397998	1.08e+06	2.19e+06	1.4e+06	570988	1.15e+06	1.12003e+06	288998		581009	1.05003e+06						0.863229	0.523903	0.84515	0.592258	0.0180788	0.0103462	78
Q91YE7	RNA-binding protein 5 OS=Mus musculus GN=Rbm5 PE=1 SV=1	Rbm5	7	5	7	815	92.3	6.21	Dimethyl [K314]	1.33e+06	2.08007e+06	600998	956032	270994	247008	1.04003e+06		1.22998e+06	2.28997e+06	2.52999e+06	437008						-0.24258	0.130407	-1.6912	0.91352	1.44862	0.826773	51
Q80X32	UPF0461 protein C5orf24 homolog OS=Mus musculus PE=2 SV=1	B230219D22Rik	15	2	4	188	20.1	9.92	Dimethyl [K41]	691994	627998		881988	307004	432998	682988	597012	523997	338994	266006	344991						1.02355	2.01348	0.433337	0.625298	0.590216	0.964635	97
Q8VDQ9	Protein KRI1 homolog OS=Mus musculus GN=Kri1 PE=1 SV=3	Kri1	7	4	7	704	82	5.12	Dimethyl [K313; K672; K686]	1.67997e+06	3.09992e+06	3.06998e+06	1.37996e+06	1.28996e+06	1.49002e+06	2.11995e+06	805989		603001	733024	884989						1.56729	2.10574	0.880278	1.30296	0.687009	0.823645	46
Q8BFZ9	Erlin-2 OS=Mus musculus GN=Erlin2 PE=1 SV=1	Erlin2	11	3	8	340	37.8	5.5	Dimethyl [K72]	369010	327992	273997	577996	1.7e+06	2.20004e+06	2.10998e+06	1.86004e+06	912016		671999	824980			+			-1.09832	1.96535	1.29686	2.77906	-2.39518	3.11111	144
P28659	CUGBP Elav-like family member 1 OS=Mus musculus GN=Celf1 PE=1 SV=2	Celf1	7	4	5	486	52.1	8.46	Dimethyl [K83]	2.78009e+06	2.39003e+06	2.99994e+06	2.17005e+06	1.62995e+06	2.22998e+06	2.47003e+06	1.36002e+06		1.90004e+06	1.74997e+06	1.77994e+06						0.503611	1.8878	0.047431	0.0814647	0.45618	0.981735	35
Q9JLV1	BAG family molecular chaperone regulator 3 OS=Mus musculus GN=Bag3 PE=1 SV=2	Bag3	5	2	9	577	61.8	7.27		610995	593999	340006	554989	366004	385000	401990		190998	202997	291008	447988						0.940022	1.41032	0.526406	0.797223	0.413616	0.895875	206
A2AR02	Peptidyl-prolyl cis-trans isomerase G OS=Mus musculus GN=Ppig PE=1 SV=1	Ppig	8	5	7	752	88.3	10.27		2.16e+06	1.54e+06	906973	2.44991e+06	481008	1.22004e+06	2.01997e+06		471011	487993	867979	2.50001e+06						0.972368	0.707982	0.332671	0.151647	0.639697	0.37934	46
Q9CYR0	Single-stranded DNA-binding protein, mitochondrial OS=Mus musculus GN=Ssbp1 PE=1 SV=1	Ssbp1	15	2	5	152	17.3	9.92	Dimethyl [K81; K103]	1.42004e+06	913028		1.27999e+06	620985	693002	676017	512006	446005	501990	428995	596019						1.27525	2.07503	0.344898	1.25471	0.930348	1.65219	106
P80315	T-complex protein 1 subunit delta OS=Mus musculus GN=Cct4 PE=1 SV=3	Cct4	10	5	7	539	58	8.02	Dimethyl [K79; K96; K302]	839983	1.55998e+06	475011	809011	1.02999e+06	1.27e+06	703017	286009	561996	565003		513000						0.625223	0.763579	0.390958	0.326062	0.234265	0.150818	40
P63166	Small ubiquitin-related modifier 1 OS=Mus musculus GN=Sumo1 PE=1 SV=1	Sumo1	28	2	5	101	11.6	5.52	Acetyl [N-Term]; Dimethyl [K7; K16; K17; K37]	1.56996e+06	1.84003e+06		2.02993e+06	1.30997e+06	1.69001e+06	1.74997e+06	1.18998e+06	760981	1.00002e+06	299003	974971						1.39373	1.41792	1.09431	1.15502	0.299424	0.834556	72
Q3V3R1	Monofunctional C1-tetrahydrofolate synthase, mitochondrial OS=Mus musculus GN=Mthfd1l PE=1 SV=2	Mthfd1l	4	3	8	977	105.7	7.02		567988	743978	276995	404001	928022	221002	254005		113003	169004	137999	207004						1.60945	2.16657	1.28909	0.738708	0.320359	0.160695	61
Q9CQ71	Replication protein A 14 kDa subunit OS=Mus musculus GN=Rpa3 PE=1 SV=1	Rpa3	16	2	5	121	13.6	4.84	Acetyl [N-Term]; Dimethyl [K9; K49]	688979	895976	151001	948968	920016	576995	446005	800976	347993		453015	422005						0.428626	0.262923	0.703648	1.28758	-0.275023	0.153205	76
Q9Z0H3	SWI/SNF-related matrix-associated actin-dependent regulator of chromatin subfamily B member 1 OS=Mus musculus GN=Smarcb1 PE=1 SV=1	Smarcb1	6	2	4	385	44.1	6.23		1.27e+06	760981		1.22004e+06	359991	1.12003e+06	1.44998e+06	319001	381997	466010	569999	679023						1.04409	1.61808	0.359171	0.239217	0.684914	0.492173	30
Q60737	Casein kinase II subunit alpha OS=Mus musculus GN=Csnk2a1 PE=1 SV=2	Csnk2a1	5	2	6	391	45.1	7.74		1.02999e+06	541012	446995	1.01997e+06	1.47002e+06	1.39004e+06	1.13001e+06	360990	350997		331006	393008						0.990133	1.33251	1.41864	1.24666	-0.428509	0.315667	62
Q8K2H1	Periphilin-1 OS=Mus musculus GN=Pphln1 PE=1 SV=1	Pphln1	8	3	4	381	43.8	8.54	Dimethyl [K241; K249]	1.64996e+06	973013	1.34e+06	1.86999e+06	475999	1.25e+06	1.25e+06	538990		355996	950021	294009						1.61212	1.12207	0.780366	0.530114	0.83175	0.936768	34
O35218	Cleavage and polyadenylation specificity factor subunit 2 OS=Mus musculus GN=Cpsf2 PE=1 SV=1	Cpsf2	6	4	4	782	88.3	5.11	Dimethyl [K375]	918997	820020	261999	1.22004e+06		300999	319001	1.51996e+06	1.34997e+06	1.30997e+06	2.47999e+06	1.22004e+06						-1.11835	0.98785	-1.53043	0.756554	0.412076	0.170022	46
Q8BKT7	THO complex subunit 5 homolog OS=Mus musculus GN=Thoc5 PE=1 SV=2	Thoc5	5	3	3	683	78.6	7.12	Dimethyl [K424]	653986	551003	249002	956032	248003	344991	376007	451010		247008	982978	283994						0.400261	0.203103	-0.240666	0.127627	0.640926	0.65256	51
Q9CVB6	Actin-related protein 2/3 complex subunit 2 OS=Mus musculus GN=Arpc2 PE=1 SV=3	Arpc2	6	2	3	300	34.3	7.36	Dimethyl [K18; K127]	541012	438009	423001	1.25e+06		576995	632015	430992	408988	240004	377993	768987						0.533642	0.481797	0.392936	0.442539	0.140707	0.128807	36
Q9D7Z3	Nucleolar protein 7 OS=Mus musculus GN=Nol7 PE=1 SV=1	Nol7	9	2	3	254	29	9.61		811989	697000	519009	1.28996e+06	213001	710020	1.23999e+06	498005		514995	378990	729021						0.587688	0.71851	0.0825429	0.0474699	0.505146	0.354848	24
Q9CPQ1	Cytochrome c oxidase subunit 6C OS=Mus musculus GN=Cox6c PE=1 SV=3	Cox6c	29	3	4	76	8.5	10.14	Dimethyl [K76]	3.72989e+06	4.95997e+06	3.25991e+06	1.59996e+06	7.69986e+06	6.33011e+06	4.15006e+06	1.62004e+06	2.75993e+06	3.06998e+06	1.93997e+06							0.301794	0.31134	0.742722	0.616104	-0.440928	0.301547	27
P56391	Cytochrome c oxidase subunit 6B1 OS=Mus musculus GN=Cox6b1 PE=1 SV=2	Cox6b1	21	2	3	86	10.1	8.72		408988	294009	340997	891021	486001	895976	442986		671999	878998	513000	845005						-0.70228	0.836234	-0.299971	0.329871	-0.402309	0.357981	0
O35216	Histone H3-like centromeric protein A OS=Mus musculus GN=Cenpa PE=2 SV=1	Cenpa	14	2	3	134	15.5	11.27		1.71004e+06	2.48998e+06	672978	2.4e+06	1.74997e+06	2.44009e+06	1.81999e+06	914992	116003	1.72995e+06	1.22004e+06							1.37218	0.418014	1.38422	0.424882	-0.0120411	0.00755747	35
Q80UM7	Mannosyl-oligosaccharide glucosidase OS=Mus musculus GN=Mogs PE=1 SV=1	Mogs	3	2	2	834	91.8	9	Dimethyl [K255]	3.14008e+07	90297.6		80399.6	593999	513997	405994	467984	452012	286009	355010	275005						0.865998	0.102617	0.550158	1.41745	0.31584	0.0354101	46
E9PVA8	eIF-2-alpha kinase activator GCN1 OS=Mus musculus GN=Gcn1 PE=1 SV=1	Gcn1l1	1	2	3	2671	292.8	7.36		1.09e+06	1.27e+06		1.43002e+06	641016	982978	853008	607995	698016	599999	475011	567004						1.11545	2.95066	0.383667	0.952496	0.731786	1.80872	25
Q9QXS1	Plectin OS=Mus musculus GN=Plec PE=1 SV=3	Plec	30	130	389	4691	533.9	5.96	Dimethyl [K349; K357; K397; K608; K1183; K1232; K1274; K1372; K1446; K1480; K1516; K1800; K1841; K1904; K1916; K1994; K2002; K2076; K2107; K2190; K2263; K2282; K2347; K2387; K2417; K2471; K2481; K2644; K2768; K2796; K2848; K2975; K2995; K3031; K3238; K3265; K3359; K3391; K3465; K3596; K3855; K4098; K4174; K4355]	1.37e+08	1.09004e+08	6.40991e+07	1.78e+08	7.91014e+07	1.03999e+08	1.24003e+08	6.99005e+07	1.11001e+08	1.11998e+08	1.25996e+08	7.58003e+07						0.130256	0.137921	-0.183929	0.315468	0.314185	0.367068	4334
P20152	Vimentin OS=Mus musculus GN=Vim PE=1 SV=3	Vim	73	35	467	466	53.7	5.12	Dimethyl [K104; K120; K129; K139; K143; K168; K188; K223; K235; K236; K282; K292; K294; K334; K373; K390; K402; K439]	1.05999e+09	8.5101e+08	4.99012e+08	1.41996e+09	6.27004e+08	8.87025e+08	1.09001e+09	6.6501e+08	5.06013e+08	5.03006e+08	5.30987e+08	4.63984e+08						0.837369	1.11148	0.67112	1.473	0.16625	0.172716	6927
P48678	Prelamin-A/C OS=Mus musculus GN=Lmna PE=1 SV=2	Lmna	63	42	315	665	74.2	6.98	Dimethyl [K32; K90; K108; K135; K144; K155; K171; K180; K181; K201; K208; K219; K260; K261; K311; K366; K378; K450; K599]	3.23009e+08	2.23005e+08	1.25996e+08	3.00003e+08	1.68002e+08	2.12002e+08	2.68994e+08	1.40005e+08	1.61998e+08	1.63e+08	1.83996e+08	1.44001e+08						0.49008	0.676067	0.23473	0.463531	0.255351	0.284158	4968
Q01320	DNA topoisomerase 2-alpha OS=Mus musculus GN=Top2a PE=1 SV=2	Top2a	36	48	314	1528	172.7	8.6	Dimethyl [K17; K18; K82; K95; K130; K133; K175; K250; K275; K320; K335; K396; K424; K465; K511; K518; K519; K528; K549; K578; K654; K655; K722; K734; K892; K935; K948; K966; K1067; K1069; K1087; K1148; K1156; K1183; K1193; K1226; K1238; K1279; K1282; K1488]; Acetyl [N-Term]	1.09998e+08	8.23977e+07	4.26015e+07	8.5998e+07	5.89015e+07	6.93023e+07	8.75983e+07	3.63009e+07	5.56007e+07	6.38994e+07	4.97985e+07	3.32005e+07						0.624759	0.866325	0.285948	0.365428	0.338811	0.369746	4091
P16546	Spectrin alpha chain, non-erythrocytic 1 OS=Mus musculus GN=Sptan1 PE=1 SV=4	Spna2	33	77	223	2472	284.4	5.33	Dimethyl [K58; K63; K73; K81; K214; K227; K272; K274; K310; K312; K335; K381; K485; K532; K602; K610; K661; K670; K756; K757; K770; K825; K862; K909; K920; K930; K1022; K1110; K1288; K1311; K1313; K1326; K1369; K1419; K1570; K1580; K1588; K1736; K1784; K1829; K1853; K1938; K1939; K2017; K2404]	6.20015e+07	4.31992e+07	3.00008e+07	1.25996e+08	3.69994e+07	4.52998e+07	6.37004e+07	4.62997e+07	4.04013e+07	3.46992e+07	3.67999e+07	3.91986e+07						0.580941	0.552382	0.322373	0.858404	0.258568	0.212317	2794
P15331	Peripherin OS=Mus musculus GN=Prph PE=1 SV=2	Prph	68	35	361	475	54.2	5.52	Dimethyl [K102; K118; K184; K206; K282; K292; K373; K390; K402; K439; K440; K461; K469]	8.43025e+08	6.94982e+08	4.22009e+08	7.17996e+08	4.82014e+08	6.8999e+08	7.59987e+08	3.34006e+08	5.32018e+08	5.43009e+08	5.40006e+08	3.56988e+08						0.418128	0.775401	0.150054	0.188228	0.268074	0.328883	5071
Q9JIK5	Nucleolar RNA helicase 2 OS=Mus musculus GN=Ddx21 PE=1 SV=3	Ddx21	42	36	268	851	93.5	9.11	Dimethyl [K25; K29; K39; K54; K110; K126; K128; K222; K232; K249; K256; K271; K287; K296; K319; K357; K358; K474; K489; K520; K521; K533; K546; K627; K645; K667; K727; K730; K740; K768]	1.77003e+08	1.57001e+08	1.06001e+08	1.57995e+08	1.14003e+08	1.40005e+08	1.70005e+08	7.85006e+07	6.07003e+07	6.45986e+07	9.80015e+07	8.44972e+07						0.960313	2.23791	0.678377	1.20304	0.281936	0.431234	3945
Q8VDD5	Myosin-9 OS=Mus musculus GN=Myh9 PE=1 SV=4	Myh9	35	61	246	1960	226.2	5.66	Dimethyl [K8; K14; K29; K38; K180; K199; K225; K299; K373; K576; K651; K682; K731; K745; K850; K910; K938; K975; K989; K1014; K1016; K1024; K1081; K1173; K1181; K1193; K1209; K1234; K1248; K1249; K1260; K1370; K1371; K1387; K1404; K1445; K1454; K1492; K1513; K1518; K1538; K1566; K1603; K1631; K1669; K1716; K1724; K1802; K1806; K1815; K1828]; Acetyl [N-Term]	8.89012e+07	5.10993e+07	3.11991e+07	8.94018e+07	4.13992e+07	3.94002e+07	4.70014e+07	4.34002e+07	1.01001e+08	7.44e+07	5.87017e+07	3.91009e+07						-0.111198	0.0864792	-0.593484	0.883801	0.482286	0.555059	2818
Q7TPV4	Myb-binding protein 1A OS=Mus musculus GN=Mybbp1a PE=1 SV=2	Mybbp1a	33	45	254	1344	151.9	8.95	Dimethyl [K5; K9; K124; K177; K285; K293; K496; K579; K623; K624; K764; K837; K866; K874; K983; K1005; K1033; K1073; K1169; K1180; K1194; K1214; K1222; K1223; K1259; K1287; K1302; K1312; K1332; K1333]	1.48996e+08	1.29e+08	8.98989e+07	1.04999e+08	9.67998e+07	1.15003e+08	1.52e+08	6.47017e+07	8.8e+07	7.28992e+07	9.31983e+07	6.29019e+07						0.567592	1.45722	0.38538	0.608333	0.182211	0.240527	4389
P60710	Actin, cytoplasmic 1 OS=Mus musculus GN=Actb PE=1 SV=1	Actb	65	1	361	375	41.7	5.48	Dimethyl [K18; K50; K61; K113; K191; K291; K315; K326]; Acetyl [N-Term]	9.68016e+06	3.57993e+06	4.40009e+06	2.83e+07	3.59012e+06	4.02986e+06	8.46982e+06	236995	1.7e+06	1.54996e+06	6.26985e+06	5.41001e+06						1.39833	0.800017	-0.405453	0.118551	1.80378	0.637385	5346
Q62261	Spectrin beta chain, non-erythrocytic 1 OS=Mus musculus GN=Sptbn1 PE=1 SV=2	Spnb2	30	56	193	2363	274.1	5.58	Dimethyl [K214; K264; K302; K497; K532; K558; K668; K784; K785; K853; K1011; K1021; K1048; K1099; K1156; K1344; K1352; K1372; K1451; K1622; K1632; K1684; K1809; K1878; K1884; K1894; K1957; K2054; K2257; K2289; K2343]	6.13007e+07	4.5599e+07	2.78004e+07	1.16997e+08	3.52007e+07	4.09001e+07	5.39007e+07	2.74005e+07	3.7701e+07	3.53989e+07	3.50012e+07	3.17005e+07						0.654572	0.641896	0.130497	0.240515	0.524076	0.479251	2532
P62806	Histone H4 OS=Mus musculus GN=Hist1h4a PE=1 SV=2	Hist4h4	57	11	481	103	11.4	11.36	Dimethyl [K32; K78; K80; K92]	1.10997e+10	7.61977e+09	4.07994e+09	1.37995e+10	5.75991e+09	8.51996e+09	1.00997e+10	5.98001e+09	5.44997e+09	5.88992e+09	6.45021e+09	6.63983e+09						0.448111	0.481148	0.277085	0.585465	0.171025	0.148271	6842
P15864	Histone H1.2 OS=Mus musculus GN=Hist1h1c PE=1 SV=2	Hist1h1c	43	5	274	212	21.3	11	Dimethyl [K17; K21; K22; K34; K46; K63; K64; K75; K97]; Acetyl [N-Term]	4.14013e+08	3.32989e+08	1.85996e+08	3.15989e+08	2.22002e+08	3.04001e+08	3.18011e+08	1.87005e+08	2.16007e+08	2.22002e+08	2.50998e+08	1.71996e+08						0.492173	0.858746	0.238752	0.495903	0.253421	0.354786	5743
P14873	Microtubule-associated protein 1B OS=Mus musculus GN=Map1b PE=1 SV=2	Map1b	27	40	152	2464	270.1	4.83	Dimethyl [K98; K197; K213; K394; K414; K429; K531; K610; K617; K623; K865; K877; K914; K976; K984; K1067; K1161; K1239; K1282; K1311; K1339; K1388; K1452; K1456; K1464; K1471; K1525; K1765; K1804; K1941; K1958; K2026; K2043; K2374; K2405]; Acetyl [N-Term]	2.58006e+07	2.94998e+07	1.75006e+07	4.11988e+07	1.21e+07	1.57004e+07	2.51003e+07	1.14998e+07	1.19997e+07	1.41001e+07	1.15998e+07	1.29003e+07						1.10947	1.71163	0.278717	0.440482	0.830749	1.20815	2487
Q9ERU9	E3 SUMO-protein ligase RanBP2 OS=Mus musculus GN=Ranbp2 PE=1 SV=2	Ranbp2	20	48	138	3053	340.9	6.18	Dimethyl [K106; K133; K225; K287; K379; K631; K734; K812; K822; K823; K1115; K1247; K1280; K1289; K1291; K1300; K1358; K1448; K1557; K1677; K1768; K1800; K2049; K2233; K2344; K2411; K2414; K2424; K2439; K2865; K2875; K2958]	2.78004e+07	2.43008e+07	1.44003e+07	2.94998e+07	1.62001e+07	2.63994e+07	3.04007e+07	2.73e+07	8.01016e+06	1.12998e+07	1.33997e+07	1.22002e+07						1.06938	1.92109	1.14605	2.30599	-0.0766697	0.0897842	2377
Q9D6Z1	Nucleolar protein 56 OS=Mus musculus GN=Nop56 PE=1 SV=2	Nop56	47	29	184	580	64.4	9.14	Dimethyl [K87; K88; K99; K143; K227; K230; K240; K320; K333; K396; K416; K477; K485; K500; K524; K527; K531; K548; K549; K552; K565]	1.65001e+08	1.11001e+08	8.15002e+07	1.59005e+08	8.05008e+07	1.17999e+08	1.38001e+08	6.57005e+07	6.89e+07	7.16022e+07	8.71018e+07	8.16019e+07						0.689733	1.23646	0.324122	0.545394	0.365611	0.483691	2876
P63017	Heat shock cognate 71 kDa protein OS=Mus musculus GN=Hspa8 PE=1 SV=1	Hspa8	44	24	205	646	70.8	5.52	Dimethyl [K71; K108; K112; K126; K128; K137; K187; K188; K246; K357; K458; K550; K609]	6.03019e+07	7.78989e+07	5.11986e+07	4.7999e+07	1.09998e+08	9.91975e+07	7.0299e+07	3.51008e+07	3.21007e+07	3.46008e+07	3.94986e+07	3.13009e+07						0.7679	2.02434	1.07335	1.21747	-0.305452	0.308876	3221
P14733	Lamin-B1 OS=Mus musculus GN=Lmnb1 PE=1 SV=3	Lmnb1	48	31	185	588	66.7	5.16	Dimethyl [K34; K50; K112; K124; K135; K146; K157; K158; K183; K192; K210; K242; K262; K272; K313; K331; K380; K390; K458; K529]; Acetyl [N-Term]	1.25996e+08	9.89983e+07	5.32988e+07	8.75983e+07	6.87998e+07	9.25994e+07	9.89983e+07	5.21983e+07	6.42013e+07	6.37004e+07	7.63011e+07	4.50992e+07						0.512292	0.808409	0.306555	0.530147	0.205737	0.24829	2353
P43274	Histone H1.4 OS=Mus musculus GN=Hist1h1e PE=1 SV=2	Hist1h1e	39	6	228	219	22	11.11	Dimethyl [K17; K21; K22; K34; K46; K63; K64; K75; K90; K97]; Acetyl [N-Term]	4.61994e+08	3.92006e+08	2.04001e+08	6.78983e+08	2.59004e+08	3.26997e+08	3.82001e+08	3.66999e+08	2.40007e+08	2.33995e+08	2.92001e+08	3.3101e+08						0.552096	0.643152	0.282313	0.810306	0.269783	0.281619	4754
Q6DFW4	Nucleolar protein 58 OS=Mus musculus GN=Nop58 PE=1 SV=1	Nop58	36	18	151	536	60.3	8.34	Dimethyl [K30; K37; K81; K93; K206; K310; K323; K353; K441; K442; K444; K450; K457]	7.34979e+07	5.89015e+07	3.50012e+07	8.40999e+07	4.62997e+07	6.23982e+07	7.59002e+07	3.78004e+07	7.73019e+07	8.69028e+07	7.47982e+07	4.18986e+07						-0.181085	0.195534	-0.336192	0.467989	0.155107	0.167773	2942
P43276	Histone H1.5 OS=Mus musculus GN=Hist1h1b PE=1 SV=2	Hist1h1b	39	14	232	223	22.6	10.92	Dimethyl [K17; K21; K22; K34; K46; K63; K64; K75; K90; K97]; Acetyl [N-Term]	1.20001e+09	1.00003e+09	5.6701e+08	1.58002e+09	6.72007e+08	9.0397e+08	1.10003e+09	9.5102e+08	5.87983e+08	6.51008e+08	7.67983e+08	7.04977e+08						0.593722	0.817477	0.404115	1.171	0.189608	0.213795	4099
Q61879	Myosin-10 OS=Mus musculus GN=Myh10 PE=1 SV=2	Myh10	25	31	140	1976	228.9	5.54	Dimethyl [K33; K184; K203; K380; K426; K583; K620; K658; K689; K857; K863; K1021; K1023; K1031; K1188; K1226; K1234; K1241; K1267; K1345; K1377; K1378; K1448; K1452; K1461; K1676; K1724; K1800; K1809; K1835]	2.24997e+07	1.14998e+07	9.91032e+06	2.76007e+07	8.64e+06	9.76982e+06	1.14998e+07	1.39002e+07	6.69012e+06	6.80989e+06	8.57022e+06	7.5299e+06						1.14732	1.33057	0.54959	1.59515	0.597733	0.697824	1693
P43277	Histone H1.3 OS=Mus musculus GN=Hist1h1d PE=1 SV=2	Hist1h1d	36	1	203	221	22.1	11.03	Dimethyl [K17; K35; K47; K64; K65; K76; K91; K98]; Acetyl [N-Term]	4.69005e+07	4.18986e+07	2.38007e+07	6.7002e+07	2.94998e+07	4.24011e+07	4.04995e+07	3.80001e+07	2.82002e+07	3.42999e+07	3.41007e+07	3.53009e+07						0.357079	0.473454	0.18134	0.609154	0.175739	0.204359	4660
O70133	ATP-dependent RNA helicase A OS=Mus musculus GN=Dhx9 PE=1 SV=2	Dhx9	28	34	154	1380	149.4	6.83	Dimethyl [K54; K55; K193; K277; K598; K623; K632; K699; K710; K808; K821; K1039; K1050]	7.69011e+07	5.92988e+07	4.04013e+07	6.62997e+07	5.53009e+07	8.15002e+07	1.03999e+08	2.85008e+07	5.07006e+07	4.72988e+07	5.76014e+07	4.7999e+07						0.220363	0.448105	0.252656	0.235379	-0.0322924	0.0239461	2490
P09405	Nucleolin OS=Mus musculus GN=Ncl PE=1 SV=2	Ncl	38	26	163	707	76.7	4.75	Dimethyl [K79; K124; K320; K335; K350; K364; K372; K379; K431; K439; K446; K451; K469; K500; K509; K586; K621; K636; K643; K645]	1.83996e+08	1.73e+08	1.11998e+08	1.31001e+08	1.57995e+08	1.61998e+08	1.89997e+08	7.61004e+07	5.94017e+07	6.20015e+07	9.59979e+07	6.82015e+07						1.06893	2.44414	0.985016	1.44964	0.0839143	0.0888126	2725
Q91ZW3	SWI/SNF-related matrix-associated actin-dependent regulator of chromatin subfamily A member 5 OS=Mus musculus GN=Smarca5 PE=1 SV=1	Smarca5	37	27	160	1051	121.6	8.15	Dimethyl [K19; K33; K70; K82; K96; K111; K159; K237; K263; K417; K439; K551; K734; K786; K833; K835; K846; K854; K898; K928; K965]; Acetyl [N-Term]	5.46001e+07	4.12989e+07	2.51996e+07	5.07991e+07	2.76007e+07	3.82989e+07	4.5599e+07	3.10008e+07	3.06992e+07	2.85998e+07	3.30994e+07	1.95004e+07						0.587184	0.966906	0.349689	0.731257	0.237495	0.33555	1543
P43275	Histone H1.1 OS=Mus musculus GN=Hist1h1a PE=1 SV=2	Hist1h1a	44	9	161	213	21.8	10.93	Dimethyl [K17; K22; K23; K35; K36; K54; K65; K66; K77; K92; K99; K108; K111]; Acetyl [N-Term]	2.64007e+08	2.30997e+08	1.28003e+08	3.56e+08	1.65999e+08	2.06004e+08	2.38994e+08	2.07006e+08	1.40005e+08	1.44001e+08	1.65001e+08	1.61998e+08						0.591624	0.820879	0.412628	1.63913	0.178996	0.210064	3491
Q99PV0	Pre-mRNA-processing-splicing factor 8 OS=Mus musculus GN=Prpf8 PE=1 SV=2	Prpf8	23	48	130	2335	273.4	8.84	Acetyl [N-Term]; Dimethyl [K93; K278; K428; K1158; K1222; K1258; K1859; K1908; K1993; K1994; K2070; K2108; K2140; K2210; K2302]	2.8999e+07	3.32996e+07	6.35021e+07	2.88007e+07	1.66002e+07	2.74995e+07	3.75003e+07	1.29999e+07	1.18001e+07	1.33997e+07	1.76003e+07	1.06999e+07						1.47255	2.227	0.725453	0.901481	0.747096	0.845019	1031
Q6NS46	Protein RRP5 homolog OS=Mus musculus GN=Pdcd11 PE=1 SV=2	Pdcd11	25	39	117	1862	207.6	8.75	Dimethyl [K43; K163; K164; K247; K328; K504; K515; K571; K603; K642; K981; K1049; K1055; K1094; K1153; K1168; K1265; K1333; K1477; K1683; K1784; K1856]; Acetyl [N-Term]	4.44999e+07	3.48004e+07	1.84997e+07	3.32005e+07	2.17001e+07	3.24992e+07	4.2699e+07	1.46004e+07	3.43999e+07	2.24997e+07	9.07e+07	1.46004e+07						-0.0269508	0.0143547	-0.305267	0.178999	0.278316	0.264008	1519
Q8R081	Heterogeneous nuclear ribonucleoprotein L OS=Mus musculus GN=Hnrnpl PE=1 SV=2	Hnrnpl	44	19	105	586	63.9	8.1	Dimethyl [K62; K94; K261; K299; K415; K445; K472; K490; K549]	4.31005e+07	3.52007e+07	2.25997e+07	2.01001e+07	3.01008e+07	4.48996e+07	6.03981e+07	1.23004e+07	3.2201e+07	3.27003e+07	3.99004e+07	1.1e+07						0.144135	0.106465	0.27986	0.165237	-0.135725	0.0861841	1816
Q61656	Probable ATP-dependent RNA helicase DDX5 OS=Mus musculus GN=Ddx5 PE=1 SV=2	Ddx5	40	18	134	614	69.2	8.92	Dimethyl [K207; K236; K284; K340; K343; K351; K388; K411; K451]	5.30997e+07	5.66001e+07	3.30994e+07	4.69005e+07	5.31992e+07	6.01016e+07	5.80986e+07	2.96001e+07	2.05994e+07	2.02007e+07	2.55993e+07	3.30994e+07						0.931489	2.08892	0.990738	1.75928	-0.0592484	0.0714687	2050
F6ZDS4	Nucleoprotein TPR OS=Mus musculus GN=Tpr PE=1 SV=1	Tpr	22	41	80	2431	273.8	5.03	Dimethyl [K114; K220; K251; K278; K289; K297; K334; K743; K1112; K1265; K1421; K1430; K1609; K1740; K1750]	1.17e+07	1.26998e+07	1.07998e+07	1.42001e+07	1.19997e+07	1.23997e+07	1.93e+07	1.79005e+07	6.56016e+06	7.36013e+06	1.41001e+07	9.90002e+06						0.439381	0.761514	0.732799	1.24741	-0.293418	0.689968	964
Q61029	Lamina-associated polypeptide 2, isoforms beta/delta/epsilon/gamma OS=Mus musculus GN=Tmpo PE=1 SV=4	Tmpo	44	7	113	452	50.3	9.45	Dimethyl [K17; K34; K60; K285; K400]	2.82002e+07	1.94006e+07	1.11003e+07	3.01991e+07	1.37003e+07	1.91004e+07	2.41999e+07	1.11003e+07	4.34996e+07	2.71002e+07	1.84997e+07	1.20003e+08						-0.958734	0.667537	-1.30462	0.967667	0.345886	0.358384	2358
P49312	Heterogeneous nuclear ribonucleoprotein A1 OS=Mus musculus GN=Hnrnpa1 PE=1 SV=2	Hnrnpa1	51	14	132	320	34.2	9.23	Dimethyl [K8; K15; K105; K113; K130; K161; K298]	9.19025e+07	8.50024e+07	5.83003e+07	2.25997e+07	8.27009e+07	9.73988e+07	1.16997e+08	2.68999e+07	6.82015e+07	6.27016e+07	7.67998e+07	9.83027e+06						0.418185	0.193314	0.743311	0.375909	-0.325126	0.191889	1729
Q64511	DNA topoisomerase 2-beta OS=Mus musculus GN=Top2b PE=1 SV=2	Top2b	23	21	116	1612	181.8	8.29	Dimethyl [K21; K92; K105; K140; K143; K185; K193; K285; K287; K296; K345; K521; K528; K538; K559; K664; K744; K1238]	7.38005e+06	7.36013e+06	4.32e+06	8.20004e+06	4.35005e+06	5.84998e+06	7.98024e+06	2.69005e+06	4.57012e+06	4.21997e+06	3.22999e+06	2.58996e+06						0.894014	1.71773	0.439881	0.5153	0.454134	0.522228	1556
O88569	Heterogeneous nuclear ribonucleoproteins A2/B1 OS=Mus musculus GN=Hnrnpa2b1 PE=1 SV=2	Hnrnpa2b1	54	15	114	353	37.4	8.95	Dimethyl [K46; K59; K104; K112; K137; K168]	1.29e+08	1.17999e+08	7.67998e+07	8.50024e+07	9.47026e+07	1.37e+08	1.55001e+08	4.29008e+07	8.89012e+07	8.40999e+07	1.04999e+08	4.66994e+07						0.359639	0.525876	0.308653	0.254994	0.0509853	0.038078	2792
P35550	rRNA 2'-O-methyltransferase fibrillarin OS=Mus musculus GN=Fbl PE=1 SV=2	LOC100044829	49	16	138	327	34.3	10.24	Dimethyl [K108; K115; K127; K137; K211; K290; K291; K298; K324]	1.38999e+08	1.16997e+08	6.18985e+07	1.57001e+08	9.81034e+07	1.12996e+08	1.15003e+08	8.71985e+07	7.83973e+07	7.50995e+07	8.21012e+07	1.01001e+08						0.423687	0.593412	0.296766	1.16964	0.126922	0.149866	1603
Q922K7	Probable 28S rRNA (cytosine-C(5))-methyltransferase OS=Mus musculus GN=Nop2 PE=1 SV=1	Nop2	32	22	101	793	86.7	9.22	Dimethyl [K42; K80; K325; K383; K392; K408; K456; K595; K601; K671; K778]	5.95996e+07	4.78993e+07	2.70008e+07	5.05007e+07	3.78004e+07	4.45988e+07	5.18989e+07	2.35007e+07	2.38999e+07	2.70008e+07	2.92007e+07	2.55993e+07						0.753125	1.27974	0.522935	0.910464	0.23019	0.270646	1545
Q8BG05	Heterogeneous nuclear ribonucleoprotein A3 OS=Mus musculus GN=Hnrnpa3 PE=1 SV=1	Hnrnpa3	36	12	96	379	39.6	9.01	Dimethyl [K4; K29; K73; K118; K126; K134; K151; K182; K199]; Acetyl [N-Term]	7.21002e+07	6.15988e+07	3.67006e+07	4.20004e+07	5.66982e+07	6.99005e+07	9.01985e+07	1.92e+07	3.15995e+07	3.56995e+07	5.10993e+07	2.24001e+07						0.601607	0.908751	0.602551	0.483267	-0.000943661	0.000569818	1587
Q64475	Histone H2B type 1-B OS=Mus musculus GN=Hist1h2bb PE=1 SV=3	Hist1h2bb	60	3	228	126	13.9	10.32	Dimethyl [K35; K44; K47; K58; K109; K117; K121]	1.84005e+09	1.49998e+09	7.84012e+08	2.16993e+09	9.87975e+08	1.59002e+09	1.24001e+09	1.16002e+09	8.45014e+08	9.04973e+08	9.50031e+08	1.20001e+09						0.60731	0.810279	0.343507	0.965892	0.263803	0.306127	2928
P21619	Lamin-B2 OS=Mus musculus GN=Lmnb2 PE=1 SV=2	Lmnb2	46	24	106	596	67.3	5.5	Acetyl [N-Term]; Dimethyl [K25; K101; K128; K148; K201; K233; K263; K304; K371; K381; K551]	4.02002e+07	3.29004e+07	1.61005e+07	2.83e+07	6.72999e+07	4.69005e+07	4.31005e+07	2.09e+07	4.03007e+07	2.82002e+07	2.77003e+07	1.79005e+07						0.0242066	0.0221982	0.583766	0.644057	-0.559559	0.576733	1399
Q61033	Lamina-associated polypeptide 2, isoforms alpha/zeta OS=Mus musculus GN=Tmpo PE=1 SV=4	Tmpo	30	10	92	693	75.1	8.05	Dimethyl [K17; K34; K60; K562; K673]	8.64e+06	6.49006e+06	5.56018e+06	8.80017e+06	3.8899e+06	5.11003e+06	6.37989e+06	4.15006e+06	3.28008e+06	3.24998e+06	3.87993e+06	4.39003e+06						0.979357	2.44919	0.383837	0.996656	0.59552	1.39393	1957
Q91XV3	Brain acid soluble protein 1 OS=Mus musculus GN=Basp1 PE=1 SV=3	Basp1	83	14	80	226	22.1	4.51	Dimethyl [K38; K52; K58; K60; K86; K91; K123; K146; K147; K159; K170; K181; K195; K225]	1.44003e+07	1.19997e+07	8.91004e+06	1.61005e+07	6.39007e+06	1.01003e+07	1.35004e+07	6.81981e+06	4.39003e+06	7.24021e+06	9.03003e+06	2.50001e+06						1.27763	1.34426	0.762474	0.754654	0.515154	0.804839	1893
Q8BVY0	Ribosomal L1 domain-containing protein 1 OS=Mus musculus GN=Rsl1d1 PE=1 SV=1	Rsl1d1	30	15	90	452	50.4	9.98	Dimethyl [K114; K176; K177; K187; K308; K325; K342; K363; K367; K375; K392; K410; K411]	5.48999e+07	3.89009e+07	2.53996e+07	4.57003e+07	2.55993e+07	3.01008e+07	3.92993e+07	1.48001e+07	2.02007e+07	1.89002e+07	2.49996e+07	2.15996e+07						0.896974	1.58337	0.280083	0.37309	0.616891	0.800059	1801
Q8VEK3	Heterogeneous nuclear ribonucleoprotein U OS=Mus musculus GN=Hnrnpu PE=1 SV=1	Hnrnpu	26	22	119	800	87.9	6.24	Dimethyl [K241; K409; K512; K519; K578; K585; K596; K602; K611; K646; K650; K651]; Acetyl [N-Term]	8.42983e+07	7.91014e+07	4.93005e+07	6.3599e+07	7.55014e+07	8.25978e+07	8.2198e+07	2.71999e+07	4.29008e+07	4.06007e+07	4.70014e+07	5.50981e+07						0.553163	1.37078	0.407048	0.421866	0.146115	0.125356	1490
O35737	Heterogeneous nuclear ribonucleoprotein H OS=Mus musculus GN=Hnrnph1 PE=1 SV=3	Hnrnph1	37	6	83	449	49.2	6.3	Dimethyl [K14; K124; K185]; Acetyl [N-Term; N-Term]	1.27996e+07	7.33975e+06	5.92014e+06	1.29999e+07	7.58018e+06	1.02002e+07	1.15998e+07	1.43996e+06	4.78007e+06	4.31013e+06	6.69012e+06	9.58004e+06						0.613289	0.782415	-0.00797892	0.00349286	0.621268	0.340413	1492
Q9Z277	Tyrosine-protein kinase BAZ1B OS=Mus musculus GN=Baz1b PE=1 SV=2	Baz1b	23	31	75	1479	170.5	8.6	Dimethyl [K126; K128; K142; K150; K151; K163; K175; K231; K280; K281; K297; K306; K371; K502; K779; K854; K894; K943; K1116; K1331; K1405; K1427; K1438]	2.48993e+07	1.53997e+07	9.07018e+06	2.08003e+07	1.14998e+07	1.87996e+07	2.12006e+07	7.36983e+06	9.14974e+06	1.01003e+07	1.33997e+07	7.47996e+06						0.741323	0.995035	0.466656	0.533188	0.274667	0.234392	823
Q8K224	RNA cytidine acetyltransferase OS=Mus musculus GN=Nat10 PE=1 SV=1	Nat10	28	25	73	1024	115.3	8.32	Dimethyl [K256; K274; K378; K447; K750; K912; K922; K942; K947; K989]	4.21988e+07	3.15995e+07	1.86e+07	3.17995e+07	2.32996e+07	2.85008e+07	3.15995e+07	1.53997e+07	1.86995e+07	1.90001e+07	3.1901e+07	1.19997e+07						0.633967	0.832578	0.312129	0.365658	0.321838	0.424516	720
P20029	78 kDa glucose-regulated protein OS=Mus musculus GN=Hspa5 PE=1 SV=3	Hspa5	35	19	102	655	72.4	5.16	Dimethyl [K97; K114; K155; K214; K354; K465; K548; K554; K555; K574; K634; K652]	1.94006e+07	2.46008e+07	1.21e+07	1.80001e+07	6.42993e+07	3.39993e+07	1.68998e+07	2.05994e+07	1.31997e+07	1.46004e+07	1.06999e+07	1.42001e+07						0.456928	0.922217	1.175	1.16519	-0.718076	0.693082	1550
Q04750	DNA topoisomerase 1 OS=Mus musculus GN=Top1 PE=1 SV=2	Top1	31	20	101	767	90.8	9.33	Dimethyl [K119; K132; K150; K152; K241; K247; K264; K293; K301; K312; K390; K486; K495; K589; K605; K617; K736; K744]; Acetyl [N-Term]	3.28002e+07	2.52994e+07	1.36e+07	3.41007e+07	1.55004e+07	1.86e+07	2.02007e+07	1.21e+07	1.05001e+07	1.01003e+07	1.13998e+07	1.91004e+07						1.01471	1.40899	0.402396	0.723621	0.612319	0.843241	1162
P61979	Heterogeneous nuclear ribonucleoprotein K OS=Mus musculus GN=Hnrnpk PE=1 SV=1	Hnrnpk	41	17	108	463	50.9	5.54	Dimethyl [K21; K34; K219; K396; K405; K422]; Acetyl [N-Term]	5.40991e+07	3.91009e+07	3.15995e+07	4.2999e+07	3.7701e+07	3.91009e+07	4.94991e+07	2.94998e+07	2.31002e+07	3.63991e+07	4.26015e+07	3.26007e+07						0.324875	0.624891	0.220579	0.400175	0.104296	0.183813	1584
Q99JF8	PC4 and SFRS1-interacting protein OS=Mus musculus GN=Psip1 PE=1 SV=1	Psip1	31	14	76	528	59.7	9.13	Dimethyl [K6; K14; K34; K39; K65; K67; K75; K89; K113; K119; K127; K143; K174; K215; K217; K265; K284; K285]	2.94998e+07	2.71999e+07	1.17e+07	2.46999e+07	1.90001e+07	2.31997e+07	2.58991e+07	1.35004e+07	1.15998e+07	1.25998e+07	1.31997e+07	1.18001e+07						0.837118	1.15055	0.689792	1.38274	0.147326	0.151143	859
Q64524	Histone H2B type 2-E OS=Mus musculus GN=Hist2h2be PE=1 SV=3	Hist2h2be	48	2	175	126	14	10.32	Dimethyl [K35; K44; K47; K58; K109; K117; K121]	6.67979e+07	5.86001e+07	2.77003e+07	6.92015e+07	3.37995e+07	4.34996e+07	4.67998e+07	4.09001e+07	2.38007e+07	2.27002e+07	3.26007e+07	4.4e+07						0.818845	1.09528	0.465154	0.899626	0.353691	0.462111	2447
Q9D0E1	Heterogeneous nuclear ribonucleoprotein M OS=Mus musculus GN=Hnrnpm PE=1 SV=3	Hnrnpm	33	22	93	729	77.6	8.63	Acetyl [N-Term]; Dimethyl [K17; K68; K82; K119; K213; K238; K241; K380]	4.42999e+07	4.5999e+07	2.78004e+07	3.39993e+07	3.24002e+07	4.16987e+07	5.52013e+07	1.29999e+07	2.05994e+07	1.84997e+07	3.04999e+07	2e+07						0.762645	1.75247	0.51506	0.459395	0.247585	0.196268	1199
Q8BJ71	Nuclear pore complex protein Nup93 OS=Mus musculus GN=Nup93 PE=1 SV=1	Nup93	26	20	82	819	93.2	5.72	Dimethyl [K106; K141; K195; K243; K349; K442; K586; K660]	2.38999e+07	1.93e+07	1.62001e+07	2.38007e+07	1.44995e+07	1.71999e+07	2.17996e+07	1.55995e+07	1.06003e+07	9.57008e+06	1.25998e+07	1.41001e+07						0.825698	2.37627	0.55864	1.68687	0.267057	0.696308	977
Q6P5D8	Structural maintenance of chromosomes flexible hinge domain-containing protein 1 OS=Mus musculus GN=Smchd1 PE=1 SV=2	Smchd1	19	32	78	2007	225.5	7.24	Acetyl [N-Term]; Dimethyl [K177; K450; K463; K1020; K1359; K1368; K1436; K1558; K1988]	1.95993e+07	1.31997e+07	7.50021e+06	2.14995e+07	9.34006e+06	1.42001e+07	1.64001e+07	1.04001e+07	1.07998e+07	9.18979e+06	2.10002e+07	1.02997e+07						0.239622	0.217993	0.0188651	0.01936	0.220757	0.220888	669
Q921N6	Probable ATP-dependent RNA helicase DDX27 OS=Mus musculus GN=Ddx27 PE=1 SV=3	Ddx27	31	23	83	760	85.9	9.25	Dimethyl [K60; K182; K222; K234; K276; K564; K622; K672; K703; K704; K722]; Acetyl [N-Term]	2.85008e+07	2.20993e+07	1.41001e+07	2.46999e+07	1.86995e+07	2.31997e+07	2.79995e+07	1.12e+07	1.39998e+07	1.71999e+07	1.57004e+07	1.22002e+07						0.562433	1.11262	0.390152	0.56458	0.172281	0.186984	997
Q61937	Nucleophosmin OS=Mus musculus GN=Npm1 PE=1 SV=1	Npm1	55	14	85	292	32.5	4.77	Dimethyl [K27; K32; K80; K157; K188; K192; K193; K246; K248; K255; K271]	2.82995e+08	2.76001e+08	1.50001e+08	5.05007e+07	8.60023e+08	7.19989e+08	3.98996e+08	1.29e+08	1.15003e+08	1.19001e+08	1.79002e+08	1.99005e+07						0.900348	0.438779	2.33817	1.32268	-1.43783	0.849564	1187
Q6P4T2	U5 small nuclear ribonucleoprotein 200 kDa helicase OS=Mus musculus GN=Snrnp200 PE=1 SV=1	Snrnp200	14	28	74	2136	244.4	6.06	Dimethyl [K46; K284; K479; K804; K1417; K1431; K1498; K1603]	1.41001e+07	1.26998e+07	6.89013e+06	1.62001e+07	8.8903e+06	1.46999e+07	1.99005e+07	5.96008e+06	1.92e+07	1.12e+07	1.35004e+07	1.13998e+07						-0.181877	0.22149	-0.273593	0.257177	0.0917168	0.0690922	916
Q8K310	Matrin-3 OS=Mus musculus GN=Matr3 PE=1 SV=1	Matr3	28	21	77	846	94.6	6.25	Dimethyl [K287; K515; K522; K554; K555; K816; K828]	4.35993e+07	4.25012e+07	8.60994e+07	2.81006e+07	2.68999e+07	3.75003e+07	4.78993e+07	1.52997e+07	6.91008e+07	3.24002e+07	3.54996e+07	3.82008e+07						0.140576	0.126189	-0.509504	0.538025	0.65008	0.634592	858
O35286	Pre-mRNA-splicing factor ATP-dependent RNA helicase DHX15 OS=Mus musculus GN=Dhx15 PE=1 SV=2	Dhx15	25	17	78	795	90.9	7.46	Dimethyl [K17; K132; K143; K166; K384; K754; K760; K777]	2.58006e+07	2.05994e+07	1.97001e+07	2.58006e+07	1.37003e+07	1.71999e+07	2.05994e+07	9.61996e+06	1.15998e+07	1.19997e+07	1.52997e+07	1.33997e+07						0.810665	2.94474	0.177603	0.281201	0.633061	1.16217	913
Q8C4J7	Transducin beta-like protein 3 OS=Mus musculus GN=Tbl3 PE=2 SV=1	Tbl3	32	19	62	801	88.2	6.81	Acetyl [N-Term]; Dimethyl [K360; K396; K447; K480; K492; K568; K588; K646; K653]	1.52003e+07	1.02002e+07	3.72989e+06	1.1e+07	7.5101e+06	9.95024e+06	1.25998e+07	5.62999e+06	4.22992e+06	6.03993e+06	4.38e+06	2.33999e+07						0.320133	0.169619	0.254355	0.149834	0.0657773	0.0449453	901
Q8CGC6	RNA-binding protein 28 OS=Mus musculus GN=Rbm28 PE=1 SV=4	Rbm28	28	22	65	750	84.2	9.54	Dimethyl [K63; K72; K79; K162; K169; K192; K366; K381; K396; K539; K561; K655; K656; K709]; Acetyl [N-Term]	1.86995e+07	1.27996e+07	8.52992e+06	1.44995e+07	1.17e+07	1.66002e+07	1.94006e+07	9.85005e+06	1.18001e+07	1.71001e+07	1.38003e+07	8.14001e+06						0.0963249	0.10897	0.177848	0.224182	-0.0815229	0.0910511	929
Q8BK67	Protein RCC2 OS=Mus musculus GN=Rcc2 PE=1 SV=1	Rcc2	39	17	72	520	55.9	8.72	Dimethyl [K65; K90; K168; K291; K316; K318; K347; K366]	4.63993e+07	3.3601e+07	2.83e+07	3.2201e+07	2.70008e+07	2.38007e+07	2.65002e+07	1.27996e+07	1.71999e+07	1.36e+07	1.74002e+07	1.29003e+07						1.18949	2.99346	0.513395	0.863158	0.676098	1.13763	735
Q8VIJ6	Splicing factor, proline- and glutamine-rich OS=Mus musculus GN=Sfpq PE=1 SV=1	Sfpq	26	15	81	699	75.4	9.44	Dimethyl [K263; K271; K322; K413; K551; K622]	4.11988e+07	4.77005e+07	2.83e+07	2.25997e+07	3.59005e+07	4.11988e+07	4.42999e+07	1.33997e+07	2.38999e+07	2.55001e+07	2.60992e+07	1.65004e+07						0.564933	0.960472	0.435535	0.430529	0.129398	0.0996703	889
Q920B9	FACT complex subunit SPT16 OS=Mus musculus GN=Supt16h PE=1 SV=2	Supt16	21	21	75	1047	119.7	5.66	Acetyl [N-Term]; Dimethyl [K7; K156; K211; K263; K433; K444; K490; K596; K696; K705; K904]	2.71002e+07	1.71001e+07	8.91004e+06	2.81006e+07	1.21e+07	1.23997e+07	1.52003e+07	1.44995e+07	9.04005e+06	8.65979e+06	9.74007e+06	1.18001e+07						0.922186	1.02852	0.469465	1.95172	0.452721	0.483434	733
P70372	ELAV-like protein 1 OS=Mus musculus GN=Elavl1 PE=1 SV=2	Elavl1	48	13	70	326	36.1	9.04	Dimethyl [K50; K72; K104]; Acetyl [N-Term]	5.17014e+07	4.14998e+07	2.93001e+07	6.7002e+07	3.30994e+07	4.63993e+07	6.11013e+07	2.97008e+07	2.37003e+07	2.40995e+07	3.01008e+07	4.06993e+07						0.647406	1.05758	0.498469	0.824445	0.148937	0.165951	1267
Q5PSV9	Mediator of DNA damage checkpoint protein 1 OS=Mus musculus GN=Mdc1 PE=1 SV=1	Mdc1	24	26	66	1707	184.6	5.19	Dimethyl [K53; K529; K1230; K1307; K1325; K1354; K1561]	1.66995e+07	1.02997e+07	5.42014e+06	1.55004e+07	5.10012e+06	8.92982e+06	1.08998e+07	8.67e+06	3.17011e+06	4.00009e+06	5.61985e+06	5.83985e+06						1.27945	1.49	0.842606	1.43183	0.436848	0.437278	479
Q99ME9	Nucleolar GTP-binding protein 1 OS=Mus musculus GN=Gtpbp4 PE=1 SV=3	Gtpbp4	28	18	88	634	74.1	9.52	Dimethyl [K25; K71; K103; K111; K181; K203; K213; K305; K394; K449; K455; K534]	4.18986e+07	3.72e+07	2.06996e+07	2.92007e+07	2.41999e+07	3.10998e+07	3.42999e+07	1.62001e+07	1.71999e+07	1.27996e+07	1.81002e+07	1.26998e+07						1.05462	1.98332	0.761688	1.36846	0.292932	0.388749	1030
Q8BTI8	Serine/arginine repetitive matrix protein 2 OS=Mus musculus GN=Srrm2 PE=1 SV=3	Srrm2	13	23	49	2703	294.7	12.03	Dimethyl [K130; K983; K1273; K1349; K1620; K2436]	9.82006e+06	8.84972e+06	3.49994e+06	9.69023e+06	7.58018e+06	9.74007e+06	1.21e+07	2.14999e+06	7.50021e+06	5.04003e+06	7.36983e+06	4.74015e+06						0.289597	0.295657	0.135131	0.0809653	0.154465	0.0835286	417
Q8CJF7	Protein ELYS OS=Mus musculus GN=Ahctf1 PE=1 SV=1	Ahctf1	17	27	54	2243	247.5	6.55	Dimethyl [K84; K940; K1061; K1760; K2022; K2035; K2195; K2208]	1.15998e+07	8.76972e+06	7.13015e+06	1.05001e+07	2.46999e+07	1.53997e+07	1.39998e+07	1.23004e+07	4.32e+06	5.05017e+06	9.5502e+06	3.94994e+06						0.802545	1.20994	1.57864	2.25493	-0.776097	1.5065	460
Q9CW03	Structural maintenance of chromosomes protein 3 OS=Mus musculus GN=Smc3 PE=1 SV=2	Smc3	21	24	58	1217	141.5	7.18	Dimethyl [K26; K310; K418; K427; K429; K486; K571; K578; K612; K684; K695; K889; K895; K956; K997; K999; K1046]	1.18001e+07	9.99032e+06	6.10983e+06	1.41001e+07	7.64985e+06	9.26012e+06	1.12998e+07	5.80997e+06	5.73992e+06	5.88985e+06	7.24975e+06	6.69986e+06						0.657134	1.09374	0.37545	0.784709	0.281683	0.368333	695
Q9CU62	Structural maintenance of chromosomes protein 1A OS=Mus musculus GN=Smc1a PE=1 SV=4	Smc1a	25	28	61	1233	143.1	7.64	Dimethyl [K13; K123; K373; K374; K437; K446; K528; K561; K660; K734; K874; K1037; K1214]	1.66995e+07	1.42999e+07	6.50988e+06	1.92e+07	9.04005e+06	1.26998e+07	1.81996e+07	1.02997e+07	1.12998e+07	1.06999e+07	1.02997e+07	6.73012e+06						0.458111	0.524677	0.340138	0.56634	0.117973	0.104425	411
Q6P5B0	RRP12-like protein OS=Mus musculus GN=Rrp12 PE=1 SV=1	Rrp12	21	23	72	1295	143	8.91	Dimethyl [K57; K90; K295; K325; K600; K614; K819; K820; K1070; K1123]	1.99005e+07	1.90001e+07	9.5297e+06	2.01001e+07	1.17e+07	1.44003e+07	1.38003e+07	7.42984e+06	7.8301e+06	9.93026e+06	8.07987e+06	8.83011e+06						0.926662	1.47548	0.409704	0.805269	0.516958	0.740502	666
Q9DBE9	pre-rRNA processing protein FTSJ3 OS=Mus musculus GN=Ftsj3 PE=1 SV=1	Ftsj3	25	20	65	838	95.5	8.38	Dimethyl [K44; K233; K269; K499; K514; K556; K571; K574; K650; K753; K754; K769; K795]	3.13009e+07	2.65002e+07	1.42001e+07	2.93001e+07	2.83e+07	2.78004e+07	2.38007e+07	2.09e+07	1.84e+07	1.60003e+07	1.66995e+07	1.86e+07						0.479005	0.785568	0.524356	2.0921	-0.045351	0.055552	720
P62983	Ubiquitin-40S ribosomal protein S27a OS=Mus musculus GN=Rps27a PE=1 SV=2	Rps27a	54	7	90	156	17.9	9.64	Dimethyl [K6; K27; K33; K63; K152; K156]	1.35997e+08	1.03999e+08	6.08984e+07	1.78e+08	9.14006e+07	1.27004e+08	1.12996e+08	8.01001e+07	8.5998e+07	8.0999e+07	9.52028e+07	9.83008e+07						0.308471	0.374129	0.172148	0.457302	0.136323	0.139548	1337
Q91VE6	MKI67 FHA domain-interacting nucleolar phosphoprotein OS=Mus musculus GN=Nifk PE=1 SV=1	Mki67ip	33	9	57	317	36.2	10.24	Acetyl [N-Term]; Dimethyl [K9; K24; K102; K215; K248; K286]	1.48001e+07	1.12998e+07	7.24975e+06	1.15998e+07	7.9598e+06	9.77998e+06	1.39998e+07	4.75001e+06	1.15998e+07	1.02002e+07	1.05001e+07	3.55003e+06						0.41828	0.393655	0.0577998	0.0386785	0.36048	0.402094	814
P10922	Histone H1.0 OS=Mus musculus GN=H1f0 PE=2 SV=4	H1f0	29	7	70	194	20.8	10.9	Dimethyl [K12; K14; K40; K69; K82; K85]; Acetyl [N-Term; N-Term]	1.31001e+08	3.81003e+07	3.05994e+07	2.35007e+07	5.64981e+07	2.79007e+07	5.09013e+07	6.07983e+06	7.16022e+07	2.01001e+07	4.2699e+07	8.47981e+06						0.695989	0.343466	-0.0238008	0.00798584	0.71979	0.330448	1171
O08810	116 kDa U5 small nuclear ribonucleoprotein component OS=Mus musculus GN=Eftud2 PE=1 SV=1	Eftud2	26	20	63	971	109.3	5	Dimethyl [K507; K601; K693; K720; K871; K950]	1.57998e+07	1.39002e+07	8.21996e+06	1.87996e+07	1.04001e+07	1.62001e+07	2.27002e+07	7.24021e+06	8.95027e+06	1.04001e+07	1.29999e+07	1.08998e+07						0.340893	0.538748	0.267487	0.282047	0.0734057	0.058261	677
Q9D8E6	60S ribosomal protein L4 OS=Mus musculus GN=Rpl4 PE=1 SV=3	Rpl4	39	17	63	419	47.1	11	Acetyl [N-Term]; Dimethyl [K14; K20; K29; K157; K181; K219; K234; K353; K364]	3.67006e+07	4.14998e+07	2.70008e+07	2.83e+07	4.00001e+07	3.42002e+07	2.77003e+07	1.63004e+07	6.94995e+07	1.13998e+07	1.23004e+07	1.11003e+07						0.856847	0.553874	0.628372	0.374242	0.228475	0.293048	855
P57780	Alpha-actinin-4 OS=Mus musculus GN=Actn4 PE=1 SV=1	Actn4	26	12	40	912	104.9	5.41	Dimethyl [K167; K218; K234; K256; K451; K623; K854; K900]	4.31013e+06	2.57993e+06	5.46012e+06	9.88014e+06	1.34e+06	1.51996e+06	4.79999e+06	1.64004e+06	1.49002e+06	658991	2.39003e+06	3.34993e+06						1.56341	1.26276	0.25705	0.147574	1.30636	1.17333	682
Q9DBY8	Nuclear valosin-containing protein-like OS=Mus musculus GN=Nvl PE=1 SV=1	Nvl	25	15	47	855	94.4	6.35	Dimethyl [K197; K262; K274; K344; K646]	8.28e+06	8.8903e+06	4.53006e+06	1.06999e+07	7.60017e+06	8.25994e+06	9.95024e+06	1.44995e+07	2.41e+06	5.15986e+06	5.78987e+06	4.67003e+06						0.851869	1.14229	1.18786	1.7701	-0.335989	0.440814	881
Q99K48	Non-POU domain-containing octamer-binding protein OS=Mus musculus GN=Nono PE=1 SV=3	Nono	30	12	79	473	54.5	8.95	Dimethyl [K109; K111; K128; K200; K297; K338]	2.13007e+07	2.45004e+07	1.32998e+07	2.2e+07	2.41999e+07	2.60992e+07	3.13009e+07	1.15998e+07	1.38003e+07	1.39002e+07	2.22007e+07	1.12998e+07						0.416482	0.713321	0.563177	0.714012	-0.146695	0.149603	677
A2APB8	Targeting protein for Xklp2 OS=Mus musculus GN=Tpx2 PE=1 SV=1	Tpx2	32	21	40	745	85.8	9.38	Dimethyl [K58; K75; K106; K167; K168; K251; K375; K396; K401; K420; K492; K598]	8.62026e+06	7.5101e+06	5.02015e+06	8.76e+06	5.07016e+06	5.71016e+06	8.42999e+06	6.36002e+06	3.27009e+06	4.72997e+06	5.21993e+06	4.01008e+06						0.784084	1.74569	0.565313	1.40364	0.218771	0.391801	367
P38647	Stress-70 protein, mitochondrial OS=Mus musculus GN=Hspa9 PE=1 SV=3	Hspa9	29	14	67	679	73.4	6.07	Dimethyl [K121; K175; K187; K234; K625; K646]	1.25998e+07	1.36e+07	7.90975e+06	1.14998e+07	1.26998e+07	1.29003e+07	1.07998e+07	3.01996e+06	3.65997e+06	7.62021e+06	7.01008e+06	6.75021e+06						0.890547	1.55899	0.504407	0.38249	0.38614	0.29094	1168
Q6PFD9	Nuclear pore complex protein Nup98-Nup96 OS=Mus musculus GN=Nup98 PE=1 SV=2	Nup98	14	18	50	1816	197.1	6.18	Dimethyl [K639; K665; K677; K752; K1051; K1266]	1.32998e+07	1.12998e+07	6.13019e+06	1.1e+07	6.33011e+06	8.57973e+06	1.25998e+07	4.66e+06	1.73004e+07	1.48999e+07	1.79005e+07	5.97e+06						-0.36066	0.341604	-0.777674	0.792916	0.417014	0.480689	547
D3YXK2	Scaffold attachment factor B1 OS=Mus musculus GN=Safb PE=1 SV=2	Safb	23	8	48	937	105	5.35	Dimethyl [K83; K84; K226; K231; K316; K373; K377; K378; K484; K600]	4.72015e+06	4.02986e+06	1.74997e+06	7.47996e+06	2.96007e+06	4.78007e+06	5.69001e+06	3.55989e+06	2.88992e+06	1.64004e+06	3.9401e+06	4.32e+06						0.406492	0.316843	0.45723	0.55306	-0.0507383	0.0355291	783
Q9CXS4	Centromere protein V OS=Mus musculus GN=Cenpv PE=1 SV=2	Cenpv	44	8	53	252	27.5	9.79	Dimethyl [K111; K187]	2.51003e+07	1.68998e+07	9.76034e+06	2.38007e+07	1.33997e+07	1.81996e+07	2.10994e+07	8.28977e+06	1.27996e+07	8.58984e+06	9.97994e+06	1.14998e+07						0.741251	1.02619	0.43931	0.611205	0.301941	0.291551	1057
P62242	40S ribosomal protein S8 OS=Mus musculus GN=Rps8 PE=1 SV=2	Rps8	58	11	64	208	24.2	10.32	Dimethyl [K37; K139; K140; K170; K193]	3.50012e+07	4.54003e+07	2.35007e+07	2.46999e+07	7.60002e+07	6.01016e+07	3.60002e+07	2.27002e+07	1.39998e+07	1.35004e+07	1.02002e+07	2.24997e+07						1.10258	1.82869	1.60679	1.76726	-0.504209	0.5021	1278
Q91YK2	Ribosomal RNA processing protein 1 homolog B OS=Mus musculus GN=Rrp1b PE=1 SV=2	Rrp1b	36	18	44	724	80.5	9.72	Acetyl [N-Term]; Dimethyl [K53; K358; K376; K377; K401; K503; K522; K533; K563; K568]	7.77979e+06	5.72006e+06	3.49994e+06	7.65993e+06	7.62021e+06	7.98024e+06	1.14998e+07	4.26999e+06	3.57993e+06	3.69003e+06	3.53996e+06	3.06998e+06						0.76373	1.20243	1.0946	1.50012	-0.330873	0.356728	528
Q9Z2X1	Heterogeneous nuclear ribonucleoprotein F OS=Mus musculus GN=Hnrnpf PE=1 SV=3	Hnrnpf	32	9	67	415	45.7	5.49	Dimethyl [K14; K68; K87; K98; K124; K167; K185]; Acetyl [N-Term]	2.78004e+07	2.8999e+07	1.68005e+07	2.22007e+07	2.25997e+07	2.74995e+07	2.74005e+07	1.27996e+07	1.15998e+07	1.23997e+07	1.52003e+07	1.71999e+07						0.749804	1.75577	0.633782	1.05198	0.116022	0.137673	890
Q8VE37	Regulator of chromosome condensation OS=Mus musculus GN=Rcc1 PE=1 SV=1	Rcc1	27	9	55	421	44.9	8.1	Dimethyl [K19; K114; K120; K160; K161; K176; K314; K335]	5.62013e+07	4.50992e+07	2.76007e+07	4.55012e+07	3.05994e+07	4.11988e+07	5.00997e+07	1.01003e+07	1.80001e+07	2e+07	2.31002e+07	2.10994e+07						1.04527	1.9043	0.465553	0.361231	0.579722	0.445471	593
Q9QZQ8	Core histone macro-H2A.1 OS=Mus musculus GN=H2afy PE=1 SV=3	H2afy	36	9	64	372	39.7	9.8	Dimethyl [K123; K134; K189; K271; K305]	3.22993e+07	2.33999e+07	1.44003e+07	4.2999e+07	1.93e+07	2.40995e+07	3.06992e+07	2.03003e+07	1.48999e+07	1.65004e+07	1.71999e+07	2.02007e+07						0.613476	0.778166	0.440701	1.25663	0.172774	0.177505	943
Q91VM5	RNA binding motif protein, X-linked-like-1 OS=Mus musculus GN=Rbmxl1 PE=2 SV=1	Rbmxl1	26	10	70	388	42.1	9.99	Dimethyl [K22; K30; K41; K63; K80; K86]	4.06993e+07	3.42002e+07	2.63994e+07	3.82008e+07	2.88007e+07	3.7701e+07	4.45988e+07	1.86e+07	2.15996e+07	2.17996e+07	2.81006e+07	2.77003e+07						0.48433	1.47361	0.324291	0.475131	0.160039	0.201982	951
P62702	40S ribosomal protein S4, X isoform OS=Mus musculus GN=Rps4x PE=1 SV=2	Rps4x	40	12	77	263	29.6	10.15	Dimethyl [K62; K63; K106; K155; K211; K230]	4.88989e+07	5.70016e+07	3.3399e+07	1.26998e+07	9.55995e+07	7.20003e+07	4.62003e+07	1.86e+07	1.84997e+07	2.03003e+07	1.74002e+07	4.21003e+06						1.35637	0.951862	1.93706	1.38644	-0.580683	0.352173	964
Q99NB9	Splicing factor 3B subunit 1 OS=Mus musculus GN=Sf3b1 PE=1 SV=1	Sf3b1	24	22	36	1304	145.7	7.09	Dimethyl [K213; K333; K493; K602; K785; K786; K816; K1086]	9.32001e+06	7.07991e+06	7.16979e+06	1.22002e+07	7.65993e+06	1.22002e+07	1.68998e+07	2.28e+06	1.19003e+07	1.12e+07	1.29003e+07	9.06013e+06						-0.358066	0.79819	-0.528247	0.329671	0.170181	0.0910607	471
Q64523	Histone H2A type 2-C OS=Mus musculus GN=Hist2h2ac PE=1 SV=3	Hist2h2ac	38	1	118	129	14	10.9	Dimethyl [K96; K100; K119]	3.07008e+08	1.54005e+08	1.24003e+08	4.07013e+08	1.11001e+08	1.79997e+08	2.08996e+08	7.0299e+07	5.03993e+07	5.46986e+07	1.03002e+08	1.82005e+08						1.38221	1.2302	0.626491	0.510388	0.755721	0.674234	772
P11499	Heat shock protein HSP 90-beta OS=Mus musculus GN=Hsp90ab1 PE=1 SV=3	Hsp90ab1	26	10	63	724	83.2	5.03	Dimethyl [K53; K64; K107; K284; K306; K319; K347; K550; K551; K552; K565]	1.80001e+07	3.43999e+07	1.19997e+07	1.33997e+07	1.31997e+07	1.76994e+07	8.7001e+06	3.72989e+06	1.60003e+07	1.52003e+07	3.06e+06	7.94987e+06						1.01822	0.745928	0.0894613	0.04201	0.928763	0.754953	1144
P48962	ADP/ATP translocase 1 OS=Mus musculus GN=Slc25a4 PE=1 SV=4	Slc25a4	45	9	74	298	32.9	9.72	Dimethyl [K10; K23; K43; K163; K199; K263; K272]; Acetyl [N-Term]	3.48994e+07	4.42999e+07	2.33999e+07	3.17995e+07	5.24995e+07	4.31992e+07	2.88007e+07	2.78004e+07	1.84997e+07	1.93e+07	1.02997e+07	1.31997e+07						1.14169	2.12673	1.3063	2.24733	-0.164609	0.224113	731
Q921M3	Splicing factor 3B subunit 3 OS=Mus musculus GN=Sf3b3 PE=1 SV=1	Sf3b3	17	18	68	1217	135.5	5.26	Dimethyl [K96; K137; K162; K929; K1074]	1.57998e+07	1.26998e+07	7.48982e+06	2.14995e+07	1.06999e+07	1.50995e+07	1.84e+07	1.21e+07	1.84997e+07	1.76003e+07	1.76003e+07	1.66002e+07						-0.389433	0.506401	-0.350748	0.8711	-0.0386853	0.0362729	638
Q08943	FACT complex subunit SSRP1 OS=Mus musculus GN=Ssrp1 PE=1 SV=2	Ssrp1	27	17	58	708	80.8	6.76	Dimethyl [K63; K90; K346; K396; K413; K421; K566; K579]	2.2e+07	1.42001e+07	7.33009e+06	2.46999e+07	6.49996e+06	1.04001e+07	1.11003e+07	8.92982e+06	1.53997e+07	1.44995e+07	1.15998e+07	9.54028e+06						0.298656	0.280939	-0.470695	1.0411	0.769351	0.828645	592
P03975	IgE-binding protein OS=Mus musculus GN=Iap PE=2 SV=1		28	13	53	557	62.7	9.31	Dimethyl [K40; K213; K285]	1.81996e+07	2.10002e+07	1.55004e+07	1.35004e+07	1.29003e+07	1.08998e+07	1.07998e+07	5.3999e+06	7.01981e+06	9.31032e+06	7.36013e+06	6.71009e+06						1.15775	3.1326	0.336301	0.488659	0.821448	1.28102	924
Q9ESX5	H/ACA ribonucleoprotein complex subunit 4 OS=Mus musculus GN=Dkc1 PE=1 SV=4	Dkc1	25	12	58	509	57.4	9.28	Acetyl [N-Term]; Dimethyl [K11; K61; K291; K314; K424; K465; K494; K495]	3.1901e+07	2.71999e+07	1.57004e+07	2.8999e+07	1.84e+07	2.48993e+07	2.84002e+07	1.86995e+07	2.52994e+07	2e+07	2.17001e+07	1.63004e+07						0.285569	0.477727	0.110769	0.217099	0.1748	0.255797	1429
Q8BKS9	Pumilio homolog 3 OS=Mus musculus GN=Pum3 PE=1 SV=2	D19Bwg1357e	26	17	52	647	72.8	9.66	Dimethyl [K92; K105; K300; K318; K558; K644]	2.10994e+07	1.76003e+07	9.3e+06	1.42999e+07	1.23997e+07	1.44995e+07	1.84e+07	9.26012e+06	9.83027e+06	9.97026e+06	1.04001e+07	1.14998e+07						0.518748	0.878118	0.346509	0.712556	0.172239	0.208065	574
Q9Z204	Heterogeneous nuclear ribonucleoproteins C1/C2 OS=Mus musculus GN=Hnrnpc PE=1 SV=1	Hnrnpc	32	12	72	313	34.4	5.05	Dimethyl [K30; K39; K190; K198; K199; K207; K217; K237; K240]	3.6599e+07	3.46992e+07	1.98e+07	3.3399e+07	2.70008e+07	4.1099e+07	4.77005e+07	1.86e+07	1.73004e+07	1.93e+07	2.47994e+07	1.66995e+07						0.650641	1.3605	0.707957	0.998357	-0.0573163	0.0542129	896
Q501J6	Probable ATP-dependent RNA helicase DDX17 OS=Mus musculus GN=Ddx17 PE=1 SV=1	Ddx17	27	8	51	650	72.4	8.59	Dimethyl [K205; K282; K409; K449; K468]	1.23999e+06	1.60997e+06	1.10998e+06	2.02993e+06	893000	1.62995e+06	2.02993e+06	1.31999e+06	3.49001e+06	2.36007e+06	1.43996e+06	735008						-0.238615	0.172631	-0.29007	0.207165	0.051455	0.0567644	885
P51881	ADP/ATP translocase 2 OS=Mus musculus GN=Slc25a5 PE=1 SV=3	Slc25a5	41	8	74	298	32.9	9.73	Dimethyl [K10; K23; K43; K163; K199; K245]; Acetyl [N-Term]	1.48999e+07	1.99005e+07	1.17e+07	1.68005e+07	2.66993e+07	2.09e+07	1.31997e+07	1.35004e+07	1.38003e+07	1.29003e+07	6.23994e+06	1.31003e+07						0.500457	0.753269	0.693154	0.959589	-0.192697	0.265061	900
Q9D0T1	NHP2-like protein 1 OS=Mus musculus GN=Snu13 PE=1 SV=4	Nhp2l1	53	8	62	128	14.2	8.46	Dimethyl [K9; K20; K21; K33; K107]; Acetyl [N-Term]	8.96003e+07	5.52013e+07	3.13009e+07	8.00002e+07	4.51994e+07	4.69005e+07	5.70016e+07	4.31005e+07	3.59005e+07	3.81003e+07	4.16006e+07	4.48996e+07						0.569314	0.711829	0.256871	1.17924	0.312443	0.362229	655
Q9JIX8	Apoptotic chromatin condensation inducer in the nucleus OS=Mus musculus GN=Acin1 PE=1 SV=3	Acin1	16	17	39	1338	150.6	5.91	Dimethyl [K304; K326; K378; K488; K507; K1106]	1.26998e+07	1.71001e+07	2.39995e+07	1.37003e+07	3.81011e+06	7.89003e+06	1.15998e+07	2.21996e+06	3.06e+06	7.69025e+06	7.47996e+06	4.59999e+06						1.61564	2.13129	-0.0161896	0.00868373	1.63183	1.31997	297
Q4VA53	Sister chromatid cohesion protein PDS5 homolog B OS=Mus musculus GN=Pds5b PE=1 SV=1	Pds5b	17	19	39	1446	164.3	8.5	Dimethyl [K102; K349; K356; K427; K825; K840; K869; K1089; K1136; K1143; K1234; K1269; K1284; K1371]	6.13019e+06	4.43991e+06	2.51008e+06	5.07016e+06	4.39003e+06	3.91994e+06	5.23987e+06	2.51008e+06	2.47003e+06	3.63998e+06	3.18994e+06	1.72003e+06						0.702926	0.98302	0.549478	0.836906	0.153448	0.165099	655
Q9Z1X4	Interleukin enhancer-binding factor 3 OS=Mus musculus GN=Ilf3 PE=1 SV=2	Ilf3	16	11	43	898	96	8.76	Dimethyl [K342; K535; K587; K600; K601]	1.01003e+07	8.92982e+06	4.40986e+06	1.06999e+07	6.04998e+06	9.5502e+06	1.23997e+07	6.41003e+06	5.11996e+06	5.38009e+06	6.30996e+06	7.14004e+06						0.444487	0.628326	0.471929	0.819881	-0.0274415	0.0243342	540
P18608	Non-histone chromosomal protein HMG-14 OS=Mus musculus GN=Hmgn1 PE=1 SV=2	Hmgn1	48	5	31	96	10.1	9.76	Dimethyl [K26; K31; K61; K91; K94]	1.64001e+07	1.01003e+07	5.90989e+06	1.92e+07	6.36002e+06	7.96973e+06	1.17e+07	1.12998e+07	7.69025e+06	7.56024e+06	8.23022e+06	5.20007e+06						0.729331	0.815261	0.35738	0.655745	0.371952	0.359857	809
Q8K363	ATP-dependent RNA helicase DDX18 OS=Mus musculus GN=Ddx18 PE=1 SV=1	Ddx18	22	12	51	660	74.1	9.52	Dimethyl [K146; K262; K315; K547; K557; K621]	3.06992e+07	2.28993e+07	1.81002e+07	2.46999e+07	1.31997e+07	1.50995e+07	1.99005e+07	1.63004e+07	9.99032e+06	8.78981e+06	1.21e+07	1.36e+07						1.11075	2.708	0.540405	1.54873	0.57034	1.50936	707
Q91WM3	U3 small nucleolar RNA-interacting protein 2 OS=Mus musculus GN=Rrp9 PE=1 SV=1	Rrp9	29	12	47	475	52.1	7.88	Dimethyl [K12; K25; K62; K78; K79; K113; K212]	2.15996e+07	1.65004e+07	1.18001e+07	1.37003e+07	1.15998e+07	1.55995e+07	1.73004e+07	5.80997e+06	1.13998e+07	1.15998e+07	1.19997e+07	7.21016e+06						0.583049	1.19755	0.167197	0.159728	0.415852	0.453401	549
Q05D44	Eukaryotic translation initiation factor 5B OS=Mus musculus GN=Eif5b PE=1 SV=2	Eif5b	17	17	47	1216	137.5	5.59	Dimethyl [K120; K123; K147; K150; K225; K227; K297; K312; K313; K349; K435; K440; K753; K1011; K1089; K1166]	8.44988e+06	1e+07	4.4801e+06	9.61996e+06	5.02991e+06	5.86012e+06	5.35999e+06	3.48011e+06	3.75011e+06	2.75e+06	4.72015e+06	1.71004e+06						1.36283	1.75591	0.680919	0.916788	0.681909	1.0761	1054
Q8C7V3	U3 small nucleolar RNA-associated protein 15 homolog OS=Mus musculus GN=Utp15 PE=1 SV=1	Utp15	37	15	53	528	59.3	8.79	Acetyl [N-Term]; Dimethyl [K5; K18; K80; K161; K190; K236; K366; K369; K398; K514; K526]	9.45994e+06	6.69012e+06	2.52001e+06	8.25021e+06	4.85016e+06	7.22016e+06	1.01003e+07	4.07001e+06	3.33002e+06	3.61008e+06	5.2701e+06	4.07001e+06						0.587827	0.565734	0.620235	0.902143	-0.0324082	0.0210061	471
P97452	Ribosome biogenesis protein BOP1 OS=Mus musculus GN=Bop1 PE=1 SV=1	Bop1	21	12	43	732	82.5	6.28	Dimethyl [K377; K424]	1.68005e+07	1.42999e+07	8.15018e+06	1.46004e+07	7.51999e+06	1.19003e+07	1.48999e+07	7.48982e+06	1.13998e+07	8.53997e+06	8.62983e+06	8.55004e+06						0.498137	0.931285	0.118836	0.167045	0.379301	0.515046	463
P23198	Chromobox protein homolog 3 OS=Mus musculus GN=Cbx3 PE=1 SV=2	Cbx3	26	7	70	183	20.8	5.22	Dimethyl [K20; K21; K34; K50; K143; K154]	6.72999e+07	3.85012e+07	2.20993e+07	6.90003e+07	3.10008e+07	2.73e+07	3.73007e+07	3.02997e+07	2.10002e+07	2.22007e+07	2.90997e+07	3.37995e+07						0.776779	0.856333	0.265168	0.659963	0.511611	0.548347	656
Q8CDM1	ATPase family AAA domain-containing protein 2 OS=Mus musculus GN=Atad2 PE=1 SV=1	Atad2	21	18	38	1040	117.9	6.89	Dimethyl [K256; K340; K660; K675; K686; K777; K786; K787; K795; K938; K1021; K1027]	9.79966e+06	9.42983e+06	3.29992e+06	9.45994e+06	3.9799e+06	5.02015e+06	9.10988e+06	5.17993e+06	3.43005e+06	4.54012e+06	4.85992e+06	5.21017e+06						0.717801	0.802504	0.31443	0.485744	0.403371	0.377429	306
Q8VDF2	E3 ubiquitin-protein ligase UHRF1 OS=Mus musculus GN=Uhrf1 PE=1 SV=2	Uhrf1	21	12	52	782	88.2	8.31	Dimethyl [K84; K172; K524]	1.26998e+07	1e+07	5.54017e+06	1.06999e+07	7.5101e+06	9.86987e+06	1.18001e+07	5.84998e+06	6.71986e+06	7.9902e+06	7.53983e+06	5.37003e+06						0.447992	0.71918	0.308718	0.546708	0.139274	0.155857	697
Q921F2	TAR DNA-binding protein 43 OS=Mus musculus GN=Tardbp PE=1 SV=1	Tardbp	22	8	43	414	44.5	6.7	Dimethyl [K114; K160; K238; K251; K263]	2.88007e+07	2.41999e+07	1.32998e+07	1.82995e+07	1.93e+07	2.52994e+07	2.62007e+07	4.41995e+06	1.89002e+07	1.81002e+07	1.93e+07	1.02002e+07						0.3332	0.45545	-0.0630307	0.0327237	0.396231	0.237418	788
P68433	Histone H3.1 OS=Mus musculus GN=Hist1h3a PE=1 SV=2	Hist1h3i	44	10	132	136	15.4	11.12	Dimethyl [K28; K37; K38; K57; K80; K123]	7.44023e+09	5.50998e+09	3.06003e+09	4.87009e+09	4.32005e+09	5.34003e+09	5.94982e+09	2.58999e+09	4.37004e+09	4.58e+09	4.46001e+09	2.87996e+09						0.312179	0.442007	0.116905	0.14141	0.195274	0.205693	752
P35979	60S ribosomal protein L12 OS=Mus musculus GN=Rpl12 PE=1 SV=2	Rpl12	59	7	65	165	17.8	9.42	Dimethyl [K31; K40; K83]	2.8999e+07	3.05994e+07	2.10994e+07	2.65002e+07	3.86001e+07	3.51008e+07	2.31997e+07	1.87996e+07	1.01003e+07	1.66002e+07	8.47981e+06	1.50995e+07						1.13265	2.0273	1.19568	1.91297	-0.0630269	0.0821194	1312
B2RY56	RNA-binding protein 25 OS=Mus musculus GN=Rbm25 PE=1 SV=2	Rbm25	19	15	34	838	99.5	6.32	Dimethyl [K77; K97; K117; K155; K680; K706; K717; K721; K832; K833]	7.94987e+06	6.88011e+06	3.52991e+06	1.04001e+07	4.43008e+06	5.31007e+06	6.5802e+06	3.49001e+06	5.00001e+06	7.14004e+06	8.11017e+06	5.25005e+06						0.100418	0.0972087	-0.373135	0.701288	0.473552	0.561724	437
Q5SSI6	U3 small nucleolar RNA-associated protein 18 homolog OS=Mus musculus GN=Utp18 PE=1 SV=1	Utp18	20	9	37	552	61.2	8.78	Dimethyl [K78; K291; K431; K460; K463; K538]	1.50004e+07	1.32998e+07	9.36989e+06	2.08003e+07	6.90017e+06	1.32998e+07	1.48999e+07	1.32998e+07	2.63007e+07	1.91004e+07	2.46008e+07	4.76014e+07						-0.97979	1.42392	-1.25386	1.79461	0.274065	0.337103	734
Q5XG71	Small subunit processome component 20 homolog OS=Mus musculus GN=Utp20 PE=1 SV=2	Utp20	9	22	42	2788	317.5	8.09	Dimethyl [K66; K1205; K1753; K1760; K2280; K2412; K2528; K2555; K2562; K2747]	9.7502e+06	6.49996e+06	3.66988e+06	1.05001e+07	5.14985e+06	5.62999e+06	7.36013e+06	1.74005e+06	2.26001e+06	1.62995e+06	2.78009e+06	2.51008e+06						1.64249	1.95495	0.963133	0.908034	0.67936	0.544654	223
Q8R3C6	Probable RNA-binding protein 19 OS=Mus musculus GN=Rbm19 PE=1 SV=1	Rbm19	18	15	43	952	106	6.57	Dimethyl [K50; K156; K279; K418; K494; K739; K851]	8.78981e+06	7.01981e+06	5.08988e+06	8.41015e+06	3.73998e+06	4.85016e+06	7.42006e+06	5.66012e+06	4.71001e+06	4.2399e+06	6.33011e+06	3.75011e+06						0.619555	1.36967	0.171089	0.267782	0.448465	0.814605	1096
P10126	Elongation factor 1-alpha 1 OS=Mus musculus GN=Eef1a1 PE=1 SV=3	Eef1a1	20	5	69	462	50.1	9.01	Dimethyl [K41; K44; K146; K165; K172; K179; K255; K439]	3.82989e+07	6.91008e+07	2.44004e+07	4.22992e+06	3.3399e+07	2.74995e+07	1.63004e+07	2.28997e+06	2.38007e+07	2.46008e+07	9.82006e+06	2.20004e+06						1.10816	0.410859	0.359646	0.110579	0.748518	0.24574	657
Q8BHB4	WD repeat-containing protein 3 OS=Mus musculus GN=Wdr3 PE=1 SV=1	Wdr3	16	12	44	942	105.7	6.64	Dimethyl [K238; K260; K728; K747; K748; K772]	1.21e+07	9.70973e+06	4.63006e+06	1.06999e+07	4.93015e+06	9.02002e+06	1.08998e+07	7.0701e+06	6.41003e+06	6.83022e+06	5.54017e+06	5.56018e+06						0.527443	0.722573	0.336375	0.567424	0.191069	0.187728	574
Q6PDM2	Serine/arginine-rich splicing factor 1 OS=Mus musculus GN=Srsf1 PE=1 SV=3	Srsf1	35	9	61	248	27.7	10.36	Dimethyl [K30; K38; K138]	3.70996e+07	3.01991e+07	2.12006e+07	3.37995e+07	2.51996e+07	3.01991e+07	3.54996e+07	1.61005e+07	1.53997e+07	1.46999e+07	2.13999e+07	1.93e+07						0.775525	1.85043	0.554474	0.964212	0.221051	0.304614	802
Q3U821	WD repeat-containing protein 75 OS=Mus musculus GN=Wdr75 PE=1 SV=1	Wdr75	23	17	42	830	94	6.18	Dimethyl [K100; K132; K196; K419; K435; K482; K483; K660]	1.08998e+07	8.05024e+06	4.66e+06	6.91981e+06	2.89007e+07	1.68005e+07	8.10005e+06	4.85992e+06	2.75e+06	4.41995e+06	3.9401e+06	3.42008e+06						1.02767	1.7295	1.71665	1.28156	-0.688979	0.484383	533
Q3TEA8	Heterochromatin protein 1-binding protein 3 OS=Mus musculus GN=Hp1bp3 PE=1 SV=1	Hp1bp3	26	12	42	554	60.8	9.7	Dimethyl [K14; K29; K172; K235; K258; K320; K329]; Acetyl [N-Term]	1.68005e+07	1.65004e+07	1.06999e+07	5.18999e+06	9.39981e+06	1.29999e+07	1.64001e+07	1.90995e+06	6.54018e+06	7.93006e+06	1.07998e+07	3.25991e+06						0.768903	0.688904	0.266963	0.124587	0.501941	0.250544	606
P27659	60S ribosomal protein L3 OS=Mus musculus GN=Rpl3 PE=1 SV=3	Rpl3	25	12	56	403	46.1	10.21	Dimethyl [K39; K50; K115; K294; K312; K349; K356; K385]	4.57003e+07	5.17982e+07	2.93997e+07	2.59999e+07	5.17014e+07	4.55012e+07	3.3601e+07	2.29995e+07	1.53997e+07	1.50004e+07	1.68998e+07	1.04001e+07						1.36949	2.32944	1.37116	2.18199	-0.00166321	0.00156205	961
Q9Z130	Heterogeneous nuclear ribonucleoprotein D-like OS=Mus musculus GN=Hnrnpdl PE=1 SV=1	Hnrnpdl	36	8	51	301	33.5	7.31	Dimethyl [K18; K61; K78; K85; K90; K131; K169; K170]; Acetyl [N-Term]	5.79991e+06	5.04003e+06	4.05986e+06	9.34977e+06	4.2399e+06	5.73992e+06	7.72016e+06	4.72015e+06	2.33e+06	2.07e+06	4.68007e+06	5.99987e+06						0.758622	0.8167	0.677767	0.755523	0.0808549	0.092386	732
P62827	GTP-binding nuclear protein Ran OS=Mus musculus GN=Ran PE=1 SV=3	LOC100045999	33	8	67	216	24.4	7.49	Acetyl [N-Term]; Dimethyl [K12; K23; K37; K71; K123; K152]	6.62997e+07	5.84987e+07	3.80001e+07	7.57005e+07	3.89009e+07	4.80989e+07	5.16012e+07	4.13992e+07	3.75003e+07	3.54996e+07	3.94002e+07	3.73007e+07						0.627915	1.21962	0.257682	1.17939	0.370233	0.724279	943
P17225	Polypyrimidine tract-binding protein 1 OS=Mus musculus GN=Ptbp1 PE=1 SV=2	Ptbp1	15	6	44	527	56.4	8.34	Dimethyl [K13; K133; K237; K478]; Acetyl [N-Term]	1.15998e+07	8.45985e+06	6.01987e+06	1.14998e+07	5.68016e+06	1.01003e+07	1.46999e+07	3.86999e+06	3.05005e+06	4.65e+06	6.78022e+06	7.89003e+06						0.79067	1.06217	0.526225	0.443896	0.264445	0.214655	620
Q9QX47	Protein SON OS=Mus musculus GN=Son PE=1 SV=2	Son	9	17	34	2444	265.5	5.6	Acetyl [N-Term]; Dimethyl [K106; K107; K269; K284; K294; K1594; K1790]	6.66004e+06	6.43006e+06	7.11977e+06	7.63026e+06	4.60989e+06	5.56018e+06	8.05024e+06	3.96998e+06	2.05998e+06	2.26001e+06	3.71003e+06	5.25989e+06						1.16961	1.48786	0.793133	1.03969	0.37648	0.731419	395
Q91VC3	Eukaryotic initiation factor 4A-III OS=Mus musculus GN=Eif4a3 PE=1 SV=3	Eif4a3	33	12	48	411	46.8	6.73	Acetyl [N-Term]; Dimethyl [K124; K152; K252; K314]	2.41999e+07	2.05994e+07	2.06996e+07	2.58006e+07	1.62001e+07	1.98e+07	2.38007e+07	1.39998e+07	1.50004e+07	1.37003e+07	2.17996e+07	1.35004e+07						0.534557	1.43117	0.205364	0.385446	0.329193	0.836195	335
P60122	RuvB-like 1 OS=Mus musculus GN=Ruvbl1 PE=1 SV=1	Ruvbl1	39	12	37	456	50.2	6.42	Dimethyl [K33; K57; K76; K152; K182; K372; K453; K456]	7.0701e+06	6.37989e+06	3.21993e+06	7.24975e+06	5.28987e+06	5.92014e+06	7.30018e+06	4.57995e+06	3.49994e+06	2.91002e+06	4.60989e+06	4.16995e+06						0.60678	0.934406	0.604731	1.60242	0.00204945	0.0021627	612
Q8R3N1	Nucleolar protein 14 OS=Mus musculus GN=Nop14 PE=1 SV=2	Nop14	18	14	38	860	98.7	7.59	Dimethyl [K35; K100; K197; K218; K245; K263; K593; K851]	1e+07	6.53022e+06	2.75993e+06	8.76e+06	3.55989e+06	5.33997e+06	6.49006e+06	2.83006e+06	1.97005e+06	2.69995e+06	3.69003e+06	2.12997e+06						1.30974	1.36223	0.765527	1.16305	0.544218	0.490652	404
P70168	Importin subunit beta-1 OS=Mus musculus GN=Kpnb1 PE=1 SV=2	Kpnb1	20	15	47	876	97.1	4.78	Acetyl [N-Term]; Dimethyl [K23]	1.53997e+07	1.55995e+07	8.52992e+06	1.18001e+07	2.81006e+07	2.27002e+07	1.76003e+07	9.04005e+06	1.24998e+07	1.07998e+07	8.62026e+06	6.39982e+06						0.424754	0.70283	0.942092	1.13886	-0.517338	0.577122	356
Q9D0I8	mRNA turnover protein 4 homolog OS=Mus musculus GN=Mrto4 PE=1 SV=1	Mrto4	49	13	46	239	27.5	8.54	Dimethyl [K32; K86; K94; K109; K118; K163; K177; K201]	2.51996e+07	2.04005e+07	1.33997e+07	2.46999e+07	1.38003e+07	1.55995e+07	1.79005e+07	7.85021e+06	1.07998e+07	1.08998e+07	2.24997e+07	1.11003e+07						0.633223	0.958288	0.010273	0.00936085	0.62295	0.938607	375
Q9ESV0	ATP-dependent RNA helicase DDX24 OS=Mus musculus GN=Ddx24 PE=1 SV=2	Ddx24	20	15	33	857	96.4	9.36	Dimethyl [K94; K121; K231; K567]	5.21993e+06	4.91991e+06	4.57995e+06	4.36999e+06	4.54012e+06	5.72006e+06	7.42006e+06	2.82007e+06	1.93004e+06	3.55003e+06	4.64002e+06	1.27e+06						0.917579	0.929998	0.937613	0.903042	-0.0200334	0.021834	623
Q8BSQ9	Protein polybromo-1 OS=Mus musculus GN=Pbrm1 PE=1 SV=4	Pbrm1	12	16	34	1634	187.1	6.9	Dimethyl [K257; K511; K569; K616; K638; K670; K701; K1315; K1571]	8.73999e+06	9.61996e+06	8.83991e+06	6.34989e+06	2.52001e+06	4.09009e+06	5.18999e+06	1.90995e+06	3.21993e+06	4.14e+06	3.44005e+06	784003						1.75911	1.33344	0.376701	0.23371	1.38241	1.75209	390
Q99KK2	N-acylneuraminate cytidylyltransferase OS=Mus musculus GN=Cmas PE=1 SV=2	Cmas	28	12	33	432	48	8.1	Dimethyl [K198; K232; K313; K364; K380; K397]	9.2897e+06	6.81981e+06	3.36996e+06	1.01003e+07	5.39017e+06	5.50992e+06	8.65979e+06	6.15019e+06	4.72997e+06	3.99012e+06	5.83985e+06	4.6999e+06						0.514406	0.598732	0.402608	1.0536	0.111798	0.102471	427
P46660	Alpha-internexin OS=Mus musculus GN=Ina PE=1 SV=3	Ina	29	12	52	501	55.3	5.4	Dimethyl [K111; K288; K386]; Acetyl [N-Term]	1.57004e+07	1.36e+07	9.91032e+06	1.55004e+07	9.59998e+06	1.35004e+07	1.57998e+07	7.81005e+06	8.9801e+06	9.8603e+06	9.66006e+06	7.44015e+06						0.59142	1.64926	0.332367	0.596548	0.259053	0.406968	736
P47962	60S ribosomal protein L5 OS=Mus musculus GN=Rpl5 PE=1 SV=3	Rpl5	29	7	41	297	34.4	9.77	Dimethyl [K178; K220; K221; K241; K255]	1.80001e+07	1.52997e+07	9.3e+06	1.92e+07	1.25998e+07	9.05009e+06	7.20017e+06	9.11998e+06	5.42992e+06	4.21003e+06	6.96987e+06	8.42007e+06						1.29898	2.162	0.620137	1.17431	0.678838	1.20695	838
Q6P9R1	ATP-dependent RNA helicase DDX51 OS=Mus musculus GN=Ddx51 PE=1 SV=1	Ddx51	25	13	38	639	70.3	9.47	Acetyl [N-Term]; Dimethyl [K65; K234; K263; K584; K628]	4.97995e+06	3.80008e+06	1.72995e+06	5.47983e+06	2.44991e+06	3.39011e+06	4.43008e+06	1.18998e+06	1.42004e+06	784982	2.14999e+06	1.4e+06						1.43517	1.58273	0.926478	0.91337	0.50869	0.401675	506
Q3TKT4	Transcription activator BRG1 OS=Mus musculus GN=Smarca4 PE=1 SV=1	Smarca4	11	11	31	1613	181.3	8	Dimethyl [K207; K437; K635; K688; K689; K1353; K1438]	8.0402e+06	7.09023e+06	6.16983e+06	7.53983e+06	9.14024e+06	9.2897e+06	8.21996e+06	1.19997e+07	6.08995e+06	3.99012e+06	3.20991e+06	9.28004e+06						0.468322	0.579606	0.883111	1.12674	-0.414789	1.52446	385
Q8BU03	Periodic tryptophan protein 2 homolog OS=Mus musculus GN=Pwp2 PE=1 SV=1	Pwp2	17	14	42	919	102.8	6.23	Dimethyl [K43; K138; K164; K241; K298; K523]	2.08003e+07	1.44995e+07	9.91032e+06	1.19997e+07	1.44995e+07	1.84997e+07	1.81002e+07	9.76982e+06	1.50004e+07	2.09e+07	1.04001e+07	7.23018e+06						0.151378	0.142134	0.25222	0.260175	-0.100842	0.120368	384
Q80Y44	Probable ATP-dependent RNA helicase DDX10 OS=Mus musculus GN=Ddx10 PE=1 SV=2	Ddx10	20	15	36	875	100.7	7.75	Dimethyl [K107; K258; K324; K556; K598; K615; K652; K712; K727]	9.88973e+06	7.69025e+06	3.52991e+06	8.21028e+06	6.29991e+06	8.92982e+06	1.01003e+07	4.85016e+06	2.93006e+06	3.73998e+06	6.07983e+06	4.65e+06						0.70769	0.880193	0.78826	1.26814	-0.0805693	0.0704797	673
Q8R5K4	Nucleolar protein 6 OS=Mus musculus GN=Nol6 PE=2 SV=2	Nol6	15	14	40	1152	129.1	6.79	Dimethyl [K42; K71; K102; K158; K201; K794]	1.66002e+07	1.19003e+07	8.68022e+06	1.66002e+07	7.79977e+06	1.07998e+07	1.12998e+07	8.45985e+06	6.95009e+06	7.09023e+06	7.9598e+06	7.29006e+06						0.82883	1.49386	0.373464	1.22726	0.455366	0.847217	292
O08583	THO complex subunit 4 OS=Mus musculus GN=Alyref PE=1 SV=3	Alyref	20	5	38	255	26.9	11.15	Acetyl [N-Term]; Dimethyl [K4; K14]	9.24025e+06	6.93998e+06	6.58979e+06	1.12998e+07	1.24998e+07	1.07998e+07	1.29003e+07	7.8301e+06	3.82997e+06	4.36999e+06	5.05998e+06	5.60002e+06						0.832953	1.93478	1.2114	2.85569	-0.378443	0.756787	796
P62281	40S ribosomal protein S11 OS=Mus musculus GN=Rps11 PE=1 SV=3	Rps11	61	12	66	158	18.4	10.3	Acetyl [N-Term]; Dimethyl [K20; K30; K32; K45; K58; K59; K136]	5.27e+07	5.92988e+07	4.16006e+07	2.85998e+07	8.06013e+07	6.96008e+07	4.20995e+07	2.74005e+07	2.17996e+07	2.86991e+07	2.20993e+07	1.53997e+07						1.03152	1.84715	1.23138	1.49911	-0.199857	0.182454	423
Q8C2Q3	RNA-binding protein 14 OS=Mus musculus GN=Rbm14 PE=1 SV=1	Rbm14	18	9	44	669	69.4	9.67	Dimethyl [K149]	1.52997e+07	1.66995e+07	8.99006e+06	1.90001e+07	1.24998e+07	1.52003e+07	1.66995e+07	4.50002e+06	8.45985e+06	7.68013e+06	9.14974e+06	9.01003e+06						0.756606	1.33752	0.353624	0.320595	0.402982	0.340841	454
O54825	Bystin OS=Mus musculus GN=Bysl PE=1 SV=3	Bysl	30	13	40	436	49.8	7.78	Dimethyl [K153; K241]	1.13998e+07	9.21977e+06	4.16014e+06	6.60991e+06	6.51982e+06	7.5101e+06	9.34977e+06	878023	4.10002e+06	3.72989e+06	5.44009e+06	2.80001e+06						0.908282	1.22919	0.196778	0.0845105	0.711504	0.345567	285
Q9CZM2	60S ribosomal protein L15 OS=Mus musculus GN=Rpl15 PE=2 SV=4	Rpl15	32	6	40	204	24.1	11.62	Dimethyl [K83; K93; K128; K153; K157]	3.45002e+07	3.32005e+07	2.58006e+07	1.06999e+07	3.96001e+07	3.04999e+07	2.47994e+07	5.96008e+06	1.12e+07	1.19003e+07	1.25998e+07	3.69003e+06						1.4183	1.3028	1.21211	0.795251	0.206182	0.103564	730
Q8R2M2	Deoxynucleotidyltransferase terminal-interacting protein 2 OS=Mus musculus GN=Dnttip2 PE=1 SV=1	Dnttip2	20	13	39	758	84.2	6.44	Dimethyl [K111; K283; K345; K573; K617; K660]	1.11003e+07	8.7303e+06	6.86011e+06	1.05001e+07	5.46996e+06	8.20004e+06	1.06999e+07	5.21017e+06	7.01981e+06	7.34993e+06	1.07998e+07	4.41995e+06						0.375694	0.557975	0.00544119	0.00502854	0.370253	0.583397	558
P56480	ATP synthase subunit beta, mitochondrial OS=Mus musculus GN=Atp5b PE=1 SV=2	Atp5b	29	12	48	529	56.3	5.34	Dimethyl [K133; K198; K212; K432]	1.58997e+07	1.80001e+07	1.19003e+07	1.08998e+07	1.36e+07	1.15998e+07	9.7502e+06	4.34011e+06	8.87983e+06	6.03993e+06	8.10005e+06	8.92982e+06						0.814584	1.98293	0.195748	0.191691	0.618835	0.707039	567
Q9QXS6	Drebrin OS=Mus musculus GN=Dbn1 PE=1 SV=4	Dbn1	28	11	26	706	77.2	4.49	Acetyl [N-Term]; Dimethyl [K62; K165; K270]	5.4901e+06	3.70002e+06	3.22999e+06	8.00017e+06	3.63998e+06	4.60989e+06	7.25981e+06	954973	2.14999e+06	2.55998e+06	5.78987e+06	3.17011e+06						0.594334	0.666118	0.05093	0.0244125	0.543404	0.322958	303
P11103	Poly [ADP-ribose] polymerase 1 OS=Mus musculus GN=Parp1 PE=1 SV=3	Parp1	15	12	34	1013	113	8.95	Dimethyl [K148; K305; K320; K346; K547; K578; K747; K760; K786; K795; K892; K902]	1.02002e+07	7.16979e+06	3.06e+06	1.24998e+07	4.89983e+06	4.79002e+06	5.86988e+06	4.72015e+06	6.45999e+06	5.13987e+06	4.78007e+06	4.18008e+06						0.519011	0.472918	-0.0072155	0.0160476	0.526227	0.48619	348
Q91YU8	Suppressor of SWI4 1 homolog OS=Mus musculus GN=Ppan PE=1 SV=2	Ppan	24	11	38	470	52.7	10.32	Dimethyl [K98; K285; K315; K318; K407; K441]	1.84e+07	1.71999e+07	9.99032e+06	1.01003e+07	8.42007e+06	1.27996e+07	1.52003e+07	2.55006e+06	7.54976e+06	7.65993e+06	9.34006e+06	2.48998e+06						1.14234	1.13888	0.40875	0.225816	0.733587	0.511994	517
Q3U9G9	Lamin-B receptor OS=Mus musculus GN=Lbr PE=1 SV=2	Lbr	9	7	38	626	71.4	9.36	Dimethyl [K42; K50; K188; K200]	1.42999e+07	1.42999e+07	7.0701e+06	1.06003e+07	1.23004e+07	1.71001e+07	1.48001e+07	1.25998e+07	7.63026e+06	7.01981e+06	9.1301e+06	7.07991e+06						0.536518	0.965529	0.875467	3.0032	-0.338949	0.574052	676
Q640M1	U3 small nucleolar RNA-associated protein 14 homolog A OS=Mus musculus GN=Utp14a PE=1 SV=1	Utp14a	19	13	35	767	87.2	9.2	Dimethyl [K56; K84; K196; K209; K447; K752]	7.93006e+06	6.81981e+06	3.00993e+06	5.52982e+06	3.20991e+06	4.35005e+06	5.04003e+06	1.14e+06	3.27009e+06	3.63998e+06	3.81989e+06	1.64004e+06						0.898409	1.12087	0.0263867	0.0157627	0.872023	0.727058	623
P84089	Enhancer of rudimentary homolog OS=Mus musculus GN=Erh PE=1 SV=1	Erh	53	6	34	104	12.3	5.92	Dimethyl [K12; K34; K84; K88]; Acetyl [N-Term]	1.52997e+07	1.33997e+07	8.76e+06	1.81002e+07	1.14998e+07	1.42999e+07	2.10994e+07	7.62021e+06	8.78006e+06	8.47981e+06	1.23997e+07	1.39002e+07						0.335226	0.540866	0.260725	0.303978	0.074501	0.0698135	734
Q99P88	Nuclear pore complex protein Nup155 OS=Mus musculus GN=Nup155 PE=1 SV=1	Nup155	14	15	27	1391	155	6.15	Dimethyl [K404; K407; K819]	7.13015e+06	5.28987e+06	1.53e+06	7.13015e+06	4.50002e+06	5.33997e+06	6.34989e+06	7.22016e+06	2.66001e+06	2.98004e+06	1.98995e+06	3.06e+06						0.772891	0.615851	1.12812	2.81194	-0.355229	0.253195	356
O88508	DNA (cytosine-5)-methyltransferase 3A OS=Mus musculus GN=Dnmt3a PE=1 SV=2	Dnmt3a	16	13	34	908	101.6	6.65	Dimethyl [K64; K71; K108; K196; K339; K393; K779]	1.02002e+07	5.93987e+06	4.77014e+06	5.97e+06	4.85016e+06	6.69986e+06	6.27986e+06	1.18004e+06	3.11997e+06	3.32011e+06	4.39003e+06	2.57993e+06						0.96959	1.771	0.259344	0.157569	0.710247	0.487049	382
Q99020	Heterogeneous nuclear ribonucleoprotein A/B OS=Mus musculus GN=Hnrnpab PE=1 SV=1	Hnrnpab	24	6	45	285	30.8	7.91	Dimethyl [K88; K107; K174]	1.81996e+07	1.86e+07	1.23997e+07	1.50995e+07	1.94006e+07	2.25997e+07	2.41999e+07	1.12998e+07	1.1e+07	1.12e+07	1.42999e+07	1.13998e+07						0.41452	1.30048	0.644414	1.1216	-0.229894	0.339654	1063
Q9CYH6	Ribosome biogenesis regulatory protein homolog OS=Mus musculus GN=Rrs1 PE=1 SV=1	Rrs1	31	11	41	365	41.5	10.77	Dimethyl [K12; K215; K265; K266; K352]	2.2e+07	2.01001e+07	1.31003e+07	8.49981e+06	1.24998e+07	1.62001e+07	2.08003e+07	2.94003e+06	1.26998e+07	1.29003e+07	1.31003e+07	4.80998e+06						0.563481	0.550674	0.065629	0.0307482	0.497852	0.286846	616
Q8K4L0	ATP-dependent RNA helicase DDX54 OS=Mus musculus GN=Ddx54 PE=1 SV=1	Ddx54	21	14	42	874	97.7	10.01	Dimethyl [K108; K584]	1.42001e+07	1.18001e+07	9.07018e+06	1.37003e+07	9.39981e+06	1.05001e+07	1.29003e+07	6.07015e+06	5.61985e+06	6.30996e+06	7.79004e+06	6.75021e+06						0.870255	2.41232	0.512813	0.966232	0.357441	0.609878	381
Q8K4Z5	Splicing factor 3A subunit 1 OS=Mus musculus GN=Sf3a1 PE=1 SV=1	Sf3a1	25	15	29	791	88.5	5.22	Dimethyl [K144; K397; K417; K447; K465; K484; K493; K497; K763]; Acetyl [N-Term]	4.65e+06	3.91994e+06	2.33e+06	5.32002e+06	4.46987e+06	6.67021e+06	9.41024e+06	2.71007e+06	4.12997e+06	3.48011e+06	4.87003e+06	3.11004e+06						0.0134439	0.015122	0.451096	0.471361	-0.437652	0.410074	200
Q9WTI7	Unconventional myosin-Ic OS=Mus musculus GN=Myo1c PE=1 SV=2	Myo1c	18	16	32	1063	121.9	9.35	Dimethyl [K146; K188; K486; K927]	6.15019e+06	4.05986e+06	3.89988e+06	1.17e+07	3.25991e+06	4.32e+06	5.31007e+06	4.18008e+06	4.00009e+06	3.01996e+06	2.10998e+06	4.98997e+06						0.790786	0.860988	0.324322	0.46913	0.466465	0.515947	250
Q99104	Unconventional myosin-Va OS=Mus musculus GN=Myo5a PE=1 SV=2	Myo5a	10	15	31	1853	215.4	8.63	Acetyl [N-Term]; Dimethyl [K9; K169; K195; K246; K389; K393; K597; K1286]	4.18995e+06	5.52982e+06	6.28988e+06	5.60002e+06	4.12997e+06	5.95017e+06	7.03003e+06	1.71004e+06	4.09009e+06	5.04003e+06	2.52999e+06	6.33011e+06						0.326462	0.459135	-0.0400791	0.0253897	0.366541	0.312477	361
Q9WTM5	RuvB-like 2 OS=Mus musculus GN=Ruvbl2 PE=1 SV=3	Ruvbl2	34	14	33	463	51.1	5.64	Dimethyl [K83; K177; K186; K197; K234; K365; K368]	1.41001e+07	1.22002e+07	9.07018e+06	1.46999e+07	6.08995e+06	6.76004e+06	9.24025e+06	8.06979e+06	1.64001e+07	1.06003e+07	9.97994e+06	6.51982e+06						0.254938	0.34111	-0.4704	0.721575	0.725338	1.87852	403
P63038	60 kDa heat shock protein, mitochondrial OS=Mus musculus GN=Hspd1 PE=1 SV=1	Hspd1	25	12	39	573	60.9	6.18	Dimethyl [K72; K233; K301; K405; K417; K481; K493; K523]	2.2e+07	4.70014e+07	1.06999e+07	1.02002e+07	2.65996e+07	1.48001e+07	5.07016e+06	4.32e+06	6.25986e+06	8.40025e+06	3.22999e+06	4.05986e+06						1.83862	1.5306	0.911082	0.58973	0.92754	0.523399	623
P35980	60S ribosomal protein L18 OS=Mus musculus GN=Rpl18 PE=1 SV=3	Rpl18	36	6	36	188	21.6	11.78	Dimethyl [K49; K132; K164]	5.29013e+07	5.79016e+07	3.60002e+07	3.17995e+07	6.15988e+07	5.27987e+07	4.57986e+07	8.3099e+06	2.22007e+07	2.38007e+07	2.46008e+07	1.29003e+07						1.09658	1.95244	0.721046	0.429547	0.37553	0.203385	757
P62754	40S ribosomal protein S6 OS=Mus musculus GN=Rps6 PE=1 SV=1	Rps6-ps4	24	6	35	249	28.7	10.84	Dimethyl [K14; K46; K116; K119; K203; K211]	1.97001e+07	2.31002e+07	1.48001e+07	1.08998e+07	3.83999e+07	2.76007e+07	1.76003e+07	7.09023e+06	7.20017e+06	6.67021e+06	6.10009e+06	2.71007e+06						1.63273	2.08411	1.84503	1.50548	-0.212299	0.13537	678
Q00PI9	Heterogeneous nuclear ribonucleoprotein U-like protein 2 OS=Mus musculus GN=Hnrnpul2 PE=1 SV=2	Hnrnpul2	12	10	35	745	84.9	4.89	Dimethyl [K271; K295; K519]	1.15998e+07	1.06999e+07	5.86988e+06	7.69986e+06	9.39981e+06	1.18001e+07	1.29003e+07	3.33996e+06	7.34993e+06	8.11017e+06	9.49015e+06	3.93001e+06						0.333856	0.40905	0.276035	0.204991	0.0578213	0.039305	629
Q9Z0N1	Eukaryotic translation initiation factor 2 subunit 3, X-linked OS=Mus musculus GN=Eif2s3x PE=1 SV=2	Eif2s3x	23	8	43	472	51	8.4	Acetyl [N-Term]; Dimethyl [K27; K54; K121; K303; K440]	1.04001e+07	8.45985e+06	5.18999e+06	1.31997e+07	9.97026e+06	9.95024e+06	8.84972e+06	7.5702e+06	3.28008e+06	5.37003e+06	6.07983e+06	6.12e+06						0.800286	1.15649	0.83551	1.6615	-0.0352235	0.0394809	592
P62264	40S ribosomal protein S14 OS=Mus musculus GN=Rps14 PE=1 SV=3	Rps14	42	8	42	151	16.3	10.05	Dimethyl [K63; K106]	1.95993e+07	2.27995e+07	1.53997e+07	1.82995e+07	3.32005e+07	2.8999e+07	1.79005e+07	1.78003e+07	9.42003e+06	8.23993e+06	8.21028e+06	8.11973e+06						1.15128	3.11471	1.47239	2.18038	-0.321104	0.551568	669
Q60605	Myosin light polypeptide 6 OS=Mus musculus GN=Myl6 PE=1 SV=3	Myl6	45	7	49	151	16.9	4.65	Dimethyl [K13; K50; K81; K119]; Acetyl [N-Term]	3.50012e+07	2.13007e+07	1.38003e+07	4.63993e+07	1.62001e+07	1.52003e+07	1.68998e+07	1.55995e+07	1.23004e+07	1.46999e+07	1.23004e+07	1.06999e+07						1.08156	1.19005	0.361973	1.60657	0.719592	0.796375	688
Q9EQ61	Pescadillo homolog OS=Mus musculus GN=Pes1 PE=1 SV=1	Pes1	22	12	42	584	67.8	6.84	Dimethyl [K68; K81; K275; K357]	2.13007e+07	1.53997e+07	9.14024e+06	1.95993e+07	9.71983e+06	1.46999e+07	1.69996e+07	5.66993e+06	9.10988e+06	6.99989e+06	8.99006e+06	7.8802e+06						0.925323	1.42415	0.402047	0.46308	0.523276	0.536551	575
P97496	SWI/SNF complex subunit SMARCC1 OS=Mus musculus GN=Smarcc1 PE=1 SV=2	Smarcc1	17	9	28	1104	122.8	5.73	Acetyl [N-Term]; Dimethyl [K420; K427; K477; K587; K591]	4.59999e+06	3.96009e+06	3.06998e+06	4.57012e+06	2.84008e+06	2.98004e+06	4.50002e+06	3.11997e+06	2.27006e+06	1.74997e+06	4.88999e+06	2.31006e+06						0.627447	0.841453	0.351225	0.428116	0.276222	0.648227	198
Q8R0G9	Nuclear pore complex protein Nup133 OS=Mus musculus GN=Nup133 PE=1 SV=2	Nup133	15	16	30	1155	128.5	5.2	Dimethyl [K90; K134; K206; K295; K345; K440; K645; K841]; Acetyl [N-Term]	1.14998e+07	8.05024e+06	6.00986e+06	8.84972e+06	5.52982e+06	8.20004e+06	9.42003e+06	4.32989e+06	4.0201e+06	7.64985e+06	6.16983e+06	4.11996e+06						0.663755	1.16221	0.310606	0.396669	0.353149	0.497683	381
Q62093	Serine/arginine-rich splicing factor 2 OS=Mus musculus GN=Srsf2 PE=1 SV=4	Srsf2	22	4	35	221	25.5	11.85	Acetyl [N-Term]; Dimethyl [K17]	1.91004e+07	1.97001e+07	1.21e+07	1.87996e+07	1.69996e+07	1.63004e+07	1.71999e+07	9.68016e+06	7.40003e+06	9.58004e+06	1.13998e+07	8.3099e+06						0.917964	2.23957	0.695061	1.48688	0.222903	0.370208	984
Q9D903	Probable rRNA-processing protein EBP2 OS=Mus musculus GN=Ebna1bp2 PE=2 SV=1	Ebna1bp2	42	14	37	306	34.7	10.08	Dimethyl [K54; K93; K94; K142; K187]	2.53996e+07	1.91004e+07	6.32003e+06	1.86995e+07	9.8603e+06	1.36e+07	2.03003e+07	1.29999e+07	6.98002e+06	8.36017e+06	1.19997e+07	6.5802e+06						0.909342	0.882982	0.735297	1.34914	0.174045	0.130861	400
P57784	U2 small nuclear ribonucleoprotein A' OS=Mus musculus GN=Snrpa1 PE=1 SV=2	Snrpa1	31	10	38	255	28.3	8.62	Dimethyl [K149; K191; K192; K205]	2.2e+07	2.74995e+07	1.82995e+07	1.36e+07	1.95004e+07	1.98e+07	1.71999e+07	8.58984e+06	5.93e+06	9.18024e+06	9.59e+06	9.85005e+06						1.21798	2.30194	0.867911	1.30929	0.350068	0.433635	698
P13864	DNA (cytosine-5)-methyltransferase 1 OS=Mus musculus GN=Dnmt1 PE=1 SV=5	Dnmt1	15	20	31	1620	183.1	7.74	Dimethyl [K70; K81; K320; K372; K435; K965; K1351; K1352; K1466; K1595]	9.86987e+06	4.41008e+07	1.38003e+07	9.26012e+06	7.79977e+06	9.59998e+06	7.71e+06	7.93006e+06	4.14e+06	5.46012e+06	4.49005e+06	1.06999e+07						1.41964	1.16699	0.518944	0.712898	0.900701	0.737502	227
Q3UKJ7	WD40 repeat-containing protein SMU1 OS=Mus musculus GN=Smu1 PE=2 SV=2	Smu1	20	9	28	513	57.5	7.18	Dimethyl [K107; K287; K317]; Acetyl [N-Term]	4.43008e+06	2.98997e+06	2.94003e+06	5.00001e+06	4.21997e+06	4.52003e+06	4.6999e+06	8.65019e+06	463015	2.4e+06	4.43991e+06	2.3e+06						1.02522	0.620035	1.52365	0.94621	-0.498433	0.794542	434
Q3THW5	Histone H2A.V OS=Mus musculus GN=H2afv PE=1 SV=3	H2afv	31	2	102	128	13.5	10.58	Dimethyl [K102; K116]	1.15996e+08	8.80976e+07	4.74992e+07	1.06001e+08	6.85998e+07	8.32011e+07	1.29e+08	7.97013e+07	5.46986e+07	5.30004e+07	6.11988e+07	4.50992e+07						0.67123	1.00122	0.718619	1.57276	-0.047389	0.0470443	1187
Q9WV70	Nucleolar complex protein 2 homolog OS=Mus musculus GN=Noc2l PE=1 SV=2	Noc2l	12	9	34	747	85.4	5.97	Dimethyl [K144; K222; K335; K638; K650]	8.83011e+06	5.30014e+06	5.31007e+06	6.02989e+06	4.55999e+06	6.76004e+06	8.87983e+06	3.09005e+06	9.42983e+06	5.80997e+06	7.33009e+06	3.96009e+06						-0.0214581	0.0228743	-0.227722	0.212545	0.206264	0.215608	704
P52293	Importin subunit alpha-1 OS=Mus musculus GN=Kpna2 PE=1 SV=2	Kpna2	23	9	18	529	57.9	5.68	Dimethyl [K83; K330; K494]; Acetyl [N-Term]	3.91994e+06	2.37995e+06	2.68e+06	3.61008e+06	4.0201e+06	2.84008e+06	4.07989e+06	1.62995e+06	958022	1.66998e+06	1.49002e+06	2.10998e+06						1.04139	1.84331	0.979006	1.30963	0.0623794	0.0616842	515
Q60899	ELAV-like protein 2 OS=Mus musculus GN=Elavl2 PE=2 SV=1	Elavl2	35	7	32	360	39.6	9.13	Dimethyl [K56; K69; K184; K353]	6.02989e+06	5.08001e+06	3.21993e+06	6.25986e+06	4.53006e+06	5.61985e+06	6.00986e+06	1.05998e+06	2.89996e+06	2.28997e+06	3.28008e+06	2.95003e+06						0.816101	1.5934	0.333925	0.211482	0.482175	0.311067	504
Q8VCY6	U3 small nucleolar RNA-associated protein 6 homolog OS=Mus musculus GN=Utp6 PE=2 SV=1	Utp6	22	13	28	597	70.4	7.71	Acetyl [N-Term]; Dimethyl [K296; K319; K328; K374; K401; K463; K464]	1.23997e+07	1.02997e+07	6.43006e+06	1.12998e+07	3.71003e+06	6.91022e+06	8.48981e+06	6.71009e+06	3.49001e+06	3.65009e+06	3.94994e+06	3.80008e+06						1.40023	2.226	0.733302	1.19879	0.666931	1.03026	295
Q9D666	SUN domain-containing protein 1 OS=Mus musculus GN=Sun1 PE=1 SV=2	Sun1	18	11	29	913	101.9	6.81	Dimethyl [K493; K556; K589; K595; K840]	6.19984e+06	4.18008e+06	1.90004e+06	6.37989e+06	2.91002e+06	4.43008e+06	5.07016e+06	1.01997e+06	2.17005e+06	1.81999e+06	1.76998e+06	2.47999e+06						1.0449	1.10501	0.485789	0.370139	0.559112	0.362903	375
Q8C5L7	RNA-binding protein 34 OS=Mus musculus GN=Rbm34 PE=1 SV=1	Rbm34	30	9	28	375	41.3	9.64	Dimethyl [K81; K97; K175; K202; K232; K301]	6.8701e+06	5.74988e+06	3.36996e+06	5.88006e+06	3.31e+06	4.38e+06	5.35999e+06	2.95003e+06	3.84007e+06	4.41995e+06	4.38e+06	4.43008e+06						0.312261	0.585872	-0.13067	0.253588	0.442931	0.726742	568
P53569	CCAAT/enhancer-binding protein zeta OS=Mus musculus GN=Cebpz PE=1 SV=2	Cebpz	15	14	25	1052	120.2	5.74	Dimethyl [K13; K290; K676; K678; K718]; Acetyl [N-Term]	8.67e+06	6.69012e+06	6.04998e+06	5.4901e+06	5.42014e+06	7.20017e+06	1.07998e+07	4.12997e+06	2.55993e+07	6.18011e+06	6.37989e+06	9.21977e+06						-0.568056	0.485664	-0.604652	0.478757	0.0365963	0.0379416	275
P09602	Non-histone chromosomal protein HMG-17 OS=Mus musculus GN=Hmgn2 PE=1 SV=2	Hmgn2	46	3	30	90	9.4	9.99	Dimethyl [K31; K36; K40; K42; K76; K82; K90]	2.8999e+07	1.86e+07	1.84997e+07	2.28e+06	1.33997e+07	2.17001e+07	2.40995e+07	686976	6.04998e+06	6.80989e+06	1.81002e+07	1.08e+06						1.20504	0.46002	0.644897	0.167557	0.560143	0.144167	211
Q571H0	Nucleolar pre-ribosomal-associated protein 1 OS=Mus musculus GN=Urb1 PE=1 SV=2	Urb1	8	14	23	2274	254.5	6.96	Dimethyl [K23; K616; K1432; K1625; K2053]	3.73998e+06	2.20998e+06	1.26001e+06	4.43008e+06	2.37995e+06	3.59012e+06	4.60989e+06	2.17005e+06	965020	1.78997e+06	2.28997e+06	520991						1.12114	0.89744	1.34354	1.21759	-0.222398	0.177774	283
P47911	60S ribosomal protein L6 OS=Mus musculus GN=Rpl6 PE=1 SV=3	Rpl6	28	12	54	296	33.5	10.7	Dimethyl [K132; K208; K226; K245; K247; K268]	5.70016e+07	6.49984e+07	4.35993e+07	3.92993e+07	7.1498e+07	5.71995e+07	4.2699e+07	2.63994e+07	1.65004e+07	1.82995e+07	2.03003e+07	1.74002e+07						1.47385	2.84699	1.35846	1.70347	0.115381	0.1203	482
Q9DB77	Cytochrome b-c1 complex subunit 2, mitochondrial OS=Mus musculus GN=Uqcrc2 PE=1 SV=1	Uqcrc2	19	7	33	453	48.2	9.25	Dimethyl [K42; K250; K375]	4.6999e+06	4.64002e+06	3.38002e+06	3.09005e+06	7.72016e+06	6.12e+06	5.01007e+06	1.18998e+06	4.40009e+06	6.02989e+06	1.62004e+06	3.79009e+06						0.12089	0.0997134	0.197513	0.0984005	-0.076623	0.0410956	705
Q08288	Cell growth-regulating nucleolar protein OS=Mus musculus GN=Lyar PE=1 SV=2	Lyar	21	8	25	388	43.7	9.5	Dimethyl [K14; K204; K244; K245; K339]	4.80998e+06	5.08001e+06	2.44991e+06	1.04003e+06	4.45008e+06	4.40009e+06	5.02991e+06	797984	2.71007e+06	2.52001e+06	2.66998e+06	636985						0.605577	0.352023	0.689602	0.364886	-0.0840249	0.0349265	476
Q99KP6	Pre-mRNA-processing factor 19 OS=Mus musculus GN=Prpf19 PE=1 SV=1	Prpf19	17	8	28	504	55.2	6.61	Dimethyl [K200; K206; K244; K251; K261; K439]	1.24998e+07	1.11003e+07	6.89013e+06	1.46004e+07	8.62983e+06	1.12998e+07	1.66995e+07	4.49005e+06	7.03979e+06	6.76989e+06	7.33975e+06	4.95001e+06						0.752701	1.39719	0.519541	0.538573	0.23316	0.196559	261
Q80X41	Serine/threonine-protein kinase VRK1 OS=Mus musculus GN=Vrk1 PE=1 SV=2	Vrk1	29	9	30	440	49.7	8.94	Dimethyl [K85; K140; K234; K314; K329]	1.17e+07	6.93998e+06	3.55989e+06	9.88014e+06	4.49005e+06	5.20007e+06	6.91022e+06	3.16002e+06	3.39999e+06	2.68e+06	3.71003e+06	2.80001e+06						1.22879	1.36659	0.607306	1.12287	0.62148	0.651988	234
Q99L45	Eukaryotic translation initiation factor 2 subunit 2 OS=Mus musculus GN=Eif2s2 PE=1 SV=1	Eif2s2	40	10	27	331	38.1	5.8	Dimethyl [K14; K203; K225]; Acetyl [N-Term]	4.18995e+06	3.9099e+06	2.47003e+06	2.44991e+06	3.9099e+06	3.65009e+06	3.45008e+06	1.36996e+06	1.72995e+06	1.71004e+06	1.93997e+06	1.92003e+06						0.79237	1.54149	0.653476	0.785308	0.138894	0.124425	405
Q8VH51	RNA-binding protein 39 OS=Mus musculus GN=Rbm39 PE=1 SV=2	Rbm39	18	8	25	530	59.4	10.1	Dimethyl [K178; K232; K305; K477]	4.74015e+06	5.13987e+06	3.35993e+06	6.28988e+06	5.50992e+06	5.62999e+06	6.64989e+06	1.62004e+06	3.13993e+06	2.60004e+06	3.65009e+06	4.40009e+06						0.493375	1.02246	0.337465	0.269511	0.15591	0.111248	401
Q6PGB8	Probable global transcription activator SNF2L1 OS=Mus musculus GN=Smarca1 PE=1 SV=1	Smarca1	9	1	43	1046	121.6	8.27	Dimethyl [K245; K794; K862; K906; K936]	1.08e+06	711991	372996	824980	453015	803980	1.15e+06	287998	308006	302002	407009	638001						0.823085	1.02026	0.580069	0.511456	0.243017	0.170847	259
P62717	60S ribosomal protein L18a OS=Mus musculus GN=Rpl18a PE=1 SV=1	Rpl18a	32	7	37	176	20.7	10.71	Dimethyl [K56; K70; K136]	1.33997e+07	1.14998e+07	9.5297e+06	1.18001e+07	1.46999e+07	1.13998e+07	8.83991e+06	8.33991e+06	5.82005e+06	5.44009e+06	6.23e+06	5.75985e+06						0.982746	3.03285	0.860718	1.76773	0.122028	0.226442	557
P62911	60S ribosomal protein L32 OS=Mus musculus GN=Rpl32 PE=1 SV=2	Rpl32	39	6	27	135	15.9	11.33	Dimethyl [K64; K83; K93; K106]	9.38028e+06	1e+07	6.50988e+06	2.47003e+06	1.06999e+07	8.7303e+06	8.41015e+06	1.05998e+06	9.46978e+06	6.67992e+06	3.63998e+06	1.10002e+06						0.643507	0.328703	0.429258	0.158522	0.214249	0.0841823	397
P56959	RNA-binding protein FUS OS=Mus musculus GN=Fus PE=1 SV=1	Fus	17	9	31	518	52.6	9.36	Dimethyl [K325; K327; K341; K350; K358; K444]	8.28e+06	6.07983e+06	4.38e+06	4.72997e+06	6.51982e+06	6.69986e+06	9.97994e+06	2.80992e+06	2.55006e+06	2.86003e+06	7.27996e+06	3.2901e+06						0.644484	0.772363	0.702526	0.653705	-0.058042	0.0458012	359
Q9D554	Splicing factor 3A subunit 3 OS=Mus musculus GN=Sf3a3 PE=1 SV=2	Sf3a3	22	9	19	501	58.8	5.34	Dimethyl [K148; K201; K212; K219; K273; K303; K489; K490]; Acetyl [N-Term]	4.57012e+06	3.49994e+06	1.88e+06	6.25986e+06	5.78987e+06	4.10998e+06	5.92014e+06	4.96995e+06	2.14003e+06	1.48004e+06	3.18994e+06	4.40986e+06						0.519725	0.466549	0.9935	1.25062	-0.473775	0.530066	270
P62751	60S ribosomal protein L23a OS=Mus musculus GN=Rpl23a PE=1 SV=1	Rpl23a	41	8	44	156	17.7	10.45	Dimethyl [K14; K18; K70; K78; K88; K115; K123; K152]	2.82002e+07	3.53989e+07	2.43008e+07	3.04007e+07	3.22993e+07	2.74995e+07	2.31997e+07	2.14995e+07	1.06003e+07	9.23001e+06	1.15998e+07	1.46999e+07						1.36652	3.46011	1.18275	3.06001	0.183761	0.481446	655
P19253	60S ribosomal protein L13a OS=Mus musculus GN=Rpl13a PE=1 SV=4	Rpl13a	39	9	46	203	23.4	11.02	Acetyl [N-Term]; Dimethyl [K114; K125; K148; K159]	2.98991e+07	3.36989e+07	2.33999e+07	2.65002e+07	4.48996e+07	3.70996e+07	2.67994e+07	1.95993e+07	1.21e+07	1.22002e+07	1.29003e+07	1.17e+07						1.20241	2.95194	1.32386	1.83666	-0.121457	0.159091	710
P25976	Nucleolar transcription factor 1 OS=Mus musculus GN=Ubtf PE=1 SV=1	Ubtf	13	9	27	765	89.5	5.76	Dimethyl [K191; K279]	1.29999e+07	9.7502e+06	4.80998e+06	7.98024e+06	6.04998e+06	7.40003e+06	6.32003e+06	4.96995e+06	3.76e+06	6.01987e+06	6.23994e+06	4.91991e+06						0.701892	0.992578	0.254233	0.57413	0.447659	0.617073	233
O35129	Prohibitin-2 OS=Mus musculus GN=Phb2 PE=1 SV=1	Phb2	37	10	33	299	33.3	9.83	Dimethyl [K236; K244]	1.79005e+07	2.27002e+07	1.57998e+07	5.27998e+06	1.11003e+07	1.55995e+07	1.14998e+07	2.01005e+06	5.55017e+06	7.8198e+06	5.62999e+06	3.25991e+06						1.35281	1.25578	0.582264	0.332495	0.770545	0.413188	400
Q9JJT0	RNA 3'-terminal phosphate cyclase-like protein OS=Mus musculus GN=Rcl1 PE=2 SV=1	Rcl1	26	8	34	373	40.8	9.26	Dimethyl [K133; K141; K153; K178; K187]; Acetyl [N-Term]	7.47012e+06	6.64989e+06	3.18994e+06	9.39981e+06	4.32e+06	6.15019e+06	5.95017e+06	3.39011e+06	1.86004e+06	1.76998e+06	2.57993e+06	3.68007e+06						1.39364	1.75058	1.02492	1.72172	0.368721	0.406065	686
Q810V0	U3 small nucleolar ribonucleoprotein protein MPP10 OS=Mus musculus GN=Mphosph10 PE=1 SV=2	Mphosph10	9	6	23	681	78.7	4.87	Dimethyl [K351; K358; K485; K499; K649]	4.88017e+06	3.91994e+06	2.26001e+06	2.98997e+06	3.38002e+06	4.07989e+06	5.32998e+06	3.36996e+06	2.18e+06	2.45995e+06	3.16002e+06	1.50998e+06						0.584186	0.903878	0.818754	1.57245	-0.234568	0.347169	332
O88291	DBIRD complex subunit ZNF326 OS=Mus musculus GN=Znf326 PE=1 SV=1	Zfp326	15	7	24	580	65.2	5.19	Dimethyl [K372; K383; K459]; Acetyl [N-Term]	4.88017e+06	4.78007e+06	2.77009e+06	4.00009e+06	4.28986e+06	5.07016e+06	6.13997e+06	3.13993e+06	5.62999e+06	4.12997e+06	4.28006e+06	3.81989e+06						-0.13917	0.249795	0.0353765	0.051583	-0.174547	0.25593	513
Q9WU62	Inner centromere protein OS=Mus musculus GN=Incenp PE=1 SV=2	Incenp	17	10	28	880	101.1	9.55	Acetyl [N-Term]; Dimethyl [K18; K213; K297; K746; K871]	7.94987e+06	4.03993e+06	1.77994e+06	6.95009e+06	1.97005e+06	2.78993e+06	3.93001e+06	786998	1.23999e+06	901020	1.34e+06	1.26001e+06						1.92965	1.59655	0.792957	0.675609	1.13669	0.808883	456
Q9D8Y0	EF-hand domain-containing protein D2 OS=Mus musculus GN=Efhd2 PE=1 SV=1	Efhd2	39	10	20	240	26.8	5.06	Acetyl [N-Term]; Dimethyl [K9; K87; K147; K188; K197; K212]	2.66001e+06	2.39003e+06	1.53e+06	3.01996e+06	2.78009e+06	4.03993e+06	5.01007e+06	1.02999e+06	3.33002e+06	3.51989e+06	4.57995e+06	4.54989e+06						-0.763949	1.54828	-0.518854	0.414879	-0.245095	0.168821	288
P62874	Guanine nucleotide-binding protein G(I)/G(S)/G(T) subunit beta-1 OS=Mus musculus GN=Gnb1 PE=1 SV=3	Gnb1	23	3	30	340	37.4	6	Dimethyl [K78; K89; K209]; Acetyl [N-Term]	5.41001e+06	3.46999e+06	3.01996e+06	9.58004e+06	1.98995e+06	4.43008e+06	5.17993e+06	4.09009e+06	2.01997e+06	1.64004e+06	2.83006e+06	2.89996e+06						1.08006	1.24971	0.695055	0.944744	0.385003	0.339084	374
P46735	Unconventional myosin-Ib OS=Mus musculus GN=Myo1b PE=1 SV=3	Myo1b	16	17	34	1107	128.5	9.26	Dimethyl [K241; K287; K561; K701; K857; K868; K920; K966; K1007]	1.44995e+07	7.34993e+06	8.15018e+06	2.24001e+07	8.42007e+06	7.33975e+06	8.56012e+06	9.19998e+06	5.84998e+06	5.77985e+06	6.37989e+06	8.95027e+06						0.83325	0.959699	0.333473	0.973867	0.499777	0.557784	209
Q9JJA4	Ribosome biogenesis protein WDR12 OS=Mus musculus GN=Wdr12 PE=1 SV=1	Wdr12	22	7	29	423	47.3	5.6	Dimethyl [K203; K291; K310]	1.36e+07	1.04001e+07	5.50992e+06	1.26998e+07	8.51987e+06	9.31032e+06	1.06003e+07	1.36e+07	6.75021e+06	4.21003e+06	6.25986e+06	6.39007e+06						0.780542	1.13799	0.832619	2.08594	-0.0520768	0.0545026	563
Q8BH74	Nuclear pore complex protein Nup107 OS=Mus musculus GN=Nup107 PE=1 SV=1	Nup107	14	11	22	926	106.7	5.43	Dimethyl [K502; K518; K638; K815]	4.25994e+06	4.10998e+06	1.51996e+06	5.79991e+06	3.59012e+06	6.32003e+06	8.61011e+06	4.71001e+06	8.42999e+06	1.38003e+07	2.01001e+07	5.32002e+06						-1.58314	1.4335	-0.939257	0.933595	-0.643883	0.597371	318
O55135	Eukaryotic translation initiation factor 6 OS=Mus musculus GN=Eif6 PE=1 SV=2	Eif6	23	4	33	245	26.5	4.74	Dimethyl [K18; K228]	1.18001e+07	8.61011e+06	4.62012e+06	1.15998e+07	7.75986e+06	8.55004e+06	9.11998e+06	7.01981e+06	3.59012e+06	4.79002e+06	5.01007e+06	6.51982e+06						0.819245	1.11725	0.729698	1.74791	0.0895472	0.0970493	820
Q9D0R4	Probable ATP-dependent RNA helicase DDX56 OS=Mus musculus GN=Ddx56 PE=2 SV=1	Ddx56	24	11	29	546	61.2	9.17	Dimethyl [K45; K92; K134; K219]; Acetyl [N-Term]	1.08998e+07	8.42999e+06	4.01008e+06	8.43993e+06	4.7599e+06	6.49996e+06	9.11998e+06	2.42004e+06	5.51986e+06	3.81989e+06	5.72006e+06	3.60009e+06						0.710095	0.971396	0.163297	0.136136	0.546799	0.481439	228
Q52KI8	Serine/arginine repetitive matrix protein 1 OS=Mus musculus GN=Srrm1 PE=1 SV=2	Srrm1	15	9	27	946	106.8	11.87	Dimethyl [K219; K231; K246; K804; K828; K911]	5.44009e+06	5.31007e+06	4.89983e+06	3.31e+06	1.67997e+06	2.98997e+06	3.4599e+06	801976	1.26001e+06	2.05001e+06	2.41e+06	977001						1.56686	2.13541	0.299136	0.207719	1.26772	1.14537	367
Q9Z0W3	Nuclear pore complex protein Nup160 OS=Mus musculus GN=Nup160 PE=1 SV=2	Nup160	11	13	39	1402	158.1	5.52	Dimethyl [K59; K461; K462; K574; K925; K1381; K1388]	6.78022e+06	5.31007e+06	3.11004e+06	5.52982e+06	5.75985e+06	5.99987e+06	7.47012e+06	4.50002e+06	2.21996e+06	3.9799e+06	3.11997e+06	2.93006e+06						0.734604	1.28755	0.961572	2.22602	-0.226968	0.338587	311
Q9CWX9	Probable ATP-dependent RNA helicase DDX47 OS=Mus musculus GN=Ddx47 PE=2 SV=2	Ddx47	28	10	28	455	50.6	9.1	Acetyl [N-Term]; Dimethyl [K24; K74; K142; K161; K301]	8.83011e+06	5.11996e+06	3.06998e+06	6.56016e+06	2.88992e+06	4.6999e+06	6.18997e+06	1.93004e+06	3.84993e+06	2.52999e+06	4.32989e+06	4.51001e+06						0.56475	0.712615	-0.0573049	0.0471507	0.622055	0.593721	342
Q8C854	Myelin expression factor 2 OS=Mus musculus GN=Myef2 PE=1 SV=1	Myef2	19	10	32	591	63.3	8.87	Acetyl [N-Term]; Dimethyl [K6; K103]	9.03003e+06	8.15979e+06	4.09009e+06	8.30012e+06	5.25989e+06	7.30018e+06	9.17006e+06	2.84994e+06	5.83985e+06	2.73992e+06	3.00993e+06	5.9899e+06						0.779011	0.992867	0.449595	0.418409	0.329416	0.30419	359
Q8VEJ4	Notchless protein homolog 1 OS=Mus musculus GN=Nle1 PE=1 SV=4	Nle1	29	10	27	485	53.1	7.17	Acetyl [N-Term]; Dimethyl [K86; K323; K394; K439]	5.01007e+06	3.28008e+06	3.13993e+06	3.06e+06	895976	2.82007e+06	3.81989e+06	486001	946013	1.7e+06	1.93997e+06	835975						1.47993	2.04341	0.211697	0.100072	1.26823	0.780507	313
Q9JJ80	Ribosome production factor 2 homolog OS=Mus musculus GN=Rpf2 PE=2 SV=2	Rpf2	25	7	25	306	35.3	10.04	Dimethyl [K98; K237]	1.06003e+07	1.02002e+07	8.37989e+06	8.7303e+06	6.37017e+06	6.5802e+06	8.99006e+06	4.74015e+06	5.05017e+06	3.55003e+06	5.23987e+06	5.13987e+06						1.0085	2.8594	0.471788	1.03213	0.536708	1.23537	372
Q60932	Voltage-dependent anion-selective channel protein 1 OS=Mus musculus GN=Vdac1 PE=1 SV=3	Vdac1	26	7	32	296	32.3	8.43	Dimethyl [K41; K47; K66; K87; K122; K123; K187; K249]	1.08998e+07	9.76982e+06	6.85013e+06	1.50004e+07	8.49981e+06	1.11003e+07	1.17e+07	6.30996e+06	6.81981e+06	6.24989e+06	6.19984e+06	7.65993e+06						0.608592	1.12559	0.445697	0.942837	0.162895	0.208571	392
Q03265	ATP synthase subunit alpha, mitochondrial OS=Mus musculus GN=Atp5a1 PE=1 SV=1	Atp5a1	23	11	41	553	59.7	9.19	Dimethyl [K261; K316; K498; K503]	2.39995e+07	3.2201e+07	1.78003e+07	1.44003e+07	2.48993e+07	2e+07	1.18001e+07	1.19003e+07	2.40995e+07	2.35007e+07	1.19997e+07	1.78003e+07						0.177859	0.204365	-0.197679	0.220718	0.375537	0.454655	431
P62880	Guanine nucleotide-binding protein G(I)/G(S)/G(T) subunit beta-2 OS=Mus musculus GN=Gnb2 PE=1 SV=3	Gnb2	25	3	30	340	37.3	6	Dimethyl [K78; K89; K209]	6.78022e+06	3.8899e+06	3.53996e+06	1.12e+07	3.86008e+06	5.04003e+06	5.23987e+06	5.15986e+06	3.03992e+06	3.65997e+06	2.17005e+06	3.96009e+06						0.862781	0.960002	0.614963	1.38287	0.247818	0.24098	412
Q7TNC4	Putative RNA-binding protein Luc7-like 2 OS=Mus musculus GN=Luc7l2 PE=1 SV=1	Luc7l2	27	5	28	392	46.6	10.1	Dimethyl [K61; K135; K154]	2.57993e+06	2.44991e+06	1.80004e+06	3.38002e+06	3.4599e+06	2.62994e+06	3.16002e+06	2.09004e+06	1.41004e+06	1.4e+06	1.23999e+06	1.09e+06						0.962345	2.09	1.12337	2.66449	-0.161023	0.269575	560
Q8K3Y3	Protein lin-28 homolog A OS=Mus musculus GN=Lin28a PE=1 SV=1	Lin28a	41	6	20	209	22.7	8.53	Dimethyl [K15; K19; K45; K78; K98]; Acetyl [N-Term]	7.27996e+06	4.71001e+06	1.77994e+06	8.52992e+06	2.42004e+06	3.11004e+06	3.33002e+06	3.06e+06	2.00004e+06	2.33e+06	2.3e+06	5.50992e+06						0.785018	0.599846	0.0942402	0.0957978	0.690778	0.57115	269
Q6PDQ2	Chromodomain-helicase-DNA-binding protein 4 OS=Mus musculus GN=Chd4 PE=1 SV=1	Chd4	7	12	28	1915	217.6	5.81	Dimethyl [K976; K1070; K1213; K1769; K1781]	7.5702e+06	6.30996e+06	3.03992e+06	8.02016e+06	5.11003e+06	6.5802e+06	8.11017e+06	7.26988e+06	6.41003e+06	5.4901e+06	5.56982e+06	5.15986e+06						0.0508575	0.0523842	0.242723	0.714674	-0.191865	0.211503	209
O88532	Zinc finger RNA-binding protein OS=Mus musculus GN=Zfr PE=1 SV=2	Zfr	11	9	14	1074	116.8	9.04	Dimethyl [K158; K495; K541; K597]	1.66006e+06	1.64004e+06	691994	2.24005e+06	1.44998e+06	1.64996e+06	2.10998e+06	833025	672978	898027	717988	839983						0.88331	1.04223	0.882042	1.33027	0.00126791	0.000910002	330
P46061	Ran GTPase-activating protein 1 OS=Mus musculus GN=Rangap1 PE=1 SV=2	Rangap1	19	10	29	589	63.5	4.68	Dimethyl [K26; K137; K148; K251; K261]	1.06003e+07	8.36017e+06	4.59999e+06	1.07998e+07	1.02002e+07	1.1e+07	1.1e+07	6.10983e+06	5.99987e+06	5.28987e+06	4.12997e+06	1.84003e+06						1.0475	1.12597	1.24161	1.40694	-0.194112	0.218919	258
Q8CAQ8	MICOS complex subunit Mic60 OS=Mus musculus GN=Immt PE=1 SV=1	Immt	14	8	19	757	83.8	6.61	Dimethyl [K296; K384]	2.34004e+06	2.34004e+06	1.16001e+06	3.72007e+06	2.01997e+06	2.82007e+06	2.75e+06	4.39003e+06	682988	1.56996e+06	1.27e+06	703992						1.15581	1.33192	1.54113	2.11004	-0.385315	0.402879	270
P61358	60S ribosomal protein L27 OS=Mus musculus GN=Rpl27 PE=1 SV=2	Rpl27	46	6	47	136	15.8	10.56	Dimethyl [K93; K107]	4.72005e+07	5.11986e+07	2.32996e+07	3.82008e+07	5.17982e+07	5.83003e+07	4.78993e+07	2.40995e+07	2.03003e+07	2.13999e+07	1.91004e+07	2.97998e+07						0.780214	1.32653	0.954383	1.4421	-0.174169	0.176464	308
Q6PE01	U5 small nuclear ribonucleoprotein 40 kDa protein OS=Mus musculus GN=Snrnp40 PE=1 SV=1	Snrnp40	30	7	20	358	39.3	8.1	Dimethyl [K178; K287; K300]	3.01996e+06	2.87993e+06	1.69001e+06	2.60004e+06	3.68007e+06	4.11996e+06	4.49005e+06	1.10002e+06	1.69001e+06	1.43996e+06	1.49002e+06	1.01997e+06						0.842294	1.8205	1.0849	0.985411	-0.242604	0.179396	271
Q9DB85	Ribosomal RNA-processing protein 8 OS=Mus musculus GN=Rrp8 PE=1 SV=1	Rrp8	28	8	18	457	51	9.76	Dimethyl [K110; K132; K170; K215; K307]	3.33002e+06	1.42001e+07	4.06993e+07	3.94994e+06	1.12003e+06	3.6201e+06	4.50002e+06	6.28988e+06	2.33e+06	2.48998e+06	3.76e+06	4.38e+06						1.5785	0.800183	0.0660834	0.0383216	1.51242	0.716753	301
Q9CR57	60S ribosomal protein L14 OS=Mus musculus GN=Rpl14 PE=1 SV=3	Rpl14	26	5	31	217	23.5	11.02	Dimethyl [K23; K63; K160]	3.05994e+07	3.15995e+07	2.46999e+07	1.48001e+07	3.15995e+07	2.82002e+07	2e+07	9.14024e+06	8.0402e+06	8.15979e+06	1.26998e+07	5.44009e+06						1.57129	2.34977	1.29187	1.37943	0.27942	0.234449	598
Q7TMK9	Heterogeneous nuclear ribonucleoprotein Q OS=Mus musculus GN=Syncrip PE=1 SV=2	Syncrip	15	8	25	623	69.6	8.59	Dimethyl [K100; K252; K297; K356]	1.99005e+07	1.68998e+07	8.44988e+06	2.46999e+07	1.36e+07	1.74002e+07	1.63004e+07	1.18001e+07	8.11973e+06	6.64022e+06	1.42999e+07	1.95993e+07						0.553912	0.518086	0.397669	0.442748	0.156243	0.163766	231
P62889	60S ribosomal protein L30 OS=Mus musculus GN=Rpl30 PE=1 SV=2	Rpl30	57	6	26	115	12.8	9.63	Dimethyl [K57; K68; K87]	5.73992e+06	4.07989e+06	3.69003e+06	2.87993e+06	1.41001e+07	1.07998e+07	9.18024e+06	270994	1.26998e+07	1.39002e+07	3.53009e+07	686976						-1.02611	0.329199	-0.874577	0.187736	-0.151533	0.0370492	242
P11031	Activated RNA polymerase II transcriptional coactivator p15 OS=Mus musculus GN=Sub1 PE=1 SV=3	Sub1	32	5	21	127	14.4	9.6	Dimethyl [K23; K24; K68]	4.88017e+06	5.51986e+06	2.54001e+06	4.39003e+06	4.6999e+06	3.35993e+06	3.31e+06	3.6299e+06	2.37995e+06	2.69995e+06	1.98004e+06	1.59001e+06						0.973038	1.68425	0.807368	2.03879	0.16567	0.240175	659
P70279	Surfeit locus protein 6 OS=Mus musculus GN=Surf6 PE=1 SV=1	Surf6	34	12	27	355	41.2	10.52	Dimethyl [K16; K99; K142; K171; K172; K196; K207; K270; K288]	1.76994e+07	1.81996e+07	1.19997e+07	1.21e+07	8.45985e+06	1.13998e+07	1.39998e+07	6.32003e+06	9.86987e+06	9.88014e+06	7.38005e+06	6.71009e+06						0.818986	1.99369	0.205351	0.291858	0.613636	1.02393	172
Q8C6B9	Active regulator of SIRT1 OS=Mus musculus GN=Rps19bp1 PE=1 SV=1	Rps19bp1	46	6	16	143	16	10.83	Dimethyl [K34]	2.44009e+06	1.49002e+06	4.57995e+06	1.43002e+06	2.20004e+06	2.34004e+06	2.86003e+06	1.30997e+06	1.25e+06	1.36996e+06	1.53e+06	367988						1.15654	0.94603	1.08055	0.9674	0.0759912	0.0579028	339
Q60972	Histone-binding protein RBBP4 OS=Mus musculus GN=Rbbp4 PE=1 SV=5	Rbbp4	23	3	31	425	47.6	4.89	Acetyl [N-Term]; Dimethyl [K4; K143; K156; K349]	3.71003e+06	2.75993e+06	1.50998e+06	5.34997e+06	2.08007e+06	3.12993e+06	4.53006e+06	2.66001e+06	1.13001e+06	1.47002e+06	2.83006e+06	2.61994e+06						0.686917	0.653635	0.667794	0.825141	0.0191226	0.0141683	476
Q9CZU3	Superkiller viralicidic activity 2-like 2 OS=Mus musculus GN=Skiv2l2 PE=1 SV=1	Skiv2l2	12	11	22	1040	117.6	6.4	Dimethyl [K76; K165; K190; K415; K416; K585; K602; K644; K646]	2.89996e+06	3.09992e+06	2.31006e+06	4.09009e+06	1.62004e+06	2.82007e+06	3.21993e+06	1.98004e+06	1.34997e+06	1.12003e+06	1.28996e+06	1.95997e+06						1.11841	2.44416	0.732391	1.3413	0.386016	0.643878	199
Q8K019	Bcl-2-associated transcription factor 1 OS=Mus musculus GN=Bclaf1 PE=1 SV=2	Bclaf1	13	8	22	919	105.9	9.99	Dimethyl [K188; K204; K330; K460; K473; K841]	2.05998e+06	1.98995e+06	4.65e+06	1.81005e+06	5.25989e+06	5.01007e+06	6.07983e+06	2.25001e+06	2.16e+06	1.22998e+06	3.03003e+06	2.98004e+06						0.131078	0.110681	0.977388	1.15459	-0.84631	0.957283	296
Q69Z99	Zinc finger protein 512 OS=Mus musculus GN=Znf512 PE=2 SV=2	Zfp512	15	6	19	562	63.9	9.51	Dimethyl [K18; K328; K426]	5.61985e+06	3.72007e+06	2.34004e+06	5.25989e+06	3.33996e+06	3.55989e+06	4.00009e+06	2.05001e+06	2.10998e+06	1.60997e+06	2.34004e+06	2.91993e+06						0.867666	1.29026	0.517642	0.948502	0.350024	0.431189	248
Q8BGA5	KRR1 small subunit processome component homolog OS=Mus musculus GN=Krr1 PE=2 SV=1	Krr1	24	8	25	380	43.5	9.79	Dimethyl [K145; K366]	6.99019e+06	6.07015e+06	2.68e+06	1.35004e+07	7.24021e+06	8.23022e+06	1.07998e+07	8.61011e+06	3.9099e+06	3.76991e+06	7.42006e+06	5.90007e+06						0.312561	0.231039	0.775497	1.42077	-0.462937	0.386436	463
Q8BJW5	Nucleolar protein 11 OS=Mus musculus GN=Nol11 PE=2 SV=1	Nol11	18	14	28	723	80.8	5.92	Dimethyl [K99; K102; K198; K201; K204; K301; K398; K405]	1.53997e+07	1.48001e+07	8.76e+06	1.11003e+07	7.77009e+06	9.45011e+06	9.95024e+06	4.21997e+06	1.21e+07	1.25998e+07	1.12e+07	5.68016e+06						0.298049	0.390849	-0.413359	0.477926	0.711409	1.048	168
Q9Z0H1	WD repeat-containing protein 46 OS=Mus musculus GN=Wdr46 PE=2 SV=1	Wdr46	18	9	20	622	69	9.77	Dimethyl [K110; K133; K383]	4.31013e+06	4.59999e+06	2.63999e+06	4.78007e+06	3.55003e+06	6.62e+06	6.37989e+06	1.02999e+06	1.10002e+06	3.34993e+06	1.22998e+06	1.50998e+06						1.298	1.54719	1.12399	0.736332	0.174005	0.0938168	206
Q60668	Heterogeneous nuclear ribonucleoprotein D0 OS=Mus musculus GN=Hnrnpd PE=1 SV=2	Hnrnpd	25	7	32	355	38.3	7.81	Dimethyl [K146; K153; K158; K197]	1.41001e+07	1.42001e+07	7.24021e+06	1.46004e+07	1.19003e+07	1.52997e+07	1.79005e+07	6.90017e+06	1e+07	9.38028e+06	1.26998e+07	9.2897e+06						0.233844	0.366177	0.255721	0.326853	-0.0218763	0.0190742	448
Q5RJG1	Nucleolar protein 10 OS=Mus musculus GN=Nol10 PE=2 SV=1	Nol10	15	10	25	687	80	8.19	Dimethyl [K10; K18; K88; K486; K640; K647]; Acetyl [N-Term]	5.56018e+06	3.72989e+06	2.27006e+06	3.79009e+06	3.16002e+06	4.46987e+06	5.10012e+06	1.37996e+06	2.80992e+06	3.13993e+06	2.62994e+06	1.64004e+06						0.557265	0.820773	0.346318	0.300792	0.210947	0.160887	165
Q8BGS0	Protein MAK16 homolog OS=Mus musculus GN=Mak16 PE=1 SV=1	Mak16	26	8	16	296	35.2	5.31	Dimethyl [K14; K55; K58; K164]; Acetyl [N-Term]	5.57987e+06	3.09992e+06	4.18995e+06	4.59999e+06	2.08007e+06	2.42996e+06	5.4901e+06	703017	3.27009e+06	3.49994e+06	4.28006e+06	2.80001e+06						0.320358	0.707277	-0.703436	0.475195	1.02379	0.716592	333
Q62167	ATP-dependent RNA helicase DDX3X OS=Mus musculus GN=Ddx3x PE=1 SV=3	Ddx3x	19	10	28	662	73.1	7.18	Dimethyl [K230; K342]	9.83982e+06	9.03003e+06	6.10983e+06	7.40978e+06	9.04005e+06	7.71e+06	1.06003e+07	3.57993e+06	5.20007e+06	5.32002e+06	5.02015e+06	4.2399e+06						0.693086	1.88464	0.541829	0.66407	0.151257	0.148787	317
Q61686	Chromobox protein homolog 5 OS=Mus musculus GN=Cbx5 PE=1 SV=1	Cbx5	32	6	34	191	22.2	5.86	Dimethyl [K40; K102; K143; K154; K184; K186]	2.05994e+07	1.66995e+07	9.07018e+06	1.66002e+07	1.08998e+07	1.15998e+07	1.57004e+07	1.12e+07	7.38978e+06	8.62026e+06	1.06999e+07	1.19997e+07						0.6657	1.1135	0.360666	0.913039	0.305034	0.471565	332
Q91W39	Nuclear receptor coactivator 5 OS=Mus musculus GN=Ncoa5 PE=1 SV=1	Ncoa5	27	10	27	579	65.3	9.82	Dimethyl [K400; K434; K542]	8.06979e+06	5.71016e+06	3.43005e+06	7.65993e+06	4.45996e+06	6.23e+06	6.99989e+06	8.18982e+06	3.81989e+06	3.84007e+06	5.79991e+06	1.72003e+06						0.762118	0.811774	0.861088	1.01132	-0.0989699	0.10714	184
Q05CL8	La-related protein 7 OS=Mus musculus GN=Larp7 PE=1 SV=2	Larp7	20	9	22	570	64.8	9.54	Dimethyl [K128; K265; K269; K325; K446]	2.55998e+06	1.74997e+06	1.49997e+06	2.44991e+06	3.72989e+06	3.48011e+06	2.78009e+06	1.88e+06	307004	446995	3.14996e+06	1.42004e+06						1.18634	0.653351	1.69705	0.951919	-0.510709	0.881873	334
P17182	Alpha-enolase OS=Mus musculus GN=Eno1 PE=1 SV=3	Eno1	19	6	30	434	47.1	6.8	Dimethyl [K71; K221; K228; K281]	5.4901e+06	5.93987e+06	5.28987e+06	3.45008e+06	5.13987e+06	4.02986e+06	2.3e+06	2.60997e+06	1.89006e+06	2.78993e+06	1.59996e+06	935968						1.55896	1.99387	0.994232	1.22934	0.564725	0.858328	388
Q569Z6	Thyroid hormone receptor-associated protein 3 OS=Mus musculus GN=Thrap3 PE=1 SV=1	Thrap3	11	7	24	951	108.1	10.17	Dimethyl [K221; K808; K872]	4.11996e+06	3.80008e+06	2.69995e+06	2.24005e+06	3.94994e+06	4.91003e+06	5.76984e+06	1.28996e+06	1.64996e+06	1.50998e+06	2.88992e+06	1.44998e+06						0.795242	1.36279	0.947345	0.824647	-0.152103	0.103266	108
Q61466	SWI/SNF-related matrix-associated actin-dependent regulator of chromatin subfamily D member 1 OS=Mus musculus GN=Smarcd1 PE=1 SV=3	Smarcd1	24	8	17	515	58.2	9.25	Dimethyl [K101; K273]	3.49994e+06	2.34004e+06	1.90995e+06	4.22992e+06	1.94994e+06	3.6299e+06	4.22992e+06	2.68e+06	625999	1.07002e+06	1.48004e+06	2.10998e+06						1.24585	1.42126	1.31541	1.51518	-0.0695601	0.0688283	339
Q3V1V3	ESF1 homolog OS=Mus musculus GN=Esf1 PE=1 SV=1	Esf1	12	9	21	845	98	5.05	Dimethyl [K87; K184; K222; K385; K442; K475; K614]	3.86008e+06	2.14003e+06	1.01997e+06	4.22992e+06	1.18998e+06	3.27009e+06	5.18999e+06	781995	1.90995e+06	1.05998e+06	1.13001e+06	2.37995e+06						0.677629	0.559756	0.384077	0.216069	0.293553	0.140398	315
Q9CXW4	60S ribosomal protein L11 OS=Mus musculus GN=Rpl11 PE=1 SV=4	Rpl11	24	4	31	178	20.2	9.6	Acetyl [N-Term]; Dimethyl [K8; K52; K178]	1.11003e+07	9.08025e+06	4.59012e+06	6.00986e+06	2.01001e+07	2e+07	1.78003e+07	7.89003e+06	4.15006e+06	4.05003e+06	5.25989e+06	4.57995e+06						0.694899	1.04484	1.78086	2.02976	-1.08596	1.32974	546
P62320	Small nuclear ribonucleoprotein Sm D3 OS=Mus musculus GN=Snrpd3 PE=1 SV=1	Snrpd3	32	3	22	126	13.9	10.32		1.57004e+07	1.18001e+07	2.98997e+06	1.55995e+07	8.91992e+06	1.23004e+07	1.75006e+07	5.77985e+06	9.14974e+06	8.65019e+06	7.42006e+06	1.06999e+07						0.114899	0.0679369	0.205138	0.222143	-0.090239	0.0469986	265
P53026	60S ribosomal protein L10a OS=Mus musculus GN=Rpl10a PE=1 SV=3	Rpl10a	26	7	23	217	24.9	9.98	Dimethyl [K92; K118; K130; K147]	2.14995e+07	2.88007e+07	8.76e+06	9.69023e+06	2.04005e+07	1.98e+07	1.57004e+07	7.5299e+06	5.21993e+06	4.88999e+06	7.24975e+06	8.48981e+06						1.26602	1.29715	1.23141	1.58623	0.0346055	0.0217671	155
Q9WU40	Inner nuclear membrane protein Man1 OS=Mus musculus GN=Lemd3 PE=1 SV=2	Lemd3	12	7	13	921	100.2	7.55	Dimethyl [K856]	1.66998e+06	974025	1.01997e+06	1.62004e+06	362997	565003	1.36996e+06	397998	939999	347006	1.59001e+06	354002						0.967955	0.759789	-0.178802	0.0934147	1.14676	1.13989	209
Q6PAC3	DDB1- and CUL4-associated factor 13 OS=Mus musculus GN=Dcaf13 PE=2 SV=2	Dcaf13	19	7	22	445	51.4	9.32	Dimethyl [K131; K304; K426]	7.24975e+06	5.47983e+06	2.77009e+06	8.64e+06	4.26999e+06	5.74988e+06	7.09023e+06	4.40009e+06	3.75011e+06	3.61008e+06	4.81999e+06	3.65009e+06						0.499314	0.579618	0.421317	1.04216	0.0779967	0.0684	212
P50580	Proliferation-associated protein 2G4 OS=Mus musculus GN=Pa2g4 PE=1 SV=3	Pa2g4	22	7	16	394	43.7	6.86	Dimethyl [K20; K158; K172; K210; K320; K344; K355]; Acetyl [N-Term]	5.62999e+06	1.69001e+06	1.25e+06	4.81999e+06	7.10991e+06	4.66e+06	2.88992e+06	2.62007e+07	3.33002e+06	3.17011e+06	3.65009e+06	2.65007e+06						-0.208194	0.137501	1.15471	0.722991	-1.36291	0.766058	169
Q8R2N2	U3 small nucleolar RNA-associated protein 4 homolog OS=Mus musculus GN=Utp4 PE=2 SV=3	Cirh1a	18	13	17	686	76.9	8.87	Dimethyl [K134; K230; K386]	4.65e+06	4.21997e+06	5.61985e+06	2.77009e+06	2.48998e+06	4.03993e+06	5.21993e+06	1.17002e+06	3.21993e+06	3.72989e+06	3.6201e+06	2.78993e+06						0.33311	0.640962	-0.245357	0.190704	0.578467	0.485948	106
Q1HFZ0	tRNA (cytosine(34)-C(5))-methyltransferase OS=Mus musculus GN=Nsun2 PE=1 SV=2	Nsun2	18	11	20	757	85.4	6.58	Dimethyl [K190; K709]	4.28986e+06	1.58001e+06	1.02999e+06	4.36001e+06	3.86008e+06	3.21993e+06	3.29992e+06	1.78997e+06	738992	1.54e+06	1.25e+06	2.16e+06						0.827085	0.62508	1.14464	1.48427	-0.317553	0.214514	181
Q7TNV0	Protein DEK OS=Mus musculus GN=Dek PE=1 SV=1	Dek	18	6	29	380	43.1	6.86	Dimethyl [K88; K141]	9.83982e+06	7.44015e+06	7.9902e+06	5.30014e+06	5.82005e+06	6.88011e+06	9.19998e+06	1.90004e+06	4.81999e+06	4.32989e+06	5.47983e+06	2.10006e+06						0.922546	1.28404	0.385774	0.267823	0.536772	0.429314	338
P67778	Prohibitin OS=Mus musculus GN=Phb PE=1 SV=1	Phb	25	7	27	272	29.8	5.76	Dimethyl [K11; K83; K219]	1.55995e+07	1.91004e+07	1.37003e+07	7.59017e+06	1.23997e+07	1.29003e+07	1.06003e+07	2.68e+06	7.33009e+06	7.59017e+06	5.61012e+06	2.56993e+06						1.31787	1.50885	0.625528	0.420497	0.692346	0.502347	330
Q8C570	mRNA export factor OS=Mus musculus GN=Rae1 PE=1 SV=1	Rae1	24	7	20	368	40.9	7.83	Dimethyl [K80; K100; K151; K224]	3.03992e+06	2.37995e+06	1.56996e+06	4.26999e+06	2.73006e+06	6.23e+06	2.17005e+06	1.2e+06	1.80004e+06	3.32011e+06	3.65009e+06	3.38002e+06						-0.151017	0.149311	-0.183809	0.123737	0.0327926	0.0190976	293
Q8BL97	Serine/arginine-rich splicing factor 7 OS=Mus musculus GN=Srsf7 PE=1 SV=1	Srsf7	19	5	29	267	30.8	11.9	Dimethyl [K53]	2.22007e+07	2.13999e+07	1.22002e+07	2.28993e+07	1.39998e+07	1.86e+07	2.04997e+07	1.32998e+07	1.08998e+07	1.12e+07	1.55004e+07	1.52997e+07						0.549193	1.07441	0.323538	0.77425	0.225655	0.366438	437
O35691	Pinin OS=Mus musculus GN=Pnn PE=1 SV=4	Pnn	12	10	21	725	82.4	7.01	Dimethyl [K136; K138; K156; K227]	8.67e+06	7.93996e+06	6.60991e+06	5.56018e+06	5.93e+06	9.36015e+06	1.14998e+07	3.96998e+06	6.88011e+06	7.5702e+06	7.03003e+06	3.91994e+06						0.204457	0.3294	0.20504	0.196844	-0.000583649	0.000511785	190
Q99M28	RNA-binding protein with serine-rich domain 1 OS=Mus musculus GN=Rnps1 PE=1 SV=1	Rnps1	14	4	18	305	34.2	11.84	Dimethyl [K186; K218]	4.88017e+06	4.07001e+06	2.93006e+06	8.70975e+06	3.27009e+06	4.85016e+06	6.07983e+06	3.79009e+06	1.88e+06	2.03995e+06	4.40986e+06	5.47983e+06						0.612807	0.559106	0.494822	0.502603	0.117985	0.112812	269
Q9JI13	Something about silencing protein 10 OS=Mus musculus GN=Utp3 PE=1 SV=1	Utp3	17	6	19	469	53.4	5.54	Dimethyl [K367; K407]	8.49981e+06	7.15986e+06	4.07989e+06	4.52003e+06	3.42008e+06	5.86012e+06	6.86011e+06	2.61994e+06	3.65997e+06	3.68007e+06	5.42992e+06	1.82998e+06						0.766993	0.933252	0.357082	0.329668	0.409911	0.440973	247
Q3U1J4	DNA damage-binding protein 1 OS=Mus musculus GN=Ddb1 PE=1 SV=2	Ddb1	11	10	22	1140	126.8	5.26	Dimethyl [K92; K168; K383; K857]	7.96973e+06	6.60991e+06	3.7701e+07	6.07983e+06	4.12997e+06	2.86996e+06	6.53022e+06	3.11004e+06	1.74005e+06	3.25991e+06	8.18982e+06	3.27009e+06						1.57817	1.04008	0.166019	0.114513	1.41215	0.984297	331
P97461	40S ribosomal protein S5 OS=Mus musculus GN=Rps5 PE=1 SV=3	Rps5	28	6	20	204	22.9	9.72	Acetyl [N-Term; N-Term]; Dimethyl [K18]	8.9602e+06	8.73999e+06	6.34989e+06	3.76991e+06	1.35004e+07	1.12e+07	9.24025e+06	198999	2.16e+06	2.84994e+06	2.25001e+06	2.05001e+06						1.51123	2.02592	0.822877	0.21306	0.688351	0.172261	350
P62137	Serine/threonine-protein phosphatase PP1-alpha catalytic subunit OS=Mus musculus GN=Ppp1ca PE=1 SV=1	Ppp1ca	18	3	23	330	37.5	6.33	Dimethyl [K26; K141; K260]	3.63998e+06	2.73006e+06	1.89006e+06	3.93001e+06	1.62995e+06	1.76998e+06	2.20004e+06	1.86004e+06	1.59001e+06	1.36996e+06	2.57993e+06	972002						0.939039	1.30985	0.277957	0.375802	0.661082	1.19636	205
P63087	Serine/threonine-protein phosphatase PP1-gamma catalytic subunit OS=Mus musculus GN=Ppp1cc PE=1 SV=1	Ppp1cc	17	2	22	323	37	6.54	Acetyl [N-Term]; Dimethyl [K141; K260]	1.80004e+06	1.30002e+06	755986	2.14999e+06	1.05003e+06	1.07002e+06	1.49002e+06	975985	1.01997e+06	1.01997e+06	912016	1.12003e+06						0.45989	0.584991	0.155131	0.451259	0.304759	0.353875	310
Q91YQ5	Dolichyl-diphosphooligosaccharide--protein glycosyltransferase subunit 1 OS=Mus musculus GN=Rpn1 PE=1 SV=1	Rpn1	12	6	17	608	68.5	6.46	Dimethyl [K205; K216]	5.97994e+06	8.14001e+06	3.66988e+06	4.64002e+06	5.10012e+06	4.22992e+06	3.20991e+06	1.95997e+06	2.37007e+06	2.07e+06	1.26001e+06	2.39003e+06						1.45253	2.33084	0.799907	1.10417	0.652625	0.836482	190
Q9WUA3	ATP-dependent 6-phosphofructokinase, platelet type OS=Mus musculus GN=Pfkp PE=1 SV=1	Pfkp	10	4	26	784	85.4	7.11	Dimethyl [K14; K735; K736]; Acetyl [N-Term]	1.89006e+06	2.55006e+06	1.12003e+06	1.82998e+06	3.06998e+06	1.92003e+06	1.10002e+06	2.05001e+06	822981	1.44998e+06	1.41004e+06	2.08007e+06						0.374233	0.45535	0.481294	0.543395	-0.107061	0.100195	342
Q8VDD9	PH-interacting protein OS=Mus musculus GN=Phip PE=1 SV=2	Phip	7	10	15	1821	206.6	8.82	Dimethyl [K42; K357; K1032; K1383; K1571]	2.52001e+06	1.62995e+06	806995	2.48998e+06	1.14e+06	1.34997e+06	1.74997e+06	345997	1.55998e+06	1.21002e+06	948968	1.21002e+06						0.482261	0.509123	-0.304462	0.217537	0.786723	0.564973	241
P62141	Serine/threonine-protein phosphatase PP1-beta catalytic subunit OS=Mus musculus GN=Ppp1cb PE=1 SV=3	Ppp1cb	21	3	19	327	37.2	6.19	Acetyl [N-Term]; Dimethyl [K140; K259]	1.39004e+06	1.22998e+06	975985	2.55998e+06	610995	826984	945030	864976	545984	381997	367988	1.13001e+06						1.40553	1.55774	0.562912	0.628158	0.842619	1.23367	220
Q8VCG3	WD repeat-containing protein 74 OS=Mus musculus GN=Wdr74 PE=2 SV=1	Wdr74	20	6	25	384	42.6	7.78		3.36996e+06	2.52999e+06	1.00998e+06	4.32e+06	1.80004e+06	2.45995e+06	3.45008e+06	319997	1.69001e+06	1.39004e+06	1.97005e+06	1.49997e+06						0.605502	0.552273	-0.126468	0.0556385	0.73197	0.347831	246
Q9JHI7	Exosome complex component RRP45 OS=Mus musculus GN=Exosc9 PE=1 SV=1	Exosc9	5	2	4	438	48.9	5.11	Dimethyl [K67]	344991	563010		446005	325997	487993	703017		1.98004e+06	1.22004e+06	856979	3.28008e+06	+					-1.8672	1.83462	-1.74436	1.66312	-0.122835	0.116216	48
Q62376	U1 small nuclear ribonucleoprotein 70 kDa OS=Mus musculus GN=Snrnp70 PE=1 SV=2	Snrnp70	16	6	19	448	52	9.94	Dimethyl [K27; K87; K130]	3.82997e+06	3.24998e+06	2.63999e+06	3.57002e+06	3.33996e+06	3.36996e+06	5.50992e+06	140003	966024	1.93004e+06	3.9401e+06	3.49994e+06						0.5475	0.48405	-0.391524	0.108297	0.939024	0.30323	161
Q9CY57	Chromatin target of PRMT1 protein OS=Mus musculus GN=Chtop PE=1 SV=2	Chtop	17	3	15	249	26.6	12.23	Dimethyl [K70; K227]	2.75e+06	1.90004e+06	1.74005e+06	2.60004e+06	3.00993e+06	2.82007e+06	3.53996e+06	1.49002e+06	800976	207997	2.51008e+06	1.59996e+06						1.28569	0.700201	1.51606	0.831981	-0.230372	0.298073	324
Q61024	Asparagine synthetase [glutamine-hydrolyzing] OS=Mus musculus GN=Asns PE=1 SV=3	Asns	6	3	3	561	64.2	6.58	Dimethyl [K232; K460; K478]	121998	135996		96497.2	107004	103001	103998		478016	341991	303998	446995	+	+				-1.72248	3.2872	-1.88323	2.95846	0.160751	0.413582	25
Q9WUM4	Coronin-1C OS=Mus musculus GN=Coro1c PE=1 SV=2	Coro1c	15	7	18	474	53.1	7.08	Dimethyl [K194; K251; K391; K464; K471]	1.06003e+07	4.78007e+06	3.9099e+06	1.25998e+07	2.60004e+06	3.27009e+06	4.72997e+06	3.4599e+06	3.70002e+06	3.71003e+06	5.93987e+06	4.22992e+06						0.713864	0.726619	-0.327413	0.654633	1.04128	1.0849	195
Q8R480	Nuclear pore complex protein Nup85 OS=Mus musculus GN=Nup85 PE=1 SV=1	Nup85	10	5	17	656	74.7	5.57		2.03995e+06	1.49997e+06	1.2e+06	3.24008e+06	1.54996e+06	1.82998e+06	2.34995e+06	1.64996e+06	5.34997e+06	5.07016e+06	2.78009e+06	3.45008e+06						-1.11266	1.51745	-1.14099	2.10202	0.0283308	0.0282459	273
Q8K301	Probable ATP-dependent RNA helicase DDX52 OS=Mus musculus GN=Ddx52 PE=2 SV=2	Ddx52	14	7	23	598	67.4	9.57	Dimethyl [K73; K216; K302; K522]; Acetyl [N-Term]	3.11004e+06	1.72003e+06	1.34e+06	1.55998e+06	2.47999e+06	3.36996e+06	4.05003e+06	3.24008e+06	2.19e+06	2.80992e+06	3.52991e+06	2.80001e+06						-0.610873	0.98497	0.212602	0.475415	-0.823475	1.34399	184
Q3THE2	Myosin regulatory light chain 12B OS=Mus musculus GN=Myl12b PE=1 SV=2	Myl12b	35	5	20	172	19.8	4.84		1.15998e+07	7.3098e+06	3.53996e+06	1.02997e+07	8.30012e+06	6.07015e+06	5.42992e+06	6.58979e+06	5.4901e+06	4.05986e+06	4.91003e+06	4.28006e+06						0.680656	0.757696	0.486105	1.57484	0.194551	0.180986	259
Q99MJ9	ATP-dependent RNA helicase DDX50 OS=Mus musculus GN=Ddx50 PE=2 SV=1	Ddx50	13	7	18	734	82.1	9.25	Dimethyl [K147; K163; K396; K521]	3.13993e+06	2.27006e+06	798980	4.00009e+06	2.44991e+06	2.66001e+06	2.96994e+06	2.10006e+06	644982	1.23999e+06	898027	2.07e+06						0.984399	0.764618	1.19323	1.40148	-0.208834	0.146151	189
Q6ZWV3	60S ribosomal protein L10 OS=Mus musculus GN=Rpl10 PE=1 SV=3	Rpl10	24	6	22	214	24.6	10.08	Dimethyl [K121; K188; K198]	9.6701e+06	1.05001e+07	8.21996e+06	4.68007e+06	2.44004e+07	1.39002e+07	8.37989e+06	6.13019e+06	6.48017e+06	2.84008e+06	3.20991e+06	1.98995e+06						1.26356	1.49469	1.80286	1.70623	-0.539295	0.470046	199
Q99JX7	Nuclear RNA export factor 1 OS=Mus musculus GN=Nxf1 PE=1 SV=3	Nxf1	15	9	18	618	70.3	8.73	Dimethyl [K288; K383; K606]	7.3098e+06	5.78987e+06	3.96009e+06	9.42003e+06	5.50992e+06	6.80989e+06	8.0402e+06	6.02989e+06	3.6299e+06	3.00993e+06	4.83003e+06	5.64014e+06						0.601802	0.901691	0.652903	1.39118	-0.0511003	0.0611377	150
Q80VY9	Putative ATP-dependent RNA helicase DHX33 OS=Mus musculus GN=Dhx33 PE=1 SV=1	Dhx33	13	8	17	698	78.3	8.94	Dimethyl [K94; K416; K419; K506]	3.45008e+06	2.91002e+06	3.12993e+06	3.24008e+06	2.33e+06	2.55006e+06	2.77009e+06	2.22998e+06	1.72003e+06	2.61994e+06	2.09004e+06	2.12997e+06						0.58586	1.9183	0.217856	0.721856	0.368003	2.18939	117
Q61699	Heat shock protein 105 kDa OS=Mus musculus GN=Hsph1 PE=1 SV=2	Hsph1	8	5	6	858	96.3	5.53	Dimethyl [K82; K388; K471]	548982	677988		590018	32799.8	32799.8	32799.8	32799.8	246000	120002	185994			+	+			1.77394	1.68627	-2.42723	1.82189	4.20117	3.34475	87
P58252	Elongation factor 2 OS=Mus musculus GN=Eef2 PE=1 SV=2	Eef2	9	6	19	858	95.3	6.83	Dimethyl [K42; K426; K594]	4.0201e+06	5.01007e+06	3.16002e+06	4.29998e+06	3.76991e+06	2.82007e+06	1.7e+06	1.42004e+06	894983	2.31006e+06	573010	2.26001e+06						1.66887	1.39749	0.815226	0.640837	0.853646	1.14263	314
P63325	40S ribosomal protein S10 OS=Mus musculus GN=Rps10 PE=1 SV=1	Rps10	22	4	20	165	18.9	10.15	Dimethyl [K139]	7.63978e+06	1.02002e+07	4.62012e+06	5.93987e+06	1.31003e+07	1.13998e+07	6.00986e+06	3.81989e+06	3.24998e+06	3.63998e+06	2.34995e+06	3.45008e+06						1.1197	1.93397	1.28994	1.33266	-0.170242	0.131788	253
Q8BMS1	Trifunctional enzyme subunit alpha, mitochondrial OS=Mus musculus GN=Hadha PE=1 SV=1	Hadha	8	5	16	763	82.6	9.14	Dimethyl [K303; K326; K644; K664]	1.84003e+06	2.52999e+06	2.00004e+06	3.86008e+06	3.13993e+06	3.31e+06	2.69005e+06	563986	3.49994e+06	7.0701e+06	4.43008e+06	543003						-0.181988	0.0747895	-0.479107	0.183582	0.297119	0.171039	160
Q9D1C9	Ribosomal RNA-processing protein 7 homolog A OS=Mus musculus GN=Rrp7a PE=2 SV=1	Rrp7a	27	5	16	280	32.4	9.48	Dimethyl [K29; K93; K104; K192; K205]	6.76989e+06	4.59999e+06	2.05001e+06	8.45985e+06	3.86008e+06	4.93015e+06	5.96008e+06	2.68e+06	2.75993e+06	1.94994e+06	3.72989e+06	2.60004e+06						0.842811	0.799433	0.635477	1.03315	0.207334	0.152227	58
P63213	Guanine nucleotide-binding protein G(I)/G(S)/G(O) subunit gamma-2 OS=Mus musculus GN=Gng2 PE=1 SV=2	Gng2	59	3	6	71	7.8	7.99	Acetyl [N-Term]	153003	80902.7	189995	116003	75098.7	316008	291008	169004			740993	593999	+					-2.368	2.79913	-1.84375	1.58311	-0.524246	0.4157	70
Q3U0V1	Far upstream element-binding protein 2 OS=Mus musculus GN=Khsrp PE=1 SV=2	Khsrp	14	7	21	748	76.7	7.33	Dimethyl [K204]	5.2701e+06	7.01981e+06	4.63006e+06	3.84007e+06	7.44995e+06	6.43006e+06	6.98002e+06	7.10991e+06	2.63999e+06	2.05001e+06	3.70002e+06	3.18001e+06						0.84217	1.75793	1.30561	2.36581	-0.463436	1.08752	264
Q8BX09	Retinoblastoma-binding protein 5 OS=Mus musculus GN=Rbbp5 PE=1 SV=2	Rbbp5	7	3	3	538	59.1	5.1		460008	388001	397998	411006	2.37007e+06	954973	452012	1.88e+06	3.66988e+06	4.16014e+06	6.5802e+06	903021	+					-2.90034	1.74774	-1.38992	0.848542	-1.51043	1.17599	36
Q5SVQ0	Histone acetyltransferase KAT7 OS=Mus musculus GN=Kat7 PE=1 SV=1	Kat7	13	4	16	613	70.6	8.72	Dimethyl [K92; K340; K428]	2.39003e+06	1.56996e+06	1.14e+06	1.98995e+06	1.59001e+06	1.53e+06	1.81999e+06	627998	338994	439012	1.82998e+06	350997						1.61913	1.21319	1.21557	0.87578	0.403561	0.421255	171
Q9CZX8	40S ribosomal protein S19 OS=Mus musculus GN=Rps19 PE=1 SV=3	Rps19	34	5	24	145	16.1	10.4	Dimethyl [K29; K38; K111; K143]	6.50988e+06	5.4901e+06	3.70002e+06	3.39999e+06	1.12e+07	7.10991e+06	6.18997e+06	2.57993e+06	1.81005e+06	1.89006e+06	1.58001e+06	2.66001e+06						1.2417	2.28072	1.61671	1.53631	-0.375016	0.311357	329
Q9CZ13	Cytochrome b-c1 complex subunit 1, mitochondrial OS=Mus musculus GN=Uqcrc1 PE=1 SV=2	Uqcrc1	14	5	17	480	52.8	6.21		3.55003e+06	3.44005e+06	2.98997e+06	2.86003e+06	4.59999e+06	4.18008e+06	4.05003e+06	1.86999e+06	2.48998e+06	3.24998e+06	1.62004e+06	2.03995e+06						0.491311	0.997805	0.611237	0.813738	-0.119926	0.141587	250
P67984	60S ribosomal protein L22 OS=Mus musculus GN=Rpl22 PE=1 SV=2	Rpl22	41	5	25	128	14.8	9.19	Dimethyl [K69; K80]	2.03003e+07	1.97001e+07	2.12006e+07	2.13007e+07	4.5599e+07	3.56006e+07	2.65996e+07	2.44004e+07	1.02002e+07	9.91994e+06	1.22002e+07	1.27996e+07						0.878646	2.84919	1.5148	2.64935	-0.636157	1.27986	498
Q9CSN1	SNW domain-containing protein 1 OS=Mus musculus GN=Snw1 PE=1 SV=3	Snw1	22	9	12	536	61.4	9.48	Dimethyl [K193; K286; K297; K476]	3.43005e+06	1.58001e+06	1.27999e+06	2.96994e+06	2.77009e+06	3.4599e+06	4.88999e+06	1.27999e+06	2.32001e+06	2.05998e+06	3.49994e+06	2.55006e+06						-0.26247	0.277964	0.123004	0.0998997	-0.385474	0.301385	154
Q9QWH1	Polyhomeotic-like protein 2 OS=Mus musculus GN=Phc2 PE=1 SV=1	Phc2	5	3	7	850	89.7	8.75	Dimethyl [K283; K295; K590]	930986	1.05003e+06	463015	756982	313999	185994	401990		2.03995e+06	2.34995e+06	1.56996e+06	1.64004e+06		+				-1.29275	2.05373	-2.7106	2.1753	1.41785	1.59246	86
Q9CYL5	Golgi-associated plant pathogenesis-related protein 1 OS=Mus musculus GN=Glipr2 PE=1 SV=3	Glipr2	36	4	16	154	17.1	9.51	Dimethyl [K15; K77]	8.80994e+06	6.26985e+06	4.45996e+06	1.48001e+07	3.81989e+06	6.53022e+06	6.64989e+06	3.59012e+06	4.91991e+06	5.9899e+06	3.82997e+06	4.07001e+06						0.747147	0.871656	0.0936012	0.123122	0.653546	0.707009	329
Q8BG15	CTD small phosphatase-like protein 2 OS=Mus musculus GN=Ctdspl2 PE=1 SV=1	Ctdspl2	8	4	19	465	52.8	6.25	Dimethyl [K440]	3.86008e+06	2.87993e+06	1.23999e+06	5.10012e+06	2.47003e+06	3.6299e+06	3.70002e+06	3.32011e+06	1.48004e+06	1.41004e+06	798980	2.18e+06						1.06841	1.00766	1.23033	1.73715	-0.161921	0.127611	238
P62317	Small nuclear ribonucleoprotein Sm D2 OS=Mus musculus GN=Snrpd2 PE=1 SV=1	Snrpd2	46	6	19	118	13.5	9.91	Dimethyl [K6; K8; K71]; Acetyl [N-Term]	1.12998e+07	9.72994e+06	5.88985e+06	7.07991e+06	8.8903e+06	1.22002e+07	1.50995e+07	3.48011e+06	6.45999e+06	6.26985e+06	9.39004e+06	2.47003e+06						0.571768	0.557965	0.65023	0.472975	-0.0784626	0.0527324	233
Q8CH25	SAFB-like transcription modulator OS=Mus musculus GN=Sltm PE=1 SV=1	Sltm	8	5	13	1031	116.9	7.72	Acetyl [N-Term]; Dimethyl [K20; K396]	2.34995e+06	1.72003e+06	1.05003e+06	1.64004e+06	1.10998e+06	1.22998e+06	1.54996e+06	681994	632015	437008	767018	1.62995e+06						1.08332	1.16304	0.515864	0.490256	0.567456	0.818643	295
Q60749	KH domain-containing, RNA-binding, signal transduction-associated protein 1 OS=Mus musculus GN=Khdrbs1 PE=1 SV=2	Khdrbs1	19	6	20	443	48.3	8.72	Dimethyl [K111; K139; K152; K185]	1.53997e+07	1.64001e+07	8.37989e+06	2.12997e+06	1.14998e+07	1.48999e+07	1.69996e+07	2.62994e+06	1.01003e+07	9.00004e+06	1.12e+07	1.75995e+06						0.332768	0.134833	0.524029	0.239612	-0.191261	0.07422	141
Q9CPT5	Nucleolar protein 16 OS=Mus musculus GN=Nop16 PE=1 SV=1	Nop16	34	6	20	178	21.1	9.91	Dimethyl [K64; K146]	9.00004e+06	9.00004e+06	4.75001e+06	4.28006e+06	4.45996e+06	4.52003e+06	5.51986e+06	2.11995e+06	5.66993e+06	4.57012e+06	4.18008e+06	2.28997e+06						0.682749	0.85061	-0.018074	0.0147822	0.700823	0.835568	114
Q9DBR1	5'-3' exoribonuclease 2 OS=Mus musculus GN=Xrn2 PE=1 SV=1	Xrn2	9	8	18	951	108.6	7.59	Dimethyl [K517; K688]	4.6999e+06	4.25994e+06	2.51008e+06	4.53006e+06	3.34993e+06	4.62012e+06	4.97995e+06	998014	1.53e+06	1.42004e+06	2.83006e+06	2.69995e+06						0.944382	1.48266	0.553031	0.393892	0.39135	0.270669	130
A2BH40	AT-rich interactive domain-containing protein 1A OS=Mus musculus GN=Arid1a PE=1 SV=1	Arid1a	6	9	14	2283	241.9	6.68	Dimethyl [K1035; K1070; K1202; K1860]	3.24998e+06	2.65007e+06	2.47003e+06	2.83006e+06	467984	1.39004e+06	1.95997e+06	824980	430992	423999	1.4e+06	1.97005e+06						1.72506	1.2527	0.265367	0.137012	1.45969	1.34058	108
Q9D8N0	Elongation factor 1-gamma OS=Mus musculus GN=Eef1g PE=1 SV=3	Eef1g	22	9	19	437	50	6.74	Acetyl [N-Term]; Dimethyl [K277; K285; K401]	7.98024e+06	8.16997e+06	7.03979e+06	7.53983e+06	7.51999e+06	6.23994e+06	4.71001e+06	4.51001e+06	7.1902e+06	9.69023e+06	4.43991e+06	2.3e+06						0.570546	0.526798	0.121613	0.0889073	0.448933	1.10739	187
O88559	Menin OS=Mus musculus GN=Men1 PE=1 SV=2	Men1	16	5	11	611	67.5	6.39	Dimethyl [K558]	1.43996e+06	974025	1.33e+06	1.34e+06	822981	1.33e+06	1.27999e+06	525999	1.02002e+07	7.60017e+06	3.57993e+06	528997						-1.46902	0.650483	-1.90953	0.857358	0.440513	0.578245	182
Q8R1J3	Zinc finger CCHC domain-containing protein 9 OS=Mus musculus GN=Zcchc9 PE=2 SV=2	Zcchc9	10	2	3	271	30.5	9.25	Dimethyl [K185; K257]	153003	126003		200995	1.74997e+06	735976	172998	4.18008e+06	1.01997e+06	1.14e+06	2.83006e+06	757980	+					-3.00021	2.63969	-0.355299	0.122283	-2.64491	1.14758	42
P14115	60S ribosomal protein L27a OS=Mus musculus GN=Rpl27a PE=1 SV=5	Rpl27a	28	4	16	148	16.6	11.12	Dimethyl [K55; K77]	1.79005e+07	1.84e+07	9.45011e+06	1.71001e+07	2.37003e+07	1.76003e+07	1.50995e+07	8.06979e+06	6.18997e+06	6.86011e+06	5.21993e+06	6.55017e+06						1.29902	2.16457	1.28242	1.58885	0.0165982	0.013948	302
Q3TWW8	Serine/arginine-rich splicing factor 6 OS=Mus musculus GN=Srsf6 PE=1 SV=1	Srsf6	14	3	18	339	39	11.46	Dimethyl [K34; K127; K143]	4.40009e+06	5.01007e+06	2.99994e+06	4.59999e+06	3.65997e+06	3.91994e+06	3.61008e+06	2.84008e+06	1.86004e+06	2.77009e+06	2.54001e+06	2.10006e+06						0.867126	2.17188	0.605044	1.93404	0.262081	0.634988	159
P62852	40S ribosomal protein S25 OS=Mus musculus GN=Rps25 PE=1 SV=1	Rps25	34	6	26	125	13.7	10.11	Dimethyl [K43; K52; K66; K94]	2.38999e+07	2.60992e+07	1.48001e+07	1.55995e+07	4.96985e+07	3.7701e+07	2.28993e+07	1.57004e+07	1e+07	1.02997e+07	1.44003e+07	7.75986e+06						0.911341	1.76245	1.46777	1.69092	-0.556429	0.600897	130
P18872	Guanine nucleotide-binding protein G(o) subunit alpha OS=Mus musculus GN=Gnao1 PE=1 SV=3	Gnao1	14	4	13	354	40.1	5.53	Dimethyl [K67]	3.72989e+06	2.32001e+06	1.00998e+06	6.49006e+06	1.21e+07	3.06998e+06	3.06998e+06	1.62995e+06	1.53e+06	973013	894983	943001						1.37414	1.04599	1.80224	1.26103	-0.428102	0.203373	149
P32067	Lupus La protein homolog OS=Mus musculus GN=Ssb PE=1 SV=1	Ssb	16	7	21	415	47.7	9.77	Dimethyl [K174; K275; K327]	4.14e+06	4.07001e+06	2.10006e+06	2.68e+06	3.93001e+06	4.38e+06	4.07989e+06	1.97005e+06	3.03992e+06	2.75e+06	2.62994e+06	2.14003e+06						0.252777	0.411601	0.389012	0.600754	-0.136235	0.143777	207
Q9DB96	Neuroguidin OS=Mus musculus GN=Ngdn PE=1 SV=1	Ngdn	18	4	15	315	35.6	9.58	Dimethyl [K191; K210]	4.53006e+06	3.19991e+06	2.44991e+06	3.61008e+06	2.55998e+06	3.16002e+06	3.70002e+06	1.26001e+06	2.98997e+06	2.96007e+06	2.51008e+06	2.34004e+06						0.325606	0.740668	-0.115731	0.117513	0.441337	0.50479	190
Q8BG81	Polymerase delta-interacting protein 3 OS=Mus musculus GN=Poldip3 PE=1 SV=1	Poldip3	15	4	13	420	46.1	10.05	Dimethyl [K417]	7.0701e+06	7.42984e+06	3.39011e+06	7.40003e+06	1.22004e+06	1.30997e+06	1.86999e+06	720980	8.62983e+06	1.05001e+07	2.10994e+07	4.36001e+06		+	+			-0.665324	0.557528	-2.97941	2.53154	2.31408	2.95197	171
P62267	40S ribosomal protein S23 OS=Mus musculus GN=Rps23 PE=1 SV=3	Rps23	29	5	19	143	15.8	10.49	Dimethyl [K48; K108; K135]	5.4901e+06	5.78987e+06	4.36001e+06	603001	1.05001e+07	6.64022e+06	5.05998e+06	345997	2.4e+06	1.81005e+06	1.58001e+06	208994						1.4661	0.621264	1.60274	0.536313	-0.136639	0.0346062	197
Q9CZT6	Protein CMSS1 OS=Mus musculus GN=Cmss1 PE=2 SV=1	Cmss1	21	6	14	276	31.6	8.46	Dimethyl [K57; K60; K81]	1.00998e+06	903021	1.00998e+06	988033	2.14999e+06	2.11995e+06	2.02993e+06	532012	685977	495011	668978	261999						0.983649	1.26255	1.59247	1.37882	-0.608821	0.512883	145
Q8VI84	Nucleolar complex protein 3 homolog OS=Mus musculus GN=Noc3l PE=2 SV=2	Noc3l	9	8	15	807	93.2	9.09	Dimethyl [K123; K402; K409; K792]	9.07018e+06	7.47012e+06	4.07989e+06	7.33975e+06	5.14985e+06	6.33011e+06	6.10009e+06	6.62e+06	3.82997e+06	4.12997e+06	5.44009e+06	3.03003e+06						0.740037	1.25462	0.584002	1.44878	0.156035	0.232044	150
P62245	40S ribosomal protein S15a OS=Mus musculus GN=Rps15a PE=1 SV=2	Rps15a	49	8	26	130	14.8	10.13	Dimethyl [K12; K43; K84; K88]	2.8999e+07	2.84002e+07	1.86995e+07	2.03003e+07	4.18e+07	3.24002e+07	2.02007e+07	1.98e+07	4.54989e+06	1.65004e+07	2.08003e+07	4.54012e+06						1.36568	1.001	1.5639	1.15394	-0.198223	0.257954	180
Q9QXV1	Chromobox protein homolog 8 OS=Mus musculus GN=Cbx8 PE=1 SV=1	Cbx8	28	8	14	362	39.8	9.94	Dimethyl [K31; K247; K359]	2.94003e+06	2.65007e+06	723985	2.77009e+06	1.75995e+06	1.49997e+06	1.62995e+06	779020	456989	1.72995e+06	1.09e+06	677002						1.18579	0.939924	0.630628	0.587859	0.555162	0.435135	172
O88286	Protein Wiz OS=Mus musculus GN=Wiz PE=1 SV=2	Wiz	8	8	14	1684	184.2	7.01	Dimethyl [K966; K1171; K1556; K1630]	3.09005e+06	1.56996e+06	984001	4.40986e+06	1.10002e+06	1.78997e+06	2.62994e+06	1.54996e+06	681994	450011	714018	1.71004e+06						1.45301	1.20396	1.10524	1.16214	0.347771	0.253576	146
Q9CX86	Heterogeneous nuclear ribonucleoprotein A0 OS=Mus musculus GN=Hnrnpa0 PE=1 SV=1	Hnrnpa0	24	6	17	305	30.5	9.31	Dimethyl [K8; K133; K176]; Acetyl [N-Term]	4.65e+06	3.66988e+06	2.80001e+06	1.53e+06	4.07001e+06	4.78007e+06	6.22007e+06	1.51996e+06	2.94003e+06	1.92003e+06	4.71001e+06	690987						0.498141	0.30096	0.830905	0.51335	-0.332764	0.238853	187
P97386	DNA ligase 3 OS=Mus musculus GN=Lig3 PE=1 SV=2	Lig3	8	7	13	1015	113	8.98	Dimethyl [K214; K394; K665]	1.29999e+07	2.04005e+07	2.2e+07	5.55017e+06	1.38003e+07	7.93996e+06	3.60009e+06	5.9899e+06	3.32011e+06	3.9401e+06	5.55017e+06	4.45996e+06						1.66099	1.5268	0.716845	0.754865	0.944142	0.761506	91
Q0P678	Zinc finger CCCH domain-containing protein 18 OS=Mus musculus GN=Zc3h18 PE=1 SV=1	Zc3h18	11	6	14	948	105.6	7.8	Dimethyl [K657; K810]	2.10998e+06	2.28e+06	767975	1.22998e+06	1.94994e+06	1.66006e+06	2.17005e+06	2.14003e+06	698984	1.05998e+06	1.27e+06	662977						0.716194	0.800503	1.14766	1.99249	-0.431462	0.48389	41
Q64522	Histone H2A type 2-B OS=Mus musculus GN=Hist2h2ab PE=1 SV=3	Hist2h2ab	15	1	42	130	14	10.89		551003	430007	268005		2.84008e+06	3.27009e+06	4.85016e+06		3.53996e+06	2.99994e+06	4.14e+06		+		+			-3.14517	2.4453	0.0116081	0.0141664	-3.15678	2.79902	252
Q8K327	Chromosome alignment-maintaining phosphoprotein 1 OS=Mus musculus GN=Champ1 PE=1 SV=1	Champ1	12	8	12	802	87.5	7.85	Dimethyl [K57; K136; K459; K595]; Acetyl [N-Term]	2.34995e+06	2.11995e+06	1.23999e+06	2.80992e+06	2.20004e+06	1.89006e+06	2.66001e+06	1.15e+06	978967	856029	1.41004e+06	2.01005e+06						0.71742	0.977449	0.605249	0.790636	0.112171	0.114866	136
Q91WN1	DnaJ homolog subfamily C member 9 OS=Mus musculus GN=Dnajc9 PE=1 SV=2	Dnajc9	17	4	13	259	30	5.94	Dimethyl [K131; K180; K217]	2.37007e+06	1.01997e+06	2.20004e+06	1.50998e+06	5.61985e+06	4.57995e+06	3.06998e+06	1.86004e+06	3.53009e+07	5.50981e+07	5.33987e+07	6.04998e+06	+	+				-4.06394	2.08691	-3.01545	1.69728	-1.04849	1.21769	112
Q61753	D-3-phosphoglycerate dehydrogenase OS=Mus musculus GN=Phgdh PE=1 SV=3	Phgdh	14	7	20	533	56.5	6.54	Dimethyl [K69; K364]	9.83982e+06	1.24998e+07	7.22016e+06	5.92014e+06	8.27025e+06	6.75021e+06	2.44009e+06	1.86999e+06	2.39003e+06	5.73992e+06	998983	5.42992e+06						1.53563	1.12345	0.443781	0.223498	1.09185	0.882793	200
Q60931	Voltage-dependent anion-selective channel protein 3 OS=Mus musculus GN=Vdac3 PE=1 SV=1	Vdac3	23	7	12	283	30.7	8.79	Acetyl [N-Term]; Dimethyl [K12; K28; K109; K266]	3.96998e+06	3.57993e+06	3.20991e+06	5.57987e+06	3.71003e+06	5.4901e+06	6.46985e+06	1.82998e+06	1.90004e+06	2.82007e+06	1.86999e+06	1.49002e+06						1.02297	2.12503	1.00345	1.07314	0.0195255	0.0146846	101
O35130	Ribosomal RNA small subunit methyltransferase NEP1 OS=Mus musculus GN=Emg1 PE=1 SV=1	Emg1	22	6	15	244	27	8.91	Dimethyl [K28; K215]; Acetyl [N-Term]	7.59017e+06	4.79002e+06	4.11996e+06	6.51982e+06	4.0201e+06	5.21993e+06	5.21017e+06	3.29992e+06	3.57002e+06	4.00009e+06	3.13993e+06	2.55998e+06						0.772203	1.63653	0.413041	1.00055	0.359162	0.667542	124
Q9CY66	H/ACA ribonucleoprotein complex subunit 1 OS=Mus musculus GN=Gar1 PE=1 SV=1	Gar1	32	7	23	231	23.5	11.02	Dimethyl [K105; K118; K123; K139; K161]	1.50004e+07	1.35004e+07	7.05004e+06	1.19997e+07	1.66002e+07	1.58997e+07	1.36e+07	1.33997e+07	7.53983e+06	8.58984e+06	9.59998e+06	5.33997e+06						0.591817	0.988427	0.964167	2.08874	-0.37235	0.649574	113
Q3THS6	S-adenosylmethionine synthase isoform type-2 OS=Mus musculus GN=Mat2a PE=1 SV=2	Mat2a	14	5	21	395	43.7	6.48	Dimethyl [K350; K391]	4.40009e+06	6.81981e+06	2.68e+06	2.19e+06	3.6299e+06	2.66001e+06	1.60997e+06	653986	1.90995e+06	2.4e+06	2.95003e+06	2.3e+06						0.625371	0.722442	-0.403284	0.288009	1.02866	0.76152	205
P45591	Cofilin-2 OS=Mus musculus GN=Cfl2 PE=1 SV=1	Cfl2	14	1	12	166	18.7	7.88	Acetyl [N-Term]; Dimethyl [K13; K92]	369010	489992	320997	622019		191994	83500.7		2.86003e+06	479011	845005	6.99989e+06		+				-1.95258	0.967315	-3.73607	1.59703	1.78349	0.757055	114
Q9JKX4	Protein AATF OS=Mus musculus GN=Aatf PE=1 SV=1	Aatf	17	6	14	526	59.4	4.93	Dimethyl [K57; K68; K243]	5.01007e+06	3.33002e+06	1.56996e+06	2.44009e+06	3.49001e+06	3.16002e+06	3.20991e+06	2.56993e+06	2.71007e+06	3.09005e+06	2.18e+06	500011						0.701938	0.436733	0.829317	0.57407	-0.127378	0.125982	223
Q91VN6	Probable ATP-dependent RNA helicase DDX41 OS=Mus musculus GN=Ddx41 PE=1 SV=2	Ddx41	10	5	6	622	69.8	6.7	Dimethyl [K231]	93800	168000	299999	233005	411006	121998	708987	838005	1.07998e+07	2.31006e+06	2.75993e+06	1.80001e+07	+	+				-5.02544	2.59328	-3.8361	2.12069	-1.18934	0.783408	68
Q6ZPR5	Sphingomyelin phosphodiesterase 4 OS=Mus musculus GN=Smpd4 PE=1 SV=2	Smpd4	7	5	15	823	93.2	8.13	Dimethyl [K136; K561]	2.98997e+06	2.4e+06	1.10998e+06	3.46999e+06	4.54012e+06	4.6999e+06	2.80992e+06	1.08998e+07	2.50001e+06	3.52991e+06	2.71007e+06	1.90995e+06						-0.181196	0.168565	0.95968	1.02309	-1.14088	1.08391	155
Q8BRG8	Transmembrane protein 209 OS=Mus musculus GN=Tmem209 PE=2 SV=1	Tmem209	22	9	16	561	62.9	8.73	Acetyl [N-Term; N-Term]; Dimethyl [K287]	1.30997e+06	1.28996e+06	891021	676017	622019	1.04003e+06	1.42004e+06	646011	528997	917978	1.04003e+06	275005						0.718384	0.673742	0.523768	0.441882	0.194615	0.210459	98
Q3TFK5	G patch domain-containing protein 4 OS=Mus musculus GN=Gpatch4 PE=1 SV=1	Gpatch4	11	4	12	415	46.5	9.39	Dimethyl [K150; K205]; Acetyl [N-Term]	1.33e+06	974025	1.69996e+07	2.37995e+06	1.04003e+06	988992	1.77994e+06	1.26001e+06	2.80992e+06	1.85001e+06	1.12003e+06	4.68007e+06						0.235935	0.0817286	-0.890544	0.87097	1.12648	0.504401	166
Q9R1C7	Pre-mRNA-processing factor 40 homolog A OS=Mus musculus GN=Prpf40a PE=1 SV=1	Prpf40a	6	6	14	953	108.4	7.69	Dimethyl [K164; K723; K772]	4.45996e+06	2.98997e+06	1.72003e+06	2.51008e+06	2.27006e+06	3.33002e+06	4.43991e+06	981004	2.10998e+06	1.84003e+06	2.41e+06	1.01997e+06						0.648184	0.817579	0.446638	0.344675	0.201546	0.1365	107
P58468	Protein FAM207A OS=Mus musculus GN=Fam207a PE=1 SV=1	1810008A18Rik	26	4	15	219	24.8	11	Dimethyl [K46]	2.55998e+06	2.94003e+06	1.48004e+06	2.84008e+06	1.51996e+06	2.32001e+06	2.50001e+06	1.4e+06	679023	1.31999e+06	1.66006e+06	1.71004e+06						0.909062	1.21974	0.569588	0.730167	0.339474	0.495042	146
P58774	Tropomyosin beta chain OS=Mus musculus GN=Tpm2 PE=1 SV=1	Tpm2	14	1	3	284	32.8	4.7	Dimethyl [K48; K77]	185004			209996					2.47003e+06	3.81011e+06	6.18011e+06	1.02999e+06	+					-3.81911	2.27221	NaN	0	NaN	0	39
Q9DC51	Guanine nucleotide-binding protein G(k) subunit alpha OS=Mus musculus GN=Gnai3 PE=1 SV=3	Gnai3	15	4	14	354	40.5	5.69	Dimethyl [K67; K70; K257; K330]	2.58996e+06	1.16001e+06	2.24005e+06	2.72005e+06	2.09004e+06	1.78997e+06	1.08e+06	3.9401e+06	2.18e+06	876989	676017	1.18004e+06						0.896331	0.9879	0.845958	0.792705	0.0503736	0.036271	151
P11087	Collagen alpha-1(I) chain OS=Mus musculus GN=Col1a1 PE=1 SV=4	Col1a1	2	2	6	1453	137.9	5.85		905026					565983	194000		7.11977e+06	5.57987e+06		2.78993e+06		+				-2.40815	0	-3.85763	1.13895	1.44949	0	78
P17095	High mobility group protein HMG-I/HMG-Y OS=Mus musculus GN=Hmga1 PE=1 SV=4	Hmga1	41	4	16	107	11.6	10.32	Dimethyl [K31; K46; K55; K89; K92]	1.63004e+07	1.24998e+07	6.53022e+06	1.31997e+07	7.56024e+06	8.18017e+06	9.14974e+06	7.24021e+06	6.02989e+06	6.49006e+06	5.2701e+06	5.44009e+06						0.992104	1.43979	0.467114	2.43285	0.524989	0.791815	80
Q8VHZ7	U3 small nucleolar ribonucleoprotein protein IMP4 OS=Mus musculus GN=Imp4 PE=2 SV=1	Imp4	11	4	18	291	33.6	9.32	Dimethyl [K211]	7.09023e+06	5.58993e+06	3.39999e+06	7.09023e+06	3.86008e+06	5.07016e+06	5.86012e+06	4.05986e+06	3.28008e+06	1.67997e+06	2.47999e+06	3.9099e+06						1.04007	1.53353	0.780826	1.27587	0.259247	0.38754	188
Q6ZWU9	40S ribosomal protein S27 OS=Mus musculus GN=Rps27 PE=1 SV=3	Rps27	40	3	17	84	9.5	9.45	Dimethyl [K16; K36]	3.59012e+06	5.69988e+06	3.48011e+06	2.37995e+06	5.13987e+06	3.28008e+06	2.20004e+06	2.91002e+06	2.89996e+06	2.27006e+06	2.07e+06	974971						0.918286	1.10911	0.755534	0.889528	0.162752	0.174387	196
P63094	Guanine nucleotide-binding protein G(s) subunit alpha isoforms short OS=Mus musculus GN=Gnas PE=1 SV=1	Gnas	14	5	15	394	45.6	5.96	Dimethyl [K211; K274]	2.34995e+06	2.01997e+06	961015	4.24991e+06	1.67997e+06	1.93997e+06	2.69005e+06	861028	658991	601998	954973	1.30997e+06						1.32194	1.29569	0.981721	1.17637	0.340219	0.246213	175
Q8BP71	RNA binding protein fox-1 homolog 2 OS=Mus musculus GN=Rbfox2 PE=1 SV=2	Rbfox2	20	5	10	449	47.3	6.55	Acetyl [N-Term]; Dimethyl [K47; K205]	763993	525999	233992	934996	467012	665002	1.00002e+06	182003	1.37996e+06	1.14e+06	612012	3.44005e+06						-1.30883	0.987217	-1.4682	1.03257	0.159367	0.0840566	211
Q3TIX9	U4/U6.U5 tri-snRNP-associated protein 2 OS=Mus musculus GN=Usp39 PE=1 SV=2	Usp39	12	6	13	564	65.1	8.9	Dimethyl [K121; K259]	1.4e+06	1.51996e+06	1.41004e+06	2.14999e+06	1.44003e+07	8.12987e+06	2.83006e+06	5.78014e+07	2.80001e+06	5.14985e+06	4.50002e+06	3.84993e+06			+			-1.31881	2.73882	1.56507	0.73902	-2.88388	1.31659	145
P39447	Tight junction protein ZO-1 OS=Mus musculus GN=Tjp1 PE=1 SV=2	Tjp1	5	6	11	1745	194.6	6.64		901020	574003	3.93001e+06	1.98995e+06	682988	444000	920016	2.07e+06	5.83014e+06	4.66e+06	6.06006e+06	996977						-1.3357	0.752072	-2.03772	1.37373	0.702024	0.396846	162
P27601	Guanine nucleotide-binding protein subunit alpha-13 OS=Mus musculus GN=Gna13 PE=1 SV=1	Gna13	11	4	13	377	44	8.21	Dimethyl [K61; K183]	6.69986e+06	6.41003e+06	3.79009e+06	1.29999e+07	4.53006e+06	5.82005e+06	6.85013e+06	4.60989e+06	2.31006e+06	2.91993e+06	3.79009e+06	2.98997e+06						1.19773	1.41179	0.861299	2.25174	0.33643	0.356913	180
Q99JI6	Ras-related protein Rap-1b OS=Mus musculus GN=Rap1b PE=1 SV=2	Rap1b	33	6	22	184	20.8	5.78	Dimethyl [K16; K42; K104; K117; K128; K149]	9.86987e+06	8.92982e+06	3.14996e+06	1.12e+07	4.65e+06	6.28988e+06	7.30018e+06	4.95997e+06	2.17005e+06	2.52001e+06	2.18e+06	3.48011e+06						1.55699	1.56209	1.1685	2.73805	0.38849	0.360016	247
Q8CFI7	DNA-directed RNA polymerase II subunit RPB2 OS=Mus musculus GN=Polr2b PE=1 SV=2	Polr2b	9	8	8	1174	133.8	6.87	Dimethyl [K869]	1.85001e+06	1.18004e+06	2.73006e+06	1.74997e+06	500011	2.05001e+06	2.52999e+06	796989	1.05003e+06	415014	1.44998e+06	817013						1.08413	1.20743	0.500344	0.310192	0.583789	0.409557	99
O55142	60S ribosomal protein L35a OS=Mus musculus GN=Rpl35a PE=1 SV=2	Rpl35a-ps4	27	5	21	110	12.5	10.89	Dimethyl [K15; K45; K52]	1.31997e+07	1.64001e+07	9.76034e+06	3.19991e+06	1.75006e+07	1.39002e+07	1.06003e+07	4.7599e+06	5.92014e+06	5.56018e+06	6.51982e+06	2.05001e+06						0.985466	0.73072	1.20052	1.10876	-0.215052	0.120374	162
Q68FD5	Clathrin heavy chain 1 OS=Mus musculus GN=Cltc PE=1 SV=3	Cltc	5	7	12	1675	191.4	5.69	Acetyl [N-Term]; Dimethyl [K1113]	2.20004e+06	1.81999e+06	798980	2.87993e+06	1.2e+06	900022	1.42004e+06	2.87993e+06	641994	633990	768987	1.95997e+06						0.977168	0.887947	0.711971	0.646502	0.265197	0.195142	86
P49718	DNA replication licensing factor MCM5 OS=Mus musculus GN=Mcm5 PE=1 SV=1	Mcm5	4	2	2	733	82.3	8.43	Dimethyl [K406]	380992	240004		351996	32799.8	32799.8	32799.8	32799.8	473006			661004		+	+			-0.813779	0.977048	-4.09148	1.42576	3.2777	2.4065	0
Q91Z31	Polypyrimidine tract-binding protein 2 OS=Mus musculus GN=Ptbp2 PE=1 SV=2	Ptbp2	16	6	17	531	57.5	8.66	Dimethyl [K92; K483]	9.5297e+06	1.02002e+07	4.39003e+06	1.02997e+07	4.88017e+06	1.02997e+07	1.14998e+07	3.65997e+06	2.93006e+06	3.80008e+06	5.25989e+06	7.33009e+06						0.838997	1.05059	0.57527	0.530927	0.263727	0.207631	128
Q8BP67	60S ribosomal protein L24 OS=Mus musculus GN=Rpl24 PE=1 SV=2	Rpl24	31	5	16	157	17.8	11.25	Dimethyl [K12; K35; K43; K93]	1.12e+07	1.05001e+07	7.83988e+06	5.47983e+06	2.04005e+07	1.55995e+07	9.77998e+06	5.55017e+06	4.85992e+06	6.10009e+06	9.62997e+06	3.59012e+06						0.575372	0.733362	1.01875	1.01314	-0.44338	0.403462	268
P51410	60S ribosomal protein L9 OS=Mus musculus GN=Rpl9 PE=1 SV=2	Rpl9	11	3	17	192	21.9	9.95	Dimethyl [K82; K174; K184]	4.91003e+06	4.54989e+06	3.06e+06	3.45008e+06	6.07015e+06	6.39982e+06	4.7599e+06	1.53e+06	1.30002e+06	1.41004e+06	4.51001e+06	1.30002e+06						1.11397	1.09874	1.1796	0.915529	-0.0656357	0.0437069	100
Q9JMG7	Hepatoma-derived growth factor-related protein 3 OS=Mus musculus GN=Hdgfrp3 PE=1 SV=2	Hdgfrp3	40	6	12	202	22.4	8.4	Dimethyl [K18; K66; K95; K133]	1.08e+06	864976	308006	3.86008e+06	489992	2.14999e+06	3.65997e+06	3.21993e+06	467012	1.97005e+06	2.87993e+06	1.86999e+06						-0.539347	0.229071	0.331325	0.14273	-0.870672	0.377836	60
Q8QZY9	Splicing factor 3B subunit 4 OS=Mus musculus GN=Sf3b4 PE=1 SV=1	Sf3b4	5	2	4	424	44.3	8.56	Acetyl [N-Term]; Dimethyl [K23]	32799.8	32799.8	32799.8	32799.8	32799.8	32799.8	32799.8	32799.8	616995	711005	833025		+	+				-4.44604	3.10213	-4.44604	3.10213	0	0	52
Q9CWZ3	RNA-binding protein 8A OS=Mus musculus GN=Rbm8a PE=1 SV=3	Rbm8a	32	3	12	174	19.9	6.16	Acetyl [N-Term]	3.20991e+06	3.01996e+06	1.58001e+06	3.16002e+06	2.22998e+06	3.29992e+06	3.69003e+06	796989	2.56993e+06	3.55003e+06	1.22004e+06	2.39003e+06						0.215873	0.210224	-0.0744252	0.0429823	0.290298	0.20075	170
P62204	Calmodulin OS=Mus musculus GN=Calm1 PE=1 SV=2	Calm3	29	3	15	149	16.8	4.22	Acetyl [N-Term]; Dimethyl [K14; K22; K31]	1.23004e+07	1.18001e+07	3.9401e+06	1.82995e+07	9.90002e+06	1.05001e+07	1.57998e+07	6.96021e+06	5.78987e+06	6.76004e+06	7.96973e+06	4.29998e+06						0.740941	0.652919	0.772796	1.31852	-0.0318551	0.0200109	305
Q922Q8	Leucine-rich repeat-containing protein 59 OS=Mus musculus GN=Lrrc59 PE=1 SV=1	Lrrc59	20	6	15	307	34.9	9.52	Dimethyl [K50; K108; K126]	6.54018e+06	6.76004e+06	5.05998e+06	6.64989e+06	9.26976e+06	6.23994e+06	6.16983e+06	6.86011e+06	3.18994e+06	3.76e+06	3.05005e+06	3.36996e+06						0.89824	3.26885	1.07794	2.79879	-0.179698	0.478027	112
Q8BFR5	Elongation factor Tu, mitochondrial OS=Mus musculus GN=Tufm PE=1 SV=1	Tufm	19	6	12	452	49.5	7.56	Dimethyl [K447; K450]	2.47003e+06	3.86999e+06	1.94994e+06	1.44998e+06	3.49001e+06	1.97005e+06	1.27e+06	2.03995e+06	1.09e+06	3.70002e+06	703017	606984						0.993289	0.695606	0.842901	0.574983	0.150387	0.134237	85
P61255	60S ribosomal protein L26 OS=Mus musculus GN=Rpl26 PE=1 SV=1	Rpl26	42	7	19	145	17.2	10.55	Dimethyl [K36; K51]	1.94006e+07	2.13999e+07	1.12998e+07	1.44995e+07	1.33997e+07	1.19997e+07	6.76989e+06	2.98004e+06	1.11003e+07	1.11003e+07	1.12e+07	6.76989e+06						0.716048	1.38117	-0.381492	0.290719	1.09754	0.956164	121
O35646	Calpain-6 OS=Mus musculus GN=Capn6 PE=1 SV=2	Capn6	10	6	12	641	74.5	7.17	Dimethyl [K276; K503; K544]	2.14999e+06	1.49997e+06	906973	3.27009e+06	859001	1.30997e+06	1.62995e+06	1.34997e+06	838993	1.54e+06	926030	632015						0.915253	0.96284	0.427844	0.604588	0.487409	0.490377	103
P08752	Guanine nucleotide-binding protein G(i) subunit alpha-2 OS=Mus musculus GN=Gnai2 PE=1 SV=5	Gnai2	17	4	14	355	40.5	5.45	Dimethyl [K258; K331]	3.63998e+06	2.60997e+06	1.41004e+06	4.52003e+06	2.80992e+06	3.20991e+06	3.57993e+06	1.22004e+06	711005	1.21002e+06	1.08e+06	711991						1.62902	1.88163	1.47402	1.78269	0.155005	0.112942	201
P97329	Kinesin-like protein KIF20A OS=Mus musculus GN=Kif20a PE=2 SV=1	Kif20a	8	5	9	887	99.8	6.99	Dimethyl [K399; K691; K782]	781020	341991	1.89006e+06	994009		208994	711991		1.25998e+07	1.06999e+07	7.15986e+06	6.60991e+06	+	+				-3.40858	2.48461	-4.53411	0.978122	1.12553	0.396776	167
Q8CCS6	Polyadenylate-binding protein 2 OS=Mus musculus GN=Pabpn1 PE=1 SV=3	Pabpn1	29	5	9	302	32.3	5.17	Acetyl [N-Term]; Dimethyl [K203]	1.92003e+06	1.49997e+06	1.15e+06	789019	1.60997e+06	2.00004e+06	2.78009e+06	173997	1.53e+06	1.58001e+06	2.18e+06	318007						0.160229	0.0833534	-0.0263948	0.00799059	0.186624	0.0680801	150
P42932	T-complex protein 1 subunit theta OS=Mus musculus GN=Cct8 PE=1 SV=3	Cct8	11	5	14	548	59.5	5.62	Dimethyl [K281; K296; K421]	2.18e+06	3.32011e+06	1.93997e+06	1.33e+06	1.90004e+06	1.90995e+06	984001	295009	2.10006e+06	2.10998e+06	147996	1.01997e+06						1.20078	0.551605	0.163804	0.0518083	1.03698	0.685543	128
P35700	Peroxiredoxin-1 OS=Mus musculus GN=Prdx1 PE=1 SV=1	Prdx1	22	4	19	199	22.2	8.12	Dimethyl [K35; K136; K168]	6.03993e+06	6.91022e+06	5.56018e+06	3.16002e+06	7.16979e+06	3.86008e+06	2.00004e+06	3.4599e+06	2.91002e+06	3.11004e+06	2.17005e+06	3.84007e+06						0.820378	1.4085	0.336153	0.33646	0.484225	0.479678	161
P83870	PHD finger-like domain-containing protein 5A OS=Mus musculus GN=Phf5a PE=1 SV=1	Phf5a	40	4	9	110	12.4	8.41	Dimethyl [K73]	3.09005e+06	2.47003e+06	1.7e+06	3.4099e+06	1.86999e+06	1.82998e+06	1.98995e+06	1.55998e+06	2.21996e+06	2.63999e+06	2.50001e+06	2.07e+06						0.136192	0.223521	-0.378365	1.86795	0.514557	1.00028	129
P27048	Small nuclear ribonucleoprotein-associated protein B OS=Mus musculus GN=Snrpb PE=1 SV=1	Snrpb	22	6	14	231	23.6	10.9	Dimethyl [K32; K88]	5.60002e+06	4.0201e+06	2.71007e+06	3.81989e+06	4.02986e+06	6.45999e+06	8.37989e+06	1.44998e+06	3.35993e+06	3.32011e+06	4.02986e+06	3.5099e+06						0.140648	0.24579	0.250855	0.164497	-0.110207	0.0639954	116
P62830	60S ribosomal protein L23 OS=Mus musculus GN=Rpl23 PE=1 SV=1	Rpl23	44	5	18	140	14.9	10.51	Dimethyl [K123]	9.9599e+06	9.9599e+06	8.06979e+06	2.87993e+06	1.31003e+07	1.07998e+07	9.42003e+06	2.17005e+06	6.62e+06	5.90007e+06	5.82005e+06	1.93004e+06						0.598442	0.449069	0.680178	0.410364	-0.0817361	0.0385386	122
Q9QYL7	Activator of basal transcription 1 OS=Mus musculus GN=Abt1 PE=2 SV=1	Abt1	26	5	9	269	30.6	10.01	Dimethyl [K40; K87; K266]	2.69995e+06	1.94994e+06	891021	2.12997e+06	358994	1.26001e+06	1.10002e+06	2.96994e+06	1.05998e+06	1.23999e+06	1.22004e+06	1.17002e+06						0.603248	0.745091	-0.0860872	0.0459789	0.689335	0.417454	98
P18760	Cofilin-1 OS=Mus musculus GN=Cfl1 PE=1 SV=3	Cfl1	29	3	18	166	18.5	8.09	Acetyl [N-Term]; Dimethyl [K13; K44; K45; K92; K144]	3.9799e+06	3.86999e+06	1.72995e+06	4.62012e+06	1.93997e+06	2.20998e+06	1.72995e+06	2.34995e+06	2.07e+06	1.18004e+06	1.2e+06	1.76998e+06						1.14214	1.53667	0.437084	0.922006	0.705058	0.952952	183
Q9D287	Pre-mRNA-splicing factor SPF27 OS=Mus musculus GN=Bcas2 PE=1 SV=1	Bcas2	26	5	8	225	26.1	5.66	Dimethyl [K85]	1.67997e+06	1.10002e+06	1.10998e+06	2.75993e+06	753005	1.56996e+06	2.34995e+06	813002	1.09e+06	856029	1.21002e+06	334003						0.977064	0.930854	0.645634	0.513375	0.331429	0.271132	83
P63001	Ras-related C3 botulinum toxin substrate 1 OS=Mus musculus GN=Rac1 PE=1 SV=1	Rac1	34	5	16	192	21.4	8.5	Dimethyl [K16; K116; K147]	5.93987e+06	5.90007e+06	4.6999e+06	1.19003e+07	4.45996e+06	4.50002e+06	4.15006e+06	4.45008e+06	3.72007e+06	6.54018e+06	3.4599e+06	3.11997e+06						0.724953	0.982943	0.124243	0.193529	0.60071	0.886158	144
Q923D4	Splicing factor 3B subunit 5 OS=Mus musculus GN=Sf3b5 PE=1 SV=1	Sf3b5	33	2	10	86	10.1	6.35	Dimethyl [K17; K82]	1.89006e+06	1.53e+06	767975	1.88e+06	960017	1.09e+06	1.36996e+06	735008	563986	399989	653986	1.27e+06						1.11945	1.27162	0.622849	0.739695	0.496601	0.645198	133
Q61584	Fragile X mental retardation syndrome-related protein 1 OS=Mus musculus GN=Fxr1 PE=1 SV=2	Fxr1	8	4	6	677	76.2	6.98		32799.8	32799.8	32799.8	32799.8	3.09005e+06	1.88e+06	681994	1.05003e+06	650009	959019	1.66006e+06	560013	+		+			-4.73336	3.05861	0.710944	0.55496	-5.4443	2.84052	63
Q6ZWV7	60S ribosomal protein L35 OS=Mus musculus GN=Rpl35 PE=1 SV=1	Rpl35	19	3	13	123	14.5	11.05	Dimethyl [K66; K79; K86]	1.06003e+07	1.31003e+07	8.21996e+06	9.86987e+06	1.29999e+07	1.15998e+07	8.64e+06	7.47012e+06	3.89988e+06	4.21003e+06	4.51001e+06	3.63998e+06						1.34633	3.17772	1.29357	2.47078	0.0527611	0.0821194	287
P59708	Splicing factor 3B subunit 6 OS=Mus musculus GN=Sf3b6 PE=1 SV=1	0610009D07Rik	22	2	6	125	14.6	9.38		657987	501017	298010	1.25e+06	414008	701022	967968	698984	940977	834007	953980	1.02999e+06						-0.662684	0.654622	-0.493365	0.837701	-0.169319	0.125588	85
Q8JZX4	Splicing factor 45 OS=Mus musculus GN=Rbm17 PE=1 SV=1	Rbm17	14	4	9	405	45.3	5.82	Dimethyl [K58; K285; K293]	1.13001e+06	574999	432998	1.42004e+06	855021	1.17002e+06	1.47002e+06	779020	585009	657987	930986	632015						0.204691	0.180838	0.584624	1.1638	-0.379933	0.351809	144
P61327	Protein mago nashi homolog OS=Mus musculus GN=Magoh PE=2 SV=1	Magoh	27	3	16	146	17.2	6.11	Dimethyl [K71; K114]; Acetyl [N-Term]	2.94003e+06	2.01997e+06	1.74997e+06	3.09005e+06	2.69005e+06	3.16002e+06	5.86012e+06	1.94994e+06	1.72995e+06	1.71004e+06	3.91994e+06	1.47002e+06						0.228424	0.242332	0.627617	0.650652	-0.399193	0.452302	110
P52480	Pyruvate kinase PKM OS=Mus musculus GN=Pkm PE=1 SV=4	Pkm	8	4	15	531	57.8	7.47	Dimethyl [K305; K475]	3.31e+06	5.44991e+06	2.69005e+06	1.97005e+06	5.42992e+06	3.80008e+06	1.60997e+06	2.09004e+06	2.56993e+06	5.20007e+06	6.86011e+06	947982						0.0343599	0.0161874	-0.0809832	0.0369947	0.115343	0.0823605	258
Q9CR47	Ribosome biogenesis protein NSA2 homolog OS=Mus musculus GN=Nsa2 PE=2 SV=1	Nsa2	27	7	10	260	30	10.24	Dimethyl [K76; K80; K116; K123; K134]	7.01981e+06	6.07015e+06	2.39003e+06	6.30996e+06	3.06e+06	4.32989e+06	5.01007e+06	3.17011e+06	3.06e+06	3.35993e+06	5.30014e+06	2.75993e+06						0.523791	0.57457	0.121135	0.173692	0.402656	0.434466	60
Q8BHS3	Pre-mRNA-splicing factor RBM22 OS=Mus musculus GN=Rbm22 PE=1 SV=1	Rbm22	6	2	3	420	46.9	8.54	Dimethyl [K139; K149]	585983			610021	430992	442986	789019	943001	1.27996e+07	1.71999e+07	3.92993e+07	6.90017e+06	+	+				-4.70844	2.55094	-4.67022	3.13475	-0.0382142	0.0442028	34
Q8VEM8	Phosphate carrier protein, mitochondrial OS=Mus musculus GN=Slc25a3 PE=1 SV=1	Slc25a3	8	3	15	357	39.6	9.26		9.11998e+06	1.14998e+07	6.49006e+06	6.25986e+06	9.49015e+06	7.94987e+06	6.25986e+06	4.7599e+06	4.11996e+06	4.50002e+06	4.15006e+06	3.43005e+06						1.00327	1.93121	0.772649	1.51728	0.230622	0.32584	207
O08579	Emerin OS=Mus musculus GN=Emd PE=1 SV=1	Emd	20	4	8	259	29.4	5.01	Dimethyl [K116]	1.93997e+06	1.90995e+06	867979	1.31999e+06	1.12003e+06	1.56996e+06	1.7e+06	541012	974971	659997	560013	452012						1.17601	1.74991	0.827899	0.91828	0.348108	0.313802	107
Q91VR2	ATP synthase subunit gamma, mitochondrial OS=Mus musculus GN=Atp5c1 PE=1 SV=1	Atp5c1	14	4	11	298	32.9	9.01	Dimethyl [K126; K136; K154]	2.09004e+06	4.43991e+06	1.86004e+06	1.4e+06	2.86996e+06	2.57993e+06	2.3e+06	2.42996e+06	2.34995e+06	1.90995e+06	2.60004e+06	577996						0.460227	0.313897	0.654281	0.546802	-0.194054	0.203011	70
O09167	60S ribosomal protein L21 OS=Mus musculus GN=Rpl21 PE=1 SV=3	Rpl21	25	4	12	160	18.6	10.49	Dimethyl [K43; K78]	6.07983e+06	6.99019e+06	4.40009e+06	2.36007e+06	9.10988e+06	6.12e+06	4.59012e+06	1.75995e+06	6.03993e+06	3.4099e+06	1.84003e+06	8.59997e+06						0.109323	0.0645719	0.116673	0.0587557	-0.00734997	0.00397869	112
P62315	Small nuclear ribonucleoprotein Sm D1 OS=Mus musculus GN=Snrpd1 PE=1 SV=1	Snrpd1	20	2	9	119	13.3	11.56	Dimethyl [K20]	3.49994e+06	3.06998e+06	1.60997e+06	4.95997e+06	2.48998e+06	4.07989e+06	6.64022e+06	619996	1.34997e+06	1.7e+06	3.36996e+06	3.14996e+06						0.4541	0.429164	0.194911	0.0858663	0.259189	0.116478	146
Q4FZF3	Probable ATP-dependent RNA helicase DDX49 OS=Mus musculus GN=Ddx49 PE=2 SV=1	Ddx49	13	6	7	480	54.1	8.78		8.8903e+06	1.18001e+07	5.56982e+06	5.01007e+06	1.22004e+06	1.66006e+06	2.37995e+06	1.59996e+06	2.84994e+06	2.63999e+06	2.22998e+06	7.0701e+06			+			1.15628	1.27861	-0.985788	1.14171	2.14207	2.85721	93
Q9D883	Splicing factor U2AF 35 kDa subunit OS=Mus musculus GN=U2af1 PE=1 SV=4	U2af1	21	4	10	239	27.8	8.81	Acetyl [N-Term]	5.78987e+06	5.88985e+06	4.89983e+06	6.07983e+06	5.90007e+06	6.45999e+06	6.81981e+06	4.24991e+06	3.78012e+06	4.34011e+06	4.50002e+06	4.45996e+06						0.406409	2.34012	0.436608	1.2362	-0.0301995	0.0626451	93
E9Q5G3	Kinesin-like protein KIF23 OS=Mus musculus GN=Kif23 PE=1 SV=1	Kif23	8	6	8	953	108.7	8.66	Dimethyl [K183; K497; K600]	831006	810976	351996	1.67997e+06	567988	371010	407997	2.14999e+06	492000	1.22004e+06	577996	308006						0.474762	0.325869	0.19767	0.100769	0.277092	0.140465	72
Q9JJ89	Coiled-coil domain-containing protein 86 OS=Mus musculus GN=Ccdc86 PE=1 SV=2	Ccdc86	10	4	11	426	46.5	9.64	Dimethyl [K293; K295; K303; K327; K416]	2.98997e+06	2.50001e+06	1.50998e+06	2.21996e+06	2.22998e+06	2.66001e+06	3.39999e+06	767018	1.71004e+06	1.43996e+06	2.11995e+06	1.04003e+06						0.551618	0.933008	0.377647	0.295206	0.17397	0.123112	64
P40630	Transcription factor A, mitochondrial OS=Mus musculus GN=Tfam PE=1 SV=2	Tfam	25	5	8	243	28	9.69	Dimethyl [K66; K117; K204]	6.50988e+06	6.49006e+06	3.01996e+06	6.36002e+06	2.94003e+06	4.01008e+06	3.96998e+06	3.18994e+06	3.79009e+06	4.25994e+06	3.75011e+06	2.41e+06						0.618869	0.935937	0.00828505	0.0130039	0.610584	0.964418	84
O54946	DnaJ homolog subfamily B member 6 OS=Mus musculus GN=Dnajb6 PE=1 SV=4	Dnajb6	7	2	8	365	39.8	9.36	Dimethyl [K60]; Acetyl [N-Term]	701994	361992	361992	689982	376999	499007	818998	476990	419991	465009	479011	442986						0.153773	0.211835	0.206626	0.349524	-0.0528526	0.0515268	192
P08113	Endoplasmin OS=Mus musculus GN=Hsp90b1 PE=1 SV=2	Hsp90b1	3	1	11	802	92.4	4.82	Dimethyl [K114]	1.23999e+06	1.36002e+06	622019	496007	716000	684979	288998	857989	694011	452012	308006	822012						0.677933	0.678861	0.153697	0.121031	0.524237	0.471363	287
P56183	Ribosomal RNA processing protein 1 homolog A OS=Mus musculus GN=Rrp1 PE=1 SV=2	Rrp1	5	3	12	494	54.7	5.17	Dimethyl [K131; K403]	1.27999e+06	1.26001e+06	715008	1.43002e+06	708987	2.02993e+06	2.60004e+06	2.78993e+06	486001	1.10002e+06	1.36002e+06	331006						0.694139	0.588141	1.35977	1.06061	-0.665629	0.590636	104
P26369	Splicing factor U2AF 65 kDa subunit OS=Mus musculus GN=U2af2 PE=1 SV=3	U2af2	11	5	13	475	53.5	9.09	Dimethyl [K70]; Acetyl [N-Term]	1.90995e+06	1.71004e+06	1.13001e+06	766008	1.43002e+06	1.2e+06	1.86999e+06	273997	397998	475011	695987	185004						1.71493	1.7959	1.29368	0.856363	0.421243	0.242402	130
P62082	40S ribosomal protein S7 OS=Mus musculus GN=Rps7 PE=2 SV=1	Rps7	18	4	12	194	22.1	10.1	Dimethyl [K169; K178]	2.37003e+07	2.84002e+07	1.50995e+07	1.22002e+07	4.12989e+07	3.24992e+07	2.36003e+07	1.06999e+07	1.48001e+07	1.65004e+07	1.15998e+07	2.17005e+06						1.08356	0.662874	1.44626	0.878079	-0.362692	0.294723	48
Q9R0U0	Serine/arginine-rich splicing factor 10 OS=Mus musculus GN=Srsf10 PE=1 SV=2	Srsf10	13	4	10	262	31.3	11.27	Dimethyl [K91]	3.65997e+06	1.67997e+06	1.67997e+06	4.84008e+06	2.52001e+06	3.05005e+06	3.45008e+06	1.08998e+07	3.14996e+06	2.62994e+06	2.88992e+06	7.14004e+06						-0.443409	0.375433	0.189419	0.121122	-0.632829	0.461143	78
P63276	40S ribosomal protein S17 OS=Mus musculus GN=Rps17 PE=1 SV=2	Rps17	16	3	10	135	15.5	9.85	Dimethyl [K44; K45]	4.50002e+06	3.4599e+06	2.50001e+06	4.28006e+06	6.67992e+06	5.62999e+06	3.75011e+06	3.09992e+06	1.62995e+06	1.17002e+06	1.30002e+06	2.01997e+06						1.264	2.53365	1.61197	2.53556	-0.347977	0.492068	67
Q8R326	Paraspeckle component 1 OS=Mus musculus GN=Pspc1 PE=1 SV=1	Pspc1	8	3	13	523	58.7	6.67	Dimethyl [K133]	1.50998e+06	2.16e+06	1.22004e+06	2.80992e+06	1.4e+06	1.85001e+06	2.20004e+06	1.90995e+06	2.16e+06	1.48004e+06	1.86004e+06	1.43002e+06						0.0987711	0.120072	0.0890203	0.176569	0.00975084	0.0107713	97
P63101	14-3-3 protein zeta/delta OS=Mus musculus GN=Ywhaz PE=1 SV=1	Ywhaz	16	3	8	245	27.8	4.79	Dimethyl [K115; K138; K139]	2.10998e+06	1.60997e+06	1.17002e+06	1.41004e+06	1.86004e+06	1.76998e+06	1.4e+06	2.00004e+06	932989	397006	917024	338994						1.40125	1.54992	1.58074	1.6499	-0.179493	0.363604	103
Q62318	Transcription intermediary factor 1-beta OS=Mus musculus GN=Trim28 PE=1 SV=3	Trim28	9	5	9	834	88.8	5.77		1.74997e+06	1.84003e+06	1.14e+06	1.7e+06	1.60997e+06	1.09e+06	1.13001e+06	662013	511013	410010	466010	1.27e+06						1.41333	1.6132	0.851073	0.93417	0.562253	0.892009	76
Q64012	RNA-binding protein Raly OS=Mus musculus GN=Raly PE=1 SV=3	Raly	26	9	33	312	33.2	8.84	Dimethyl [K35; K44; K216; K222]	1.52003e+07	1.81996e+07	6.62e+06	1.08998e+07	4.06007e+07	3.46008e+07	2.79995e+07	3.45002e+07	1.30998e+09	1.41996e+09	1.29999e+07	1.30003e+09	+					-5.1467	1.28614	-3.62494	0.92615	-1.52176	1.88494	238
Q8CI11	Guanine nucleotide-binding protein-like 3 OS=Mus musculus GN=Gnl3 PE=1 SV=2	Gnl3	29	12	33	538	60.7	9.11	Dimethyl [K46; K57; K91; K113; K169; K203; K248; K262; K513]	2.82002e+07	2.15996e+07	2.03003e+07	1.23997e+07	4.03993e+06	6.07015e+06	6.67992e+06	1.62001e+07	3.15989e+08	1.61998e+08	5.56007e+07	6.6501e+08	+	+				-3.3979	1.79186	-4.86101	2.51024	1.46311	1.50015	375
Q8BJ05	Zinc finger CCCH domain-containing protein 14 OS=Mus musculus GN=Zc3h14 PE=1 SV=1	Zc3h14	8	5	9	735	82.4	7.37	Acetyl [N-Term]	473991	335000	867979	859001	676017	1.05003e+06	1.48004e+06	733990	588997	934024	1.49002e+06	470000						-0.425547	0.36842	0.250264	0.220746	-0.675811	0.777183	103
P62996	Transformer-2 protein homolog beta OS=Mus musculus GN=Tra2b PE=1 SV=1	Tra2b	13	3	13	288	33.6	11.25	Dimethyl [K197]	4.38e+06	4.36001e+06	2.54001e+06	4.59012e+06	3.16002e+06	4.36999e+06	5.54017e+06	3.68007e+06	2.48998e+06	2.39003e+06	3.79009e+06	2.17005e+06						0.546383	1.04738	0.631025	1.35386	-0.0846419	0.118066	107
Q9DCA5	Ribosome biogenesis protein BRX1 homolog OS=Mus musculus GN=Brix1 PE=1 SV=3	Brix1	13	6	12	353	41.2	10.02	Dimethyl [K89; K110; K242]	1.57004e+07	2.79007e+07	6.28988e+06	2.34995e+06	3.12993e+06	7.62021e+06	1.1e+07	3.4099e+06	2.73992e+06	2.44009e+06	3.60009e+06	5.50992e+06						1.40237	0.768162	0.688512	0.619775	0.713862	0.332815	60
P84104	Serine/arginine-rich splicing factor 3 OS=Mus musculus GN=Srsf3 PE=1 SV=1	Srsf3	34	4	11	164	19.3	11.65	Dimethyl [K11; K23]	2.01001e+07	1.52003e+07	9.36989e+06	1.31997e+07	1.39002e+07	1.68005e+07	1.57998e+07	6.86011e+06	1.13998e+07	7.90975e+06	9.97994e+06	1.06003e+07						0.496492	0.929218	0.351949	0.475634	0.144543	0.145791	109
Q9JHJ0	Tropomodulin-3 OS=Mus musculus GN=Tmod3 PE=1 SV=1	Tmod3	12	3	7	352	39.5	5.14	Dimethyl [K13; K23; K75]	1.72003e+06	932989	4.07001e+06	2.54001e+06	464011	665002	567004	7.83988e+06	677002	968975	515996	864976						1.45605	1.40025	0.556972	0.217323	0.89908	0.355806	26
Q8K2B3	Succinate dehydrogenase [ubiquinone] flavoprotein subunit, mitochondrial OS=Mus musculus GN=Sdha PE=1 SV=1	Sdha	7	3	3	664	72.5	7.37	Dimethyl [K608; K615]	32799.8	32799.8	32799.8	32799.8	3.78012e+06	1.53e+06	376007	574003	1.09e+06	2.44991e+06	4.55999e+06		+		+			-6.13221	2.02833	-1.12209	0.533025	-5.01012	2.1728	34
Q9CPR4	60S ribosomal protein L17 OS=Mus musculus GN=Rpl17 PE=1 SV=3	Rpl17	17	3	13	184	21.4	10.18	Dimethyl [K13; K159; K167]	7.51999e+06	9.17006e+06	6.03993e+06	7.40978e+06	1.61005e+07	1.05001e+07	6.58979e+06	9.38028e+06	3.55003e+06	3.17011e+06	3.39011e+06	2.75e+06						1.21966	3.45023	1.65954	2.24184	-0.439874	0.691398	34
O55128	Histone deacetylase complex subunit SAP18 OS=Mus musculus GN=Sap18 PE=1 SV=1	Sap18	25	4	11	153	17.6	9.35	Dimethyl [K74]	9.58004e+06	8.06979e+06	4.98997e+06	1.38003e+07	6.99019e+06	8.97015e+06	1.06003e+07	7.01008e+06	6.51982e+06	6.6301e+06	7.60017e+06	8.9801e+06						0.212909	0.260991	0.164803	0.395737	0.0481062	0.0490183	53
P62900	60S ribosomal protein L31 OS=Mus musculus GN=Rpl31 PE=1 SV=1	Rpl31	28	4	9	125	14.5	10.54		1.80001e+07	2.20993e+07	1.52997e+07	5.30014e+06	3.63009e+07	2.58991e+07	1.50004e+07	6.02989e+06	8.14001e+06	8.48981e+06	6.81981e+06	3.4099e+06						1.08175	0.980373	1.43137	1.09212	-0.349619	0.187839	93
Q8CGF7	Transcription elongation regulator 1 OS=Mus musculus GN=Tcerg1 PE=1 SV=2	Tcerg1	5	5	7	1100	123.7	8.65	Dimethyl [K1047; K1051]	1.30002e+06	1.10998e+06	1.00998e+06	1.53e+06	740018	1.49997e+06	2.20998e+06	355010	1.30997e+06	2.27006e+06	4.59012e+06	2.55006e+06						-0.991073	1.15659	-1.33019	0.955661	0.339116	0.217494	62
P35279	Ras-related protein Rab-6A OS=Mus musculus GN=Rab6a PE=1 SV=4	Rab6a	24	5	10	208	23.6	5.54	Dimethyl [K13; K26; K158]; Acetyl [N-Term]	2.63007e+07	3.51008e+07	3.04999e+07	1.06999e+07	3.30994e+07	1.81996e+07	6.16e+06	1.06999e+07	6.71986e+06	6.16983e+06	3.22999e+06	1.29003e+07						1.86153	1.78864	1.13063	0.851773	0.730893	0.515213	76
Q9R0I7	YLP motif-containing protein 1 OS=Mus musculus GN=Ylpm1 PE=2 SV=2	Ylpm1	3	3	4	1386	155	6.65	Dimethyl [K221]	419003	722982	543982	721980	777994	742999	1.04003e+06	393008	582985	526984	666017	604005						-0.0137053	0.0226596	0.2337	0.307326	-0.247405	0.290893	65
Q6NVF9	Cleavage and polyadenylation specificity factor subunit 6 OS=Mus musculus GN=Cpsf6 PE=1 SV=1	Cpsf6	7	3	10	551	59.1	7.15	Dimethyl [K79]	828993	906973	275998	958022	820020	748997	951009	236995	698016	514995	687977	318007						0.334484	0.271482	0.203922	0.144214	0.130562	0.0746047	166
Q91WS0	CDGSH iron-sulfur domain-containing protein 1 OS=Mus musculus GN=Cisd1 PE=1 SV=1	Cisd1	35	3	7	108	12.1	9.06	Dimethyl [K68]	1.60997e+06	1.93004e+06	1.49997e+06	1.82998e+06	1.86999e+06	1.07002e+06	1.34e+06	1.4e+06	1.00002e+06	453015	467012	1.59996e+06						1.16383	1.11671	0.86779	0.841285	0.29604	0.748663	71
Q925I1	ATPase family AAA domain-containing protein 3 OS=Mus musculus GN=Atad3 PE=1 SV=1	Atad3a	12	5	6	591	66.7	9.29		714018	616995	200995	974025	2.14999e+06	1.34e+06	956032	1.04003e+06	424999	560013	407997	405011						0.283233	0.212403	1.54664	2.26308	-1.26341	1.09978	43
Q4FK66	Pre-mRNA-splicing factor 38A OS=Mus musculus GN=Prpf38a PE=1 SV=1	Prpf38a	7	2	7	312	37.4	10.01	Dimethyl [K118]	3.46999e+06	3.36996e+06	4.22992e+06	3.19991e+06	1.39004e+06	2.37995e+06	2.87993e+06	4.72015e+06	3.14996e+06	3.06e+06	1.42004e+06	4.57995e+06						0.334072	0.375569	-0.119805	0.085352	0.453877	0.516335	155
Q9JJI8	60S ribosomal protein L38 OS=Mus musculus GN=Rpl38 PE=1 SV=3	Rpl38	41	3	12	70	8.2	10.1	Dimethyl [K50; K52; K67]	6.18011e+06	5.10012e+06	3.49001e+06	3.87993e+06	5.68016e+06	3.18994e+06	4.21003e+06	1.78997e+06	1.59996e+06	2.57993e+06	1.59996e+06	2.55006e+06						1.16584	2.28725	0.754804	0.901202	0.41104	0.447755	55
Q8BHD7	Polypyrimidine tract-binding protein 3 OS=Mus musculus GN=Ptbp3 PE=1 SV=1	Ptbp3	8	3	7	523	56.7	9.13	Dimethyl [K474]	781020	676017	798980	1.30002e+06	676017	870992	1.07002e+06	487013	557998	341991	529988	438009						0.907449	1.84281	0.697993	1.21442	0.209456	0.2698	72
Q9D1R9	60S ribosomal protein L34 OS=Mus musculus GN=Rpl34 PE=1 SV=2	Rpl34-ps1	13	2	15	117	13.3	11.47	Dimethyl [K36; K101]	2.10994e+07	2.27002e+07	1.31003e+07	1.68998e+07	2.04005e+07	1.91004e+07	1.26998e+07	1.35004e+07	6.18011e+06	7.14004e+06	7.03003e+06	9.69023e+06						1.28517	2.80614	1.11852	2.57418	0.166648	0.277602	145
P49452	Centromere protein C OS=Mus musculus GN=Cenpc PE=1 SV=2	Cenpc1	7	5	9	906	102.1	9.67	Dimethyl [K300; K312; K834; K843]	1.13001e+06	1.15e+06	1.12003e+06	1.56996e+06	2.71007e+06	1.97005e+06	1.27e+06	7.96973e+06	1.81999e+06	981004	774980	1.44998e+06						0.0469084	0.0538221	1.18783	0.899435	-1.14092	0.869368	35
Q9D753	Exosome complex component RRP43 OS=Mus musculus GN=Exosc8 PE=1 SV=1	Exosc8	12	3	6	276	29.9	5.2	Dimethyl [K63]	979985	926030	450011	719981	3.28008e+06	1.62004e+06	1.56996e+06	795003	720980	466010	374006	662013						0.455379	0.642891	1.57925	1.62765	-1.12387	1.1521	79
Q9D1M0	Protein SEC13 homolog OS=Mus musculus GN=Sec13 PE=1 SV=3	Sec13	15	3	4	322	35.5	5.38	Dimethyl [K192]	1.31999e+06	738020	717988	1.58001e+06	1.05998e+06	1.26001e+06	1.41004e+06	1.30997e+06	653986	581009	727002	1.00998e+06						0.496464	0.693711	0.786098	1.91895	-0.289634	0.397976	49
Q9CQU1	Microfibrillar-associated protein 1 OS=Mus musculus GN=Mfap1 PE=1 SV=1	Mfap1a	8	2	7	439	51.9	4.98	Dimethyl [K67; K371]	543003	511013	345997	740018	593999	626997	746975	489008	427007	299999	522004	834007						0.0873189	0.0823961	0.321644	0.410606	-0.234325	0.389522	112
Q99M87	DnaJ homolog subfamily A member 3, mitochondrial OS=Mus musculus GN=Dnaja3 PE=1 SV=1	Dnaja3	8	3	9	480	52.4	9.22		1.98995e+06	1.49002e+06	677988	2.48998e+06	1.23999e+06	981004	1.08e+06	981004	1.05998e+06	771978	743978	1.34e+06						0.65431	0.659295	0.16492	0.310531	0.48939	0.494647	94
Q9D824	Pre-mRNA 3'-end-processing factor FIP1 OS=Mus musculus GN=Fip1l1 PE=1 SV=1	Fip1l1	7	3	5	581	64.9	5.77		526984	572018	282992	738020	754991	1.07002e+06	1.16001e+06	312999	305011	291008	1.17002e+06	617980						-0.00690746	0.00409366	0.54809	0.369606	-0.554997	0.475655	108
Q9QUI0	Transforming protein RhoA OS=Mus musculus GN=Rhoa PE=1 SV=1	Rhoa	19	4	9	193	21.8	6.1	Dimethyl [K162]	2.54001e+06	2.94003e+06	1.33e+06	2.37995e+06	3.16002e+06	2.47003e+06	2.26001e+06	2.05001e+06	4.12997e+06	3.34993e+06	3.9799e+06	2.63999e+06						-0.655144	1.11862	-0.501807	1.34189	-0.153337	0.210896	56
Q62425	Cytochrome c oxidase subunit NDUFA4 OS=Mus musculus GN=Ndufa4 PE=1 SV=2	Ndufa4	27	2	6	82	9.3	9.52	Dimethyl [K74]	1.22998e+06	1.51996e+06	961015	1.00998e+06	1.22998e+06	1.45996e+06	917978	728011	465009	733990	560984	984001						0.816934	1.49269	0.667811	1.06976	0.149123	0.220467	46
P80318	T-complex protein 1 subunit gamma OS=Mus musculus GN=Cct3 PE=1 SV=1	Cct3	6	3	5	545	60.6	6.7		1.64996e+06	2.48998e+06	603001	1.75995e+06	801976	643999	347993	1.30002e+06	1.00998e+06	1.34997e+06	817013	1.43996e+06						0.360656	0.307278	-0.694829	0.738972	1.05549	0.903425	74
Q6DVA0	LEM domain-containing protein 2 OS=Mus musculus GN=Lemd2 PE=1 SV=1	Lemd2	7	3	6	511	57.5	9.01		331006	221002	400988	523018	295992	501017	312999	1.05998e+06	414008	513000	972002	610021						-0.759266	1.06556	-0.338948	0.277551	-0.420318	0.357896	58
P47964	60S ribosomal protein L36 OS=Mus musculus GN=Rpl36 PE=1 SV=2	Rpl36	18	2	9	105	12.2	11.34	Dimethyl [K13]	1.12998e+07	1.12998e+07	1.04001e+07	1.23997e+07	1.39002e+07	1.11003e+07	7.5299e+06	9.76982e+06	5.05998e+06	4.98997e+06	4.81999e+06	6.27986e+06						1.10733	3.90756	0.973134	2.12335	0.134192	0.277419	139
P63323	40S ribosomal protein S12 OS=Mus musculus GN=Rps12 PE=1 SV=2	Rps12	20	3	8	132	14.5	7.24	Dimethyl [K93; K129]	3.46999e+06	3.57993e+06	1.58001e+06	1.88e+06	3.60009e+06	3.06998e+06	1.36996e+06	1.77994e+06	1.27e+06	716993	777994	1.00998e+06						1.42212	1.98622	1.3088	1.71603	0.113316	0.0926707	134
Q64213	Splicing factor 1 OS=Mus musculus GN=Sf1 PE=1 SV=6	Sf1	4	2	5	653	70.4	8.98	Acetyl [N-Term]; Dimethyl [K15; K241]	840973	884008	684979	1.01997e+06	748011	996977	1.10002e+06	453015	716993	820020	1.12003e+06	1.00998e+06						-0.089139	0.185694	-0.209933	0.262515	0.120794	0.144275	71
P59110	Sentrin-specific protease 1 OS=Mus musculus GN=Senp1 PE=2 SV=1	Senp1	5	3	3	640	72.5	8.4		1.2e+06	966024	1.27999e+06	202997	811989	1.05998e+06	1.25e+06	669999	3.72e+07	4.45988e+07	2.86991e+07	2.46999e+07	+	+				-5.4742	2.7249	-5.15946	5.81155	-0.314738	0.179973	29
P09103	Protein disulfide-isomerase OS=Mus musculus GN=P4hb PE=1 SV=2	P4hb	7	3	4	509	57	4.88		864976	884008	765000	414008	532012	79402.7	266006	596019	1.43002e+06	803980	8.78981e+06	647985						-1.18927	0.582083	-2.48339	1.191	1.29412	0.831917	25
Q9D1D4	Transmembrane emp24 domain-containing protein 10 OS=Mus musculus GN=Tmed10 PE=1 SV=1	Tmed10	9	2	6	219	24.9	6.7	Dimethyl [K87]	977001	826010	867979	616995	1.48004e+06	1.02999e+06	932989	410010	857989	295009	243001	285000						1.15596	1.19599	1.264	1.15974	-0.108033	0.0923151	65
P04223	H-2 class I histocompatibility antigen, K-K alpha chain OS=Mus musculus GN=H2-K1 PE=1 SV=1	H2-K1	10	3	6	369	41.6	7.03	Dimethyl [K274]	651001	523018	103001	484992	395989	655983	345997	313999	479011	268005	101000	755986						0.198774	0.0821244	0.381433	0.221457	-0.182658	0.100005	0
Q505F5	Leucine-rich repeat-containing protein 47 OS=Mus musculus GN=Lrrc47 PE=1 SV=1	Lrrc47	4	2	3	581	63.6	8.1		383004	133003		177001	456989	127003	111000	2.91993e+06	1.80001e+07	2.84002e+07	7.87022e+07	4.50002e+06	+	+				-6.63091	2.77686	-5.79955	2.17881	-0.831363	0.282147	0
P35278	Ras-related protein Rab-5C OS=Mus musculus GN=Rab5c PE=1 SV=2	Rab5c	17	3	8	216	23.4	8.41	Dimethyl [K34]	1.21002e+06	1.93004e+06	359991	1.02999e+06	1.02999e+06	1.10998e+06	565983	963016	1.12003e+06	695987	311010	687977						0.594049	0.407662	0.47539	0.476967	0.118659	0.0749206	71
P83917	Chromobox protein homolog 1 OS=Mus musculus GN=Cbx1 PE=1 SV=1	Cbx1	9	2	7	185	21.4	4.93	Dimethyl [K150; K155]	3.13993e+06	2.96007e+06	349008	3.24008e+06	1.54e+06	1.75995e+06	2.14999e+06	2.62994e+06	1.81005e+06	2.66998e+06	4.6999e+06	942021						-0.256409	0.100543	-0.120345	0.0820745	-0.136064	0.0574718	92
Q9CTH6	rRNA-processing protein FCF1 homolog OS=Mus musculus GN=Fcf1 PE=2 SV=2	Fcf1	10	2	8	198	23.3	9.67		2.58996e+06	1.01997e+06	1.07002e+06	3.75011e+06	1.64996e+06	1.98004e+06	2.36007e+06	2.07e+06	1.72995e+06	1.44998e+06	1.66998e+06	2.66001e+06						-0.0180192	0.0117705	0.12957	0.238328	-0.14759	0.109609	99
P06151	L-lactate dehydrogenase A chain OS=Mus musculus GN=Ldha PE=1 SV=3	Ldha	5	2	9	332	36.5	7.74	Dimethyl [K126]	2.47003e+06	3.49994e+06	2.41e+06	1.66006e+06	2.21996e+06	2.05998e+06	751024	1.17002e+06	1.30997e+06	1.4e+06	629000	1.60997e+06						1.05472	1.46961	0.278353	0.23527	0.776371	0.882143	177
P61804	Dolichyl-diphosphooligosaccharide--protein glycosyltransferase subunit DAD1 OS=Mus musculus GN=Dad1 PE=1 SV=3	Dad1	19	2	5	113	12.5	7.08	Acetyl [N-Term]	742021	687977	401990	679023	593011	609007	529988	442004	632980	528008	415993	697000						0.130988	0.19758	-0.0489926	0.0909567	0.179981	0.327026	87
P25916	Polycomb complex protein BMI-1 OS=Mus musculus GN=Bmi1 PE=1 SV=1	Bmi1	8	3	6	324	36.7	8.65	Dimethyl [K62]	536010	892010	482009	1.27e+06	689982	1.01997e+06	1.2e+06	1.04003e+06	326993	525015	381997	1.07002e+06						0.515087	0.463373	0.911462	1.041	-0.396375	0.473664	48
Q8BTV2	Cleavage and polyadenylation specificity factor subunit 7 OS=Mus musculus GN=Cpsf7 PE=1 SV=2	Cpsf7	7	3	4	471	52	8	Dimethyl [K148]	1.10002e+06	1.36002e+06	2.44009e+06	503000	428014	693002	844010	572018	541012	560013	526984	661004						1.03021	0.938235	0.110054	0.189253	0.920153	0.834735	50
P35293	Ras-related protein Rab-18 OS=Mus musculus GN=Rab18 PE=1 SV=2	Rab18	16	3	5	206	23	5.36	Dimethyl [K21]; Acetyl [N-Term]	768987	804984	121998	733990	2.19e+06	342988	359991	7.24975e+06	824009	918997	1.00002e+06	253004						-0.447285	0.219228	0.8388	0.291156	-1.28609	0.450657	48
Q9CX11	rRNA-processing protein UTP23 homolog OS=Mus musculus GN=Utp23 PE=2 SV=1	Utp23	10	2	5	249	28.4	10.32	Dimethyl [K172]	1.37996e+06	1.26001e+06	790990	2.08007e+06	1.02999e+06	870992	1.33e+06	1.2e+06	294009	428014	776002	1.27e+06						1.13197	1.02979	0.88233	0.814966	0.249644	0.327032	78
Q9WVA3	Mitotic checkpoint protein BUB3 OS=Mus musculus GN=Bub3 PE=1 SV=2	Bub3	8	2	2	326	36.9	6.84	Dimethyl [K216]	1.27999e+06		402994	405011			2.65007e+06	1.91e+08	9.97975e+07	1.20003e+08	2.70997e+08	4.52998e+07	+					-7.53587	3.58503	-2.29115	0.227561	-5.24471	0.479351	34
Q99LL5	Periodic tryptophan protein 1 homolog OS=Mus musculus GN=Pwp1 PE=1 SV=1	Pwp1	7	3	3	501	55.6	4.82	Dimethyl [K24; K29]	1.10002e+06	1.18004e+06	1.47002e+06	1.27999e+06	249002	545984	668005	641994	593011	405011	313999	565003						1.46025	2.47988	0.113125	0.10423	1.34712	1.63373	28
Q9CQS8	Protein transport protein Sec61 subunit beta OS=Mus musculus GN=Sec61b PE=1 SV=3	Sec61b	22	2	7	96	10	11.56	Dimethyl [K67]	2.34995e+06	2.86003e+06	303009	1.86999e+06	3.48011e+06	2.32001e+06	1.16001e+06	1.60997e+06	1.44998e+06	1.45996e+06	796989	894983						0.333618	0.159005	0.829941	1.01395	-0.496324	0.239469	49
Q5SUF2	Luc7-like protein 3 OS=Mus musculus GN=Luc7l3 PE=1 SV=1	Luc7l3	8	3	5	432	51.4	9.77	Dimethyl [K128; K187]				275998	711991	311010	831986	1.62995e+06	1.02e+08	2.47994e+07	1.50004e+07	1.35997e+08		+				-7.43202	0	-6.00865	2.93739	-1.42338	0	240
Q9CQ69	Cytochrome b-c1 complex subunit 8 OS=Mus musculus GN=Uqcrq PE=1 SV=3	Uqcrq	18	2	3	82	9.8	10.26	Dimethyl [K33]	1.08e+06	1.31999e+06	952989	1.14e+06	1.43996e+06	1.59996e+06	1.28996e+06	948968	937982	1.00998e+06	1.18004e+06	1.10998e+06						0.079947	0.269527	0.296157	0.771102	-0.21621	0.513176	30
P67871	Casein kinase II subunit beta OS=Mus musculus GN=Csnk2b PE=1 SV=1	Csnk2b	12	3	4	215	24.9	5.55	Dimethyl [K100]	1.98995e+06	1.62995e+06	1.15e+06	1.81005e+06	1.72995e+06	1.54e+06	1.34997e+06	501017	569012	503000	1.00998e+06	440994						1.43173	2.24938	0.955302	0.975549	0.476429	0.463645	42
Q8CIE6	Coatomer subunit alpha OS=Mus musculus GN=Copa PE=1 SV=2	Copa	3	3	4	1224	138.3	7.65	Dimethyl [K271]	1.09e+06	1.17002e+06	998983	772995	1.22998e+06	803980	372996	523018	647985	907979	436009	428014						0.791255	1.32755	0.203286	0.172311	0.587969	0.663497	31
E9Q5K9	YTH domain-containing protein 1 OS=Mus musculus GN=Ythdc1 PE=1 SV=2	Ythdc1	3	2	5	736	85.6	6.16	Dimethyl [K386]	669999	714018	247008	729021	550011	600998	808002	475999	230995	250995	623012	591985						0.502526	0.410344	0.642926	0.700857	-0.140399	0.125002	69
Q9QUJ7	Long-chain-fatty-acid--CoA ligase 4 OS=Mus musculus GN=Acsl4 PE=1 SV=2	Acsl4	4	3	4	711	79	8.28	Dimethyl [K354; K670]	767975	630003	319997	560013	32799.8	32799.8	32799.8	32799.8	6.31015e+08	2.92001e+08	3.02006e+08	5.64981e+07	+	+	+			-8.76941	3.32037	-12.8176	3.38571	4.04822	3.18726	39
Q9CQA3	Succinate dehydrogenase [ubiquinone] iron-sulfur subunit, mitochondrial OS=Mus musculus GN=Sdhb PE=1 SV=1	Sdhb	7	2	2	282	31.8	8.68		1.59001e+06	1.58001e+06	891021	1.72995e+06	1.43996e+06	1.72003e+06	1.56996e+06	1.05998e+06	934024	772995	1.22998e+06	1.10002e+06						0.496757	0.933415	0.519278	1.31299	-0.022521	0.028743	0
Q9CQF3	Cleavage and polyadenylation specificity factor subunit 5 OS=Mus musculus GN=Nudt21 PE=1 SV=1	Nudt21	7	2	3	227	26.2	8.82	Dimethyl [K182]	711005	826010	430007	1.00002e+06	837019	932989	956032	432998	531018	452012	625001	839983						0.250744	0.328232	0.339801	0.458607	-0.0890565	0.0860169	37

## Sheet: PR-peptides
Confidence	Annotated Sequence	Modifications	Qvality PEP	Qvality q-value	# Protein Groups	# Proteins	# PSMs	Master Protein Accessions	Positions in Proteins	Modifications in Proteins	# Missed Cleavages	Theo. MH+ [Da]	Abundances (Normalized): F4, Light	Abundances (Normalized): F3, Light	Abundances (Normalized): F2, Light	Abundances (Normalized): F1, Light	Abundances (Normalized): F4, Medium	Abundances (Normalized): F3, Medium	Abundances (Normalized): F2, Medium	Abundances (Normalized): F1, Medium	Abundances (Normalized): F4, Heavy	Abundances (Normalized): F3, Heavy	Abundances (Normalized): F2, Heavy	Abundances (Normalized): F1, Heavy	Precursor Quan Result ID	Quan Info	Quan Channel	Confidence (by Search Engine): Mascot	Charge (by Search Engine): Mascot	m/z [Da] (by Search Engine): Mascot	Deltam/z [Da] (by Search Engine): Mascot	RT [min] (by Search Engine): Mascot	Percolator q-Value (by Search Engine): Mascot	Percolator PEP (by Search Engine): Mascot	Ions Score (by Search Engine): Mascot	Top Apex RT [min]
High	[M].AAAAAAAAAAGAAGGR.[G]	1xAcetyl [N-Term]	7.85662e-06	0.000137805	1	1	2	Q8CCS6	Q8CCS6 [2-17]	Q8CCS6 1xAcetyl [N-Term]	0	1240.64														Inconsistently Labeled		High	2	620.823	-0.00015	77.1233	0.0002278	1.268e-05	72	77.56
High	[R].IVEDAPPIDLQAEAQHASGEVEEPPR.[Y]	1xDimethyl:2H(4) [N-Term]	4.84691e-06	0.000137805	1	1	1	Q8CFI7	Q8CFI7 [58-83]		0	2829.42	64916.9		351463				252411				317497		4352		Medium	High	3	943.813	0.00094	76.6148	0.0002278	8.075e-06	51	77.04
High	[K].LVAIVDVIDQNR.[A]	1xDimethyl:2H(4) [N-Term]	0.00017719	0.000137805	1	1	3	Q9CR57	Q9CR57 [24-35]		0	1386.83													4343	Redundant	Medium	High	2	693.916	0.00016	88.0079	0.0002278	0.0002248	53	88.58
High	[K].LVAIVDVIDQNR.[A]	1xDimethyl [N-Term]	7.62754e-05	0.000137805	1	1	4	Q9CR57	Q9CR57 [24-35]		0	1382.8	614942	401154	978109	548610	337227	566713	581351	438375	222015	223687	367109	398649	4343		Light	High	2	691.904	0.00032	88.3354	0.0002673	8.175e-05	57	88.58
High	[R].IVALSSSLSNAK.[D]	1xDimethyl:2H(4) [N-Term]; 1xDimethyl:2H(4) [K12]	0.000142509	0.000137805	1	1	1	Q6P4T2	Q6P4T2 [1487-1498]		0	1253.79													4342	Redundant	Medium	High	2	627.399	-9e-05	56.0086	0.0002278	0.000184	45	56.48
High	[R].IVALSSSLSNAK.[D]	1xDimethyl [K12]; 1xDimethyl [N-Term]	0.00207668	0.000137805	1	1	1	Q6P4T2	Q6P4T2 [1487-1498]	Q6P4T2 1xDimethyl [K1498]	0	1245.74	697528	604904	697311	941576	464245	622866	820363	395321	671668		586345	876412	4342		Light	High	2	623.374	0.00017	56.4143	0.0003706	0.0021	38	56.48
High	[R].IVALNAHTFLR.[N]	1xDimethyl:2H(4) [N-Term]	5.32216e-05	0.000137805	2	2	1	Q80WS3; P35550	Q80WS3 [239-249]; P35550 [251-261]		0	1286.79	2.02664e+06	951431	1.44111e+06	879512	695135	1.13759e+06	2.42372e+06	2.77081e+06	1.15861e+06	1.86574e+06	1.97983e+06	1.05269e+06	4341	Shared	Medium	High	3	429.601	0.00021	64.6804	0.0002278	7.399e-05	40	65.08
High	[R].IVALNAHTFLR.[N]	1xDimethyl [N-Term]	0.00055726	0.000137805	2	2	1	Q80WS3; P35550	Q80WS3 [239-249]; P35550 [251-261]		0	1282.76													4341	Redundant	Light	High	3	428.259	-0.0001	65.4719	0.0003706	0.0006251	54	65.08
High	[R].IVALNAHTFLR.[N]		5.07601e-05	0.000137805	2	2	6	Q80WS3; P35550	Q80WS3 [239-249]; P35550 [251-261]		0	1254.73														Inconsistently Labeled		High	3	418.915	-0.00017	63.1647	0.0002278	7.056e-05	55	63.51
High	[K].IVAETMDNYLFGER.[L]	1xDimethyl:2H(4) [N-Term]	7.93138e-06	0.000137805	1	1	2	Q91VE6	Q91VE6 [103-116]		0	1689.85													4340	Redundant	Medium	High	2	845.427	0.00028	87.5009	0.0002278	1.27e-05	40	87.97
High	[K].IVAERPGTNSTGPGPMAPPR.[A]	1xDimethyl [N-Term]	0.00281032	0.000137805	1	1	2	Q62318	Q62318 [409-428]		0	2033.06	299905	395272	384038	252359	305121	226429	232392	347758			333655	256457	4338		Light	High	3	678.357	-0.00077	46.1937	0.0003706	0.002778	13	46.15
High	[K].ITVTSEVPFSK.[R]	1xDimethyl:2H(6)13C(2) [N-Term]; 1xDimethyl:2H(6)13C(2) [K11]	0.0025328	0.000137805	1	1	4	P67984	P67984 [70-80]		0	1279.81													4333	Redundant	Heavy	High	2	640.408	-0.00016	69.7757	0.0002673	0.002122	29	70.12
High	[K].ITVTSEVPFSK.[R]	1xDimethyl:2H(4) [N-Term]; 1xDimethyl:2H(4) [K11]	0.000216177	0.000137805	1	1	4	P67984	P67984 [70-80]		0	1271.77					1.14216e+07	8.17571e+06	6.57714e+06	7.43774e+06	3.53326e+06	3.90514e+06	4.34308e+06	2.20181e+06	4333		Medium	High	2	636.389	0.00013	69.6059	0.0002278	0.0002681	59	70.12
High	[K].ITVTSEVPFSK.[R]	1xDimethyl [K11]; 1xDimethyl [N-Term]	0.000469937	0.000137805	1	1	3	P67984	P67984 [70-80]	P67984 1xDimethyl [K80]	0	1263.72													4333	Redundant	Light	High	2	632.364	0.00015	69.7599	0.0002278	0.0005506	42	70.12
High	[R].LVEKESQESLKSPEEEDQR.[T]	2xDimethyl [K4; K11]; 1xDimethyl [N-Term]	0.00050214	0.000137805	1	1	1	Q6P5H2	Q6P5H2 [808-826]	Q6P5H2 2xDimethyl [K811; K818]	2	2344.19	100057			175313			89658						4356		Light	High	3	782.067	-2e-05	33.3556	0.0003706	0.0005661	26	33.28
High	[K].ITVPGNFQGHSGAQCITCSYK.[A]	2xCarbamidomethyl [C15; C18]; 1xDimethyl [K21]; 1xDimethyl [N-Term]	0.000251544	0.000137805	1	1	3	Q08943	Q08943 [326-346]	Q08943 1xDimethyl [K346]	0	2381.14	640763	440942		277498									4332		Light	High	3	794.382	-0.00181	62.2039	0.0002673	0.0002485	43	62.33
High	[K].LTSSSIDPGLNIK.[Q]	1xDimethyl [K13]; 1xDimethyl [N-Term]	3.74889e-05	0.000137805	1	1	4	Q8R2M2	Q8R2M2 [561-573]	Q8R2M2 1xDimethyl [K573]	0	1400.8	1.27315e+06	948739	1.11324e+06	1.25369e+06	838484	1.00177e+06	1.2737e+06	834149	659540	646336	862686	1.2441e+06	4324		Light	High	2	700.903	-0.00014	68.2205	0.0003706	5.249e-05	86	68.11
High	[K].ITSFPESESYSYETSTK.[T]	1xDimethyl:2H(6)13C(2) [N-Term]; 1xDimethyl:2H(6)13C(2) [K17]	7.34399e-05	0.000137805	1	1	2	P14873	P14873 [2010-2026]		0	2028.03													4321	Redundant	Heavy	High	2	1014.52	0.00123	65.2422	0.0003706	9.726e-05	23	65.16
High	[K].ITSFPESESYSYETSTK.[T]	1xDimethyl:2H(4) [N-Term]; 1xDimethyl:2H(4) [K17]	3.8295e-07	0.000137805	1	1	2	P14873	P14873 [2010-2026]		0	2019.99	428312	550399	435774	763992	292033	284190	366092	581965		364459	377638	455467	4321		Medium	High	2	1010.5	0.00011	64.7265	0.0002278	7.756e-07	86	65.16
High	[K].ITSFPESESYSYETSTK.[T]	1xDimethyl [K17]; 1xDimethyl [N-Term]	8.55567e-06	0.000137805	1	1	4	P14873	P14873 [2010-2026]	P14873 1xDimethyl [K2026]	0	2011.94													4321	Redundant	Light	High	2	1006.47	-0.00145	65.2271	0.0003706	1.351e-05	52	65.16
High	[K].LTSDDVKEQIYK.[L]	1xDimethyl:2H(4) [N-Term]; 2xDimethyl:2H(4) [K7; K12]	0.000145234	0.000137805	1	1	4	P62301	P62301 [28-39]		1	1534.91													4320	Redundant	Medium	High	2	767.96	0.00088	52.8898	0.0002278	0.0001871	40	53.2
High	[K].LTSDDVKEQIYK.[L]	2xDimethyl [K7; K12]; 1xDimethyl [N-Term]	0.00113345	0.000137805	1	1	4	P62301	P62301 [28-39]	P62301 2xDimethyl [K34; K39]	1	1522.84	3.12477e+06	2.49295e+06	4.63628e+06	3.2857e+06	5.59533e+06	3.26577e+06	3.77147e+06						4320		Light	High	2	761.921	-0.00046	53.2216	0.0003706	0.001196	38	53.3
High	[K].LTQVLNTHYVAPR.[R]	1xDimethyl:2H(4) [N-Term]	9.67665e-06	0.000137805	2	2	1	Q3TKT4; Q6DIC0	Q3TKT4 [893-905]; Q6DIC0 [868-880]		0	1543.89													4318	Redundant	Medium	High	3	515.301	-7e-05	50.9683	0.0002278	1.533e-05	66	51.06
High	[K].LTQVLNTHYVAPR.[R]	1xDimethyl [N-Term]	2.49482e-05	0.000137805	2	2	1	Q3TKT4; Q6DIC0	Q3TKT4 [893-905]; Q6DIC0 [868-880]		0	1539.86	931145	570842		675993			169613						4318	Shared	Light	High	3	513.959	-0.00035	51.2313	0.0003706	3.593e-05	50	51.36
High	[K].ITQDTLYWNNYK.[T]	1xDimethyl:2H(4) [N-Term]; 1xDimethyl:2H(4) [K12]	0.000145234	0.000137805	1	1	1	Q8C7V3	Q8C7V3 [19-30]		0	1622.87					257010	350608	444615			317232	353255	513297	4315		Medium	High	2	811.937	3e-05	70.2592	0.0002278	0.0001858	40	70.6
High	[K].LTPVPDSFFAK.[H]	1xDimethyl:2H(4) [N-Term]; 1xDimethyl:2H(4) [K11]	0.000377969	0.000137805	1	1	1	Q91YR7	Q91YR7 [179-189]		0	1285.76													4313	Redundant	Medium	High	2	643.386	6e-05	84.5813	0.0002278	0.0004528	36	84.97
High	[R].ITPSYVAFTPEGER.[L]	1xDimethyl:2H(4) [N-Term]	0.00021414	0.000137805	1	1	6	P20029	P20029 [62-75]		0	1598.84													4312	Redundant	Medium	High	2	799.922	0.00066	73.0691	0.0002706	0.0002152	51	73.47
High	[R].ITPSYVAFTPEGER.[L]	1xDimethyl [N-Term]	0.000679839	0.000137805	1	1	5	P20029	P20029 [62-75]		0	1594.81	1.63539e+06	2.568e+06	2.0353e+06	1.78932e+06	6.2131e+06	3.35874e+06	1.40521e+06	3.76056e+06	540901	2.54503e+06	1.16688e+06	2.42781e+06	4312		Light	High	2	797.909	0.00021	73.3289	0.0002706	0.0006203	52	73.47
High	[K].LTPLSHEVISR.[Q]	1xDimethyl [N-Term]	0.00159348	0.000137805	1	1	1	Q9Z0N1	Q9Z0N1 [28-38]		0	1279.74	1.37369e+06	1.47227e+06	1.87214e+06	1.81822e+06	1.49142e+06	1.53343e+06	1.34268e+06	1.22599e+06		986177	961332	1.42807e+06	4309		Light	High	3	427.25	-7e-05	46.6536	0.0003706	0.001637	55	46.78
High	[K].LTSSSIDPGLNIK.[Q]	1xDimethyl:2H(4) [N-Term]; 1xDimethyl:2H(4) [K13]	0.000552008	0.000137805	1	1	2	Q8R2M2	Q8R2M2 [561-573]		0	1408.85													4324	Redundant	Medium	High	2	704.929	0.00057	67.8495	0.0002706	0.0005129	26	68.11
High	[K].LVFLGEQSVGK.[T]	1xDimethyl [K11]; 1xDimethyl [N-Term]	0.00163935	0.000137805	1	2	2	P35279	P61294 [16-26]; P35279 [16-26]	P61294 1xDimethyl [K26]; P35279 1xDimethyl [K26]	0	1232.72	227377	410673		224087		228342	145600			312712			4364		Light	High	2	616.866	0.00024	71.9905	0.0002706	0.001386	25	72.26
High	[].LVGDVDFEGVK.[]	1xDimethyl [K11]; 1xDimethyl [N-Term]	0.00275769	0.000137805	0	0	1				0	1233.67		149123		140579	192475	133816	111694	658238	650101	405952	411789	233700	4369		Light	High	2	617.34	0.00037	69.883	0.0003706	0.002727	31	69.85
High	[R].IVHSLDYYNTCEYPNEDEMPNR.[C]	1xCarbamidomethyl [C11]; 1xDimethyl:2H(4) [N-Term]	0.000146616	0.000137805	1	1	1	Q99MR6	Q99MR6 [617-638]		0	2791.23							115564						4372		Medium	High	3	931.082	0.001	66.2659	0.0002278	0.0001876	33	66.64
High	[K].IVQAEGEAEAAK.[M]	1xDimethyl:2H(6)13C(2) [N-Term]; 1xDimethyl:2H(6)13C(2) [K12]	0.000271341	0.000137805	1	1	4	O35129	O35129 [225-236]		0	1287.77													4406	Redundant	Heavy	High	2	644.39	-1e-05	32.1278	0.0002673	0.0002668	66	31.84
High	[K].IVQAEGEAEAAK.[M]	1xDimethyl:2H(4) [N-Term]; 1xDimethyl:2H(4) [K12]	2.69118e-05	0.000137805	1	1	3	O35129	O35129 [225-236]		0	1279.73													4406	Redundant	Medium	High	2	640.371	-0.00028	31.4355	0.0002278	3.942e-05	63	31.84
High	[K].IVQAEGEAEAAK.[M]	1xDimethyl [K12]; 1xDimethyl [N-Term]	0.000185782	0.000137805	1	1	3	O35129	O35129 [225-236]	O35129 1xDimethyl [K236]	0	1271.68	1.63541e+06	3.42197e+06	3.62479e+06		1.51049e+06	1.88265e+06	1.59881e+06		1.68625e+06	1.90792e+06	1.52892e+06		4406		Light	High	2	636.346	-7e-05	31.9908	0.0002706	0.0001891	60	31.84
High	[R].LVPVHYDETEAEREQK.[R]	1xDimethyl [K16]; 1xDimethyl [N-Term]	0.000456776	0.000137805	1	1	1	Q9DB96	Q9DB96 [176-191]	Q9DB96 1xDimethyl [K191]	1	1999.01	511591	269753	424853	437767	256962	280018	452106	476321		303234	327009	518662	4405		Light	High	4	500.509	6e-05	40.4928	0.0003706	0.0005191	37	40.46
High	[R].LVPTGLDFGQEGFTR.[F]	1xDimethyl:2H(4) [N-Term]	7.34399e-05	0.000137805	1	1	5	Q922K7	Q922K7 [524-538]		0	1668.89													4402	Redundant	Medium	High	3	556.968	-7e-05	90.6517	0.0002278	9.95e-05	42	91.07
High	[R].LVPTGLDFGQEGFTR.[F]	1xDimethyl [N-Term]	1.05376e-05	0.000137805	1	1	6	Q922K7	Q922K7 [524-538]		0	1664.86	1.65701e+06	1.0317e+06	2.21437e+06	1.2371e+06	939328	1.36751e+06	2.49585e+06		696505	783759		1.32825e+06	4402		Light	High	2	832.936	-0.00021	90.9837	0.0002706	1.354e-05	96	91.07
High	[K].LVPPVVDDDEEEER.[Q]	1xDimethyl [N-Term]	0.0010508	0.000137805	1	1	1	Q4VA53	Q4VA53 [1317-1330]		0	1668.8	226223	278467		179689	130455	143857			381104		310665		4401		Light	High	2	834.9	-0.0017	65.0901	0.0002673	0.0009344	67	65.2
High	[K].LVPLNQESVEER.[V]	1xDimethyl:2H(4) [N-Term]	0.000120174	0.000137805	1	1	3	Q8BJ71	Q8BJ71 [719-730]		0	1444.79													4399	Redundant	Medium	High	2	722.901	0.00011	55.4482	0.0002278	0.0001568	53	55.84
High	[K].LVPLNQESVEER.[V]	1xDimethyl [N-Term]	0.000894613	0.000137805	1	1	3	Q8BJ71	Q8BJ71 [719-730]		0	1440.77													4399	Redundant	Light	High	2	720.888	3e-05	55.9653	0.0002706	0.0007976	58	55.84
High	[K].LVPLDYGEDDKNATK.[G]	1xDimethyl [K11]; 1xDimethyl:2H(6)13C(2) [K15]; 1xDimethyl:2H(4) [N-Term]	0.00207668	0.000137805	1	1	1	B2RY56	B2RY56 [707-721]	B2RY56 1xDimethyl [K717]	1	1774														Inconsistently Labeled		High	3	592.006	0.00191	54.1431	0.0002278	0.00217	43	54.53
High	[R].LVPGGGATEIELAK.[Q]	1xDimethyl:2H(4) [N-Term]; 1xDimethyl:2H(4) [K14]	5.42393e-05	0.000137805	1	1	1	P42932	P42932 [408-421]		0	1418.87													4395	Redundant	Medium	High	2	709.94	0.0007	68.5675	0.0002278	7.543e-05	45	68.89
High	[R].LVPGGGATEIELAK.[Q]	1xDimethyl [K14]; 1xDimethyl [N-Term]	0.000242194	0.000137805	1	1	3	P42932	P42932 [408-421]	P42932 1xDimethyl [K421]	0	1410.82	403379	715529	980429	331492	452696	412044	170075	295115	325555	546501		493178	4395		Light	High	2	705.914	0.00023	68.6939	0.0002706	0.00024	47	68.96
High	[K].LVPDSQPATPAVSNVR.[S]	1xDimethyl:2H(4) [N-Term]	0.00198077	0.000137805	1	1	4	Q6P5D8	Q6P5D8 [1492-1507]		0	1682.94	493367	442933		605577	439491	374803	434039		721797	579776	644942	651186	4393		Medium	High	2	841.972	-0.00015	56.8749	0.0002673	0.001744	11	56.88
High	[K].LVPDSQPATPAVSNVR.[S]	1xDimethyl [N-Term]	0.000273923	0.000137805	1	1	3	Q6P5D8	Q6P5D8 [1492-1507]		0	1678.91													4393	Redundant	Light	High	2	839.96	0.0005	57.0274	0.0003706	0.0003262	56	56.88
High	[R].LVNLQHLDLLNNR.[L]	1xDimethyl:2H(4) [N-Term]	0.000776188	0.000137805	1	1	1	Q922Q8	Q922Q8 [84-96]		0	1593.94							260996				352757		4391		Medium	High	3	531.984	6e-05	76.3216	0.0002278	0.0008788	26	76.67
High	[K].IVNDNATYCR.[L]	1xCarbamidomethyl [C9]; 1xDimethyl:2H(6)13C(2) [N-Term]	0.000869565	0.000137805	1	1	2	Q9D6Z1	Q9D6Z1 [203-212]		0	1261.64													4388	Redundant	Heavy	High	2	631.323	-0.00016	31.5529	0.0002706	0.0007755	56	31.51
High	[K].IVNDNATYCR.[L]	1xCarbamidomethyl [C9]; 1xDimethyl:2H(4) [N-Term]	0.000869565	0.000137805	1	1	3	Q9D6Z1	Q9D6Z1 [203-212]		0	1257.62													4388	Redundant	Medium	High	2	629.313	1e-05	31.108	0.0002278	0.0009709	40	31.51
High	[K].IVNDNATYCR.[L]	1xCarbamidomethyl [C9]; 1xDimethyl [N-Term]	0.00270606	0.000137805	1	1	1	Q9D6Z1	Q9D6Z1 [203-212]		0	1253.59	7.29232e+06	5.8123e+06	7.69071e+06		4.62931e+06	6.20759e+06	6.98004e+06		8.87143e+06	7.97277e+06	9.28319e+06		4388		Light	High	2	627.301	-7e-05	31.664	0.0002706	0.002209	52	31.51
High	[K].LVLVGDGGTGK.[T]	1xDimethyl:2H(4) [N-Term]; 1xDimethyl:2H(4) [K11]	0.000331041	0.000137805	1	1	3	P62827	P62827 [13-23]		0	1079.69													4386	Redundant	Medium	High	2	540.349	-4e-05	51.9197	0.0002278	0.0003981	53	52.45
High	[K].LVLVGDGGTGK.[T]	1xDimethyl [K11]; 1xDimethyl [N-Term]	0.000630249	0.000137805	1	1	4	P62827	P62827 [13-23]	P62827 1xDimethyl [K23]	0	1071.64													4386	Redundant	Light	High	2	536.324	-2e-05	52.1354	0.0002278	0.0007226	43	52.45
High	[K].IVLTNPVCTEVGEK.[I]	1xCarbamidomethyl [C8]; 1xDimethyl:2H(4) [N-Term]; 1xDimethyl:2H(4) [K14]	1.10486e-05	0.000137805	1	2	4	Q9Z0N1	Q9Z0N1 [427-440]; Q9Z0N2 [427-440]		0	1622.93													4384	Redundant	Medium	High	2	811.967	-0.00039	70.9548	0.0002278	1.73e-05	59	71.41
High	[K].IVLTNPVCTEVGEK.[I]	1xCarbamidomethyl [C8]; 1xDimethyl [K14]; 1xDimethyl [N-Term]	5.02816e-05	0.000137805	1	2	5	Q9Z0N1	Q9Z0N1 [427-440]; Q9Z0N2 [427-440]	Q9Z0N1 1xDimethyl [K440]; Q9Z0N2 1xDimethyl [K440]	0	1614.88	817701	609300	668594	1.06676e+06	755111	753343	619701	1.04892e+06	501746	361996	521329	846979	4384		Light	High	2	807.942	-0.00012	71.0687	0.0002706	5.695e-05	51	71.41
High	[R].IVILEYQPSK.[N]	1xDimethyl [K10]; 1xDimethyl [N-Term]	0.0010409	0.000137805	1	1	3	Q921M3	Q921M3 [87-96]	Q921M3 1xDimethyl [K96]	0	1245.75													4380	Redundant	Light	High	2	623.376	-0.00025	70.8197	0.0002673	0.0009285	44	71.13
High	[K].IVLDNSVFSEHR.[N]	1xDimethyl:2H(4) [N-Term]	0.00038886	0.000137805	1	1	1	Q68FD5	Q68FD5 [1011-1022]		0	1447.78													4375	Redundant	Medium	High	3	483.266	-6e-05	62.2627	0.0002278	0.0004635	35	63.12
High	[K].IVLDNSVFSEHR.[N]	1xDimethyl [N-Term]	0.00016118	0.000137805	1	1	2	Q68FD5	Q68FD5 [1011-1022]		0	1443.76	337888	468248		557160	697485	458877	594604	2.31574e+06				1.25416e+06	4375		Light	High	3	481.925	0.00012	62.7388	0.0003706	0.0002004	34	62.63
High	[R].LVKPGNQNTQVTEAWNK.[V]	1xDimethyl:2H(4) [N-Term]; 2xDimethyl:2H(4) [K3; K17]	7.07099e-05	0.000137805	1	1	1	P50580	P50580 [156-172]		0	2023.17													4374	Redundant	Medium	High	3	675.062	-0.00044	46.4793	0.0002278	9.615e-05	40	46.82
High	[R].LVKPGNQNTQVTEAWNK.[V]	2xDimethyl [K3; K17]; 1xDimethyl [N-Term]	5.52764e-05	0.000137805	1	1	1	P50580	P50580 [156-172]	P50580 2xDimethyl [K158; K172]	0	2011.1	499585	377382		699013							466737		4374		Light	High	3	671.037	0.00014	46.8205	0.0003706	7.476e-05	36	46.98
High	[K].IVKEAHEPLAVADAK.[L]	1xDimethyl [K3]; 1xDimethyl:2H(6)13C(2) [N-Term]; 1xDimethyl:2H(4) [K15]	0.000303996	0.000137805	1	1	1	Q6DFW4	Q6DFW4 [79-93]	Q6DFW4 1xDimethyl [K81]	1	1687.05														Inconsistently Labeled		High	3	563.023	0.00186	35.8768	0.0002278	0.0003689	39	36.18
High	[K].IVKEAHEPLAVADAK.[L]	2xDimethyl [K3; K15]; 1xDimethyl [N-Term]	0.000132111	0.000137805	1	1	3	Q6DFW4	Q6DFW4 [79-93]	Q6DFW4 2xDimethyl [K81; K93]	1	1674.98													4373	Redundant	Light	High	3	558.998	0.00042	36.1149	0.0003706	0.0001665	31	36.21
High	[K].LTPEEEEILNKK.[R]	1xDimethyl:2H(4) [N-Term]; 2xDimethyl:2H(4) [K11; K12]	0.00134394	0.000137805	1	1	1	P62242	P62242 [129-140]		1	1538.94									980413	1.2006e+06	1.37154e+06	1.04331e+07	4306		Medium	High	3	513.653	4e-05	51.6552	0.0002278	0.001458	20	52.35
High	[K].LTPEEEEILNK.[K]	1xDimethyl:2H(4) [N-Term]; 1xDimethyl:2H(4) [K11]	0.000642297	0.000137805	1	1	3	P62242	P62242 [129-139]		0	1378.79	6.77905e+06	1.30471e+07	9.95493e+06	5.51221e+06	2.21265e+07	1.28298e+07	7.89305e+06	1.163e+07	4.74293e+06	3.78636e+06	4.0197e+06	4.79318e+06	4305		Medium	High	2	689.899	-0.00055	62.4462	0.0002706	0.0005898	61	62.69
High	[K].LTPEEEEILNK.[K]	1xDimethyl [K11]; 1xDimethyl [N-Term]	0.000103277	0.000137805	1	1	4	P62242	P62242 [129-139]	P62242 1xDimethyl [K139]	0	1370.74													4305	Redundant	Light	High	2	685.875	0.00045	62.3824	0.0002278	0.0001368	46	62.69
High	[R].ITPDMTLQTMK.[G]	1xDimethyl [K11]; 1xDimethyl [N-Term]	0.00281032	0.000137805	1	1	1	Q9ERU9	Q9ERU9 [2223-2233]	Q9ERU9 1xDimethyl [K2233]	0	1334.71	218425	258972		296180								272695	4304		Light	High	2	667.856	-0.00035	69.235	0.0003706	0.002756	31	69.19
High	[K].LSVACFYGGTPYGGQIER.[M]	1xCarbamidomethyl [C5]; 1xDimethyl:2H(4) [N-Term]	4.16538e-06	0.000137805	1	1	2	Q9JIK5	Q9JIK5 [359-376]		0	2006.99													4250	Redundant	Medium	High	2	1004	-0.00045	85.6981	0.0002706	5.799e-06	37	85.94
High	[K].LSVACFYGGTPYGGQIER.[M]	1xCarbamidomethyl [C5]; 1xDimethyl [N-Term]	0.000813811	0.000137805	1	1	1	Q9JIK5	Q9JIK5 [359-376]		0	2002.97	375777	178341	572304	171818	239396	233015	701997	216155	238118	181374		399257	4250		Light	High	2	1001.99	0.00094	85.5849	0.0002673	0.0007358	51	85.94
High	[K].LSVACFYGGTPYGGQIER.[M]	1xCarbamidomethyl [C5]	0.000747345	0.000137805	1	1	2	Q9JIK5	Q9JIK5 [359-376]		0	1974.94														Inconsistently Labeled		High	2	987.973	5e-05	82.7814	0.0002278	0.0008488	38	83.19
High	[R].ISTYGLPAGGIQPHPQTK.[A]	1xDimethyl:2H(4) [N-Term]; 1xDimethyl:2H(4) [K18]	4.80123e-06	0.000137805	1	1	4	Q9JLQ0	Q9JLQ0 [85-102]		0	1929.1					1.03285e+07	5.76681e+06	3040672	3.08893e+06					4248		Medium	High	3	643.706	5e-05	59.175	0.0002673	6.298e-06	57	59.29
High	[K].LSTPNVSSPFGTPFGSSVVNR.[M]	1xDimethyl:2H(4) [N-Term]	0.000121317	0.000137805	1	1	1	Q8VCB1	Q8VCB1 [437-457]		0	2182.14							63850	143720					4246		Medium	High	3	728.053	0.00017	93.3229	0.0002278	0.0001581	29	93.37
High	[R].LSTLTATEANHTR.[L]	1xDimethyl:2H(4) [N-Term]	0.000435654	0.000137805	1	1	3	Q8R3N1	Q8R3N1 [675-687]		0	1446.78													4245	Redundant	Medium	High	3	482.933	0.00014	32.7361	0.0002278	0.0005139	32	33.12
High	[K].ISSVQSIVPALEIANAHR.[K]	1xDimethyl:2H(4) [N-Term]	0.00117718	0.000137805	1	1	1	P63038	P63038 [251-268]		0	1937.11			232328		124403	131769	53048.1						4244		Medium	High	3	646.376	0.00015	83.7622	0.0002278	0.001282	19	84.08
High	[R].LSSPCIMVVNHDASSIPR.[L]	1xCarbamidomethyl [C5]; 1xDimethyl:2H(4) [N-Term]	4.36227e-05	0.000137805	1	1	1	Q1HFZ0	Q1HFZ0 [231-248]		0	2015.04							130225						4243		Medium	High	3	672.349	-0.00056	67.766	0.0002278	6.172e-05	44	68.14
High	[K].ISSLLEEQFQQGK.[L]	1xDimethyl:2H(6)13C(2) [N-Term]; 1xDimethyl:2H(6)13C(2) [K13]	0.00039256	0.000137805	1	1	6	P62242	P62242 [158-170]		0	1578.93													4242	Redundant	Heavy	High	2	789.969	1e-05	71.0706	0.0002706	0.0003731	37	71.46
High	[K].ISSLLEEQFQQGK.[L]	1xDimethyl:2H(4) [N-Term]; 1xDimethyl:2H(4) [K13]	1.58531e-06	0.000137805	1	1	7	P62242	P62242 [158-170]		0	1570.89													4242	Redundant	Medium	High	2	785.95	-2e-05	71.2383	0.0002706	2.396e-06	92	71.46
High	[K].ISSLLEEQFQQGK.[L]	1xDimethyl [K13]; 1xDimethyl [N-Term]	9.58543e-06	0.000137805	1	1	7	P62242	P62242 [158-170]	P62242 1xDimethyl [K170]	0	1562.84	4.17108e+06	5.52988e+06	5.80603e+06	4.37464e+06	9.63855e+06	7.59023e+06	4.75519e+06	5.64299e+06	1.7659e+06	1.90311e+06	1.86759e+06	3.44781e+06	4242		Light	High	2	781.925	0.00061	71.1793	0.0002673	1.199e-05	88	71.46
High	[K].LSSGMSRPPANAETFSCNK.[I]	1xCarbamidomethyl [C17]; 1xDimethyl:2H(4) [N-Term]; 1xDimethyl:2H(4) [K19]	0.0026806	0.000137805	1	1	2	Q6P5D8	Q6P5D8 [1418-1436]		0	2118.06	133493		323763	174718		137175	138046		364021	512735	280698	2.0503e+06	4241		Medium	High	3	706.691	0.00062	45.8792	0.0002278	0.002757	17	46.02
High	[K].LSSGMSRPPANAETFSCNK.[I]	1xCarbamidomethyl [C17]; 1xDimethyl [K19]; 1xDimethyl [N-Term]	0.00196212	0.000137805	1	1	1	Q6P5D8	Q6P5D8 [1418-1436]	Q6P5D8 1xDimethyl [K1436]	0	2110.01													4241	Redundant	Light	High	3	704.007	-6e-05	46.2874	0.0003706	0.001989	33	46.3
High	[R].LSSEMNTSTVNSAR.[E]	1xDimethyl:2H(4) [N-Term]	2.84854e-05	0.000137805	1	1	2	P14733	P14733 [278-291]		0	1528.76													4240	Redundant	Medium	High	2	764.883	0.0008	39.2616	0.0002278	4.165e-05	75	39.67
High	[R].LSSEMNTSTVNSAR.[E]	1xDimethyl [N-Term]	2.14402e-05	0.000137805	1	1	2	P14733	P14733 [278-291]		0	1524.73													4240	Redundant	Light	High	2	762.87	5e-05	40.0146	0.0002706	2.604e-05	56	39.67
High	[K].LSQVNGATPVSPIEPESK.[K]	1xDimethyl [K18]; 1xDimethyl [N-Term]	0.00115511	0.000137805	1	1	2	Q7TPV4	Q7TPV4 [1270-1287]	Q7TPV4 1xDimethyl [K1287]	0	1909.03	343132												4239		Light	High	2	955.017	-8e-05	63.5485	0.0002673	0.001024	18	63.63
High	[R].ISQTNYIPTQQDVLR.[T]	1xDimethyl [N-Term]	9.57409e-05	0.000137805	1	1	3	Q9DC51	Q9DC51 [162-176]		0	1803.96													4238	Redundant	Light	High	2	902.484	0.00052	70.8567	0.0003706	0.0001241	80	70.88
High	[R].LSQILSDFPK.[L]	1xDimethyl:2H(4) [N-Term]; 1xDimethyl:2H(4) [K10]	0.000719574	0.000137805	1	1	3	Q99ME9	Q99ME9 [62-71]		0	1211.75													4236	Redundant	Medium	High	2	606.378	0.00013	76.1958	0.0002278	0.0008158	60	76.63
High	[R].LSQILSDFPK.[L]	1xDimethyl [K10]; 1xDimethyl [N-Term]	0.000837254	0.000137805	1	1	5	Q99ME9	Q99ME9 [62-71]	Q99ME9 1xDimethyl [K71]	0	1203.7	1.58845e+06	1.51818e+06	1.69574e+06	1.21973e+06	1.20464e+06	1.50801e+06	1.87358e+06	818180	948315	976487	902388	850771	4236		Light	High	2	602.352	-0.00046	76.5821	0.0002673	0.0007546	45	76.63
High	[R].LSQEVEYLTEDVKR.[L]	1xDimethyl:2H(4) [N-Term]; 1xDimethyl:2H(4) [K13]	1.72435e-05	0.000137805	1	1	1	F6ZDS4	F6ZDS4 [208-221]		1	1772.99													4235	Redundant	Medium	High	3	591.668	0.00032	61.8566	0.0002278	2.617e-05	47	62.26
High	[R].LSQEVEYLTEDVKR.[L]	1xDimethyl [K13]; 1xDimethyl [N-Term]	0.00156361	0.000137805	1	1	2	F6ZDS4	F6ZDS4 [208-221]	F6ZDS4 1xDimethyl [K220]	1	1764.94	388843	286322		527900		247462	488269		1.58177e+06			1.70093e+06	4235		Light	High	3	588.984	-0.00029	62.4721	0.0003706	0.001611	49	62.36
High	[K].LSPPYSSPQEFAQDVGR.[M]	1xDimethyl:2H(4) [N-Term]	0.000220311	0.000137805	1	1	1	Q62318	Q62318 [751-767]		0	1909.96	240492	235248	233871	140052	119934	58642.4	94383						4233		Medium	High	2	955.483	-0.0004	79.8038	0.0002278	0.0002737	34	80.22
High	[K].LSPPYSSPQEFAQDVGR.[M]	1xDimethyl [N-Term]	0.00194365	0.000137805	1	1	2	Q62318	Q62318 [751-767]		0	1905.93													4233	Redundant	Light	High	2	953.471	0.00049	79.9746	0.0003706	0.001971	57	80.22
High	[K].ISNQVDLPSVCAQYR.[Q]	1xCarbamidomethyl [C11]; 1xDimethyl [N-Term]	0.00180201	0.000137805	1	1	1	Q99P88	Q99P88 [907-921]		0	1777.89				113294									4232		Light	High	2	889.449	0.00033	70.3999	0.0003706	0.001844	23	70.3
High	[R].LSNIFVIGK.[G]	1xDimethyl [K9]; 1xDimethyl [N-Term]	0.000964989	0.000137805	1	1	4	P62702	P62702 [222-230]	P62702 1xDimethyl [K230]	0	1046.66													4231	Redundant	Light	High	2	523.834	5e-05	79.8304	0.0002706	0.0008576	45	80.14
High	[K].LSLTQSDISHIGSMR.[V]	1xDimethyl:2H(4) [N-Term]	0.00281032	0.000137805	1	1	1	Q8CCK0	Q8CCK0 [197-211]		0	1676.89						136065	188164						4226		Medium	High	3	559.636	-1e-05	69.6407	0.0002278	0.002859	15	70.03
High	[R].ISLGLPVGAVINCADNTGAK.[N]	1xCarbamidomethyl [C13]; 1xDimethyl:2H(4) [N-Term]; 1xDimethyl:2H(4) [K20]	0.000516608	0.000137805	1	1	1	P62830	P62830 [16-35]		0	2034.15	26011.7		137077				344268				114672		4223		Medium	High	3	678.722	0.00084	97.5143	0.0002278	0.000602	48	97.98
High	[K].LSLDGQNIYNACCTLR.[I]	2xCarbamidomethyl [C12; C13]; 1xDimethyl:2H(4) [N-Term]	1.91592e-06	0.000137805	1	1	3	P17225	P17225 [238-253]		0	1929.95													4222	Redundant	Medium	High	2	965.478	0.00138	79.5379	0.0002278	3.442e-06	64	79.92
High	[K].LSLDGQNIYNACCTLR.[I]	2xCarbamidomethyl [C12; C13]; 1xDimethyl [N-Term]	1.00503e-05	0.000137805	1	1	3	P17225	P17225 [238-253]		0	1925.92	1.00813e+06	279923	909752	598416	788363	1.31136e+06	2.04354e+06	296535		1.12801e+06		491719	4222		Light	High	2	963.465	0.00124	79.6841	0.0003706	1.566e-05	60	79.92
High	[R].ISVYYNEASSHK.[Y]	1xDimethyl [K12]; 1xDimethyl [N-Term]	3.31461e-05	0.000137805	1	1	4	Q9ERD7	Q9ERD7 [47-58]	Q9ERD7 1xDimethyl [K58]	0	1453.73	2.68122e+06	4.61977e+06	3.85274e+06	33574.7	4.92433e+06	2.67997e+06	1.33934e+06		3.07537e+06		1.00206e+06	467011	4255		Light	High	3	485.249	0.00024	38.5282	0.0002278	4.767e-05	32	38.91
High	[R].LVQAFQFTDK.[H]	1xDimethyl [K10]; 1xDimethyl [N-Term]	0.000331041	0.000137805	1	1	3	P35700	P35700 [159-168]	P35700 1xDimethyl [K168]	0	1252.69	902264	1.28843e+06	1.70696e+06	427698	1.14045e+06	635032	322358	595137	572743	687760	543022	910972	4407		Light	High	2	626.849	-0.0015	69.3209	0.0002278	0.0004	55	69.71
High	[R].ISVYYNEASSHK.[Y]	1xDimethyl:2H(4) [N-Term]; 1xDimethyl:2H(4) [K12]	0.000184031	0.000137805	1	1	4	Q9ERD7	Q9ERD7 [47-58]		0	1461.78													4255	Redundant	Medium	High	3	487.933	0.00043	38.4298	0.0002278	0.0002313	35	38.91
High	[R].ISVYYNEATGGK.[Y]	1xDimethyl:2H(4) [N-Term]; 1xDimethyl:2H(4) [K12]	0.00016118	0.000137805	1	1	4	P99024	P99024 [47-58]		0	1365.75													4256	Redundant	Medium	High	2	683.379	0.00044	52.4175	0.0002278	0.0002062	57	52.83
High	[K].ITPAHDQNDYEVGQR.[H]	1xDimethyl [N-Term]	0.00118837	0.000137805	1	1	3	Q9Z1Q9	Q9Z1Q9 [591-605]		0	1770.84	220699	479318		97129.9	211025	196969	124755	97158.8		419172		89455.1	4303		Light	High	3	590.952	8e-05	34.9709	0.0003706	0.001253	42	35.07
High	[R].LTNSMMMHGR.[N]	1xDimethyl:2H(4) [N-Term]	0.000469937	0.000137805	1	1	2	P97461	P97461 [72-81]		0	1209.58	604438	688176	925275		1.29525e+06	607064	558162			189854	210028		4302		Medium	High	3	403.866	-3e-05	32.6456	0.0002278	0.0005506	54	33
High	[K].ITNEKGECIVSDFTIGR.[K]	1xCarbamidomethyl [C8]; 1xDimethyl:2H(4) [N-Term]; 1xDimethyl:2H(4) [K5]	0.000210122	0.000137805	1	1	2	Q6PFD9	Q6PFD9 [753-769]		1	2003.07						152465	247155				552497	218252	4301		Medium	High	3	668.362	0.00014	69.1973	0.0002278	0.0002631	30	69.52
High	[R].LTISSPLEAHK.[A]	1xDimethyl:2H(4) [N-Term]; 1xDimethyl:2H(4) [K11]	0.00131875	0.000137805	1	1	4	Q921M3	Q921M3 [152-162]		0	1259.78	826233	746798	1.22351e+06	1.25212e+06	578823	921541	1.04949e+06	513559	722239	700717	937735	1.11992e+06	4297		Medium	High	3	420.599	0.00014	55.1303	0.0002706	0.001142	25	55.14
High	[R].LTISSPLEAHK.[A]	1xDimethyl [K11]; 1xDimethyl [N-Term]	0.00115511	0.000137805	1	1	3	Q921M3	Q921M3 [152-162]	Q921M3 1xDimethyl [K162]	0	1251.73													4297	Redundant	Light	High	3	417.915	-0.00014	55.0007	0.0003706	0.001217	32	55.14
High	[K].LTLSALIDGK.[N]	1xDimethyl:2H(4) [N-Term]; 1xDimethyl:2H(4) [K10]	0.00181913	0.000137805	1	1	2	Q60931	Q60931 [257-266]		0	1094.73													4295	Redundant	Medium	High	2	547.867	0.00024	91.8537	0.0002278	0.001919	25	92.32
High	[K].LTILPDPEKPIR.[L]	1xDimethyl:2H(4) [N-Term]; 1xDimethyl:2H(4) [K9]	0.00126976	0.000137805	1	1	1	Q6P5D8	Q6P5D8 [1360-1371]		0	1455.94													4292	Redundant	Medium	High	3	485.985	0.00018	68.7419	0.0002278	0.001373	22	69.2
High	[K].LTILPDPEKPIR.[L]	1xDimethyl [K9]; 1xDimethyl [N-Term]	0.0012226	0.000137805	1	1	2	Q6P5D8	Q6P5D8 [1360-1371]	Q6P5D8 1xDimethyl [K1368]	0	1447.89	254703	158453		175809			288130						4292		Light	High	3	483.301	-0.00022	69.6219	0.0003706	0.001292	25	69.24
High	[K].LTLDTIFVPNTGKK.[S]	1xDimethyl:2H(4) [N-Term]; 2xDimethyl:2H(4) [K13; K14]	0.00112277	0.000137805	1	1	1	Q60931	Q60931 [97-110]		1	1643.05						104271	225246						4289		Medium	High	3	548.356	-0.00012	79.2168	0.0002278	0.00123	30	79.55
High	[K].LTLDTIFVPNTGK.[K]	1xDimethyl:2H(4) [N-Term]; 1xDimethyl:2H(4) [K13]	4.57381e-05	0.000137805	1	1	1	Q60931	Q60931 [97-109]		0	1482.9													4288	Redundant	Medium	High	2	741.955	1e-05	94.6474	0.0002278	6.424e-05	33	95.01
High	[K].LTKEDEQQQALQDIASR.[C]	1xDimethyl [K3]; 1xDimethyl [N-Term]	0.00270606	0.000137805	1	1	1	P97386	P97386 [392-408]	P97386 1xDimethyl [K394]	1	2029.06													4286	Redundant	Light	High	3	677.023	-0.00021	54.6306	0.0003706	0.002661	37	54.6
High	[R].LTGTAIDCYK.[Y]	1xCarbamidomethyl [C8]; 1xDimethyl:2H(4) [N-Term]; 1xDimethyl:2H(4) [K10]	0.00108106	0.000137805	1	1	2	Q4FK66	Q4FK66 [109-118]		0	1205.67													4284	Redundant	Medium	High	2	603.338	-0.00041	50.2327	0.0002278	0.001189	55	50.59
High	[].LTGDVEELEIQEKPALK.[]	1xDimethyl [K17]; 1xDimethyl:2H(6)13C(2) [K13]; 1xDimethyl:2H(4) [N-Term]	0.000929135	0.000137805	0	0	1				0	2008.19														Inconsistently Labeled		High	3	670.071	0.0025	69.109	0.0002278	0.001034	34	69.49
High	[].LTFSCLGGSDNFK.[]	1xCarbamidomethyl [C5]; 1xDimethyl:2H(4) [N-Term]; 1xDimethyl:2H(4) [K13]	6.07674e-05	0.000137805	0	0	2				0	1509.79													4282	Redundant	Medium	High	2	755.397	0.00082	78.0117	0.0002278	8.38e-05	44	78.32
High	[].LTFSCLGGSDNFK.[]	1xCarbamidomethyl [C5]; 1xDimethyl [K13]; 1xDimethyl [N-Term]	0.000837254	0.000137805	0	0	3				0	1501.74					164624	175319	95268.5						4282		Light	High	2	751.372	0.00023	78.1368	0.0003706	0.0009096	33	78.32
High	[K].LTFDTTFSPNTGK.[K]	1xDimethyl [K13]; 1xDimethyl [N-Term]	0.00102138	0.000137805	1	1	2	Q60930	Q60930 [109-121]	Q60930 1xDimethyl [K121]	0	1484.76	187707	301803		243972	188311	160272	220664						4279		Light	High	2	742.884	-0.00075	76.1933	0.0002706	0.0009002	23	76.54
High	[K].LTFDSSFSPNTGKK.[N]	1xDimethyl:2H(4) [N-Term]; 2xDimethyl:2H(4) [K13; K14]	0.000146616	0.000137805	1	1	2	Q60932	Q60932 [110-123]		1	1624.93													4278	Redundant	Medium	High	3	542.316	-1e-05	57.6156	0.0002278	0.0001881	41	57.95
High	[K].LTFDSSFSPNTGK.[K]	1xDimethyl:2H(4) [N-Term]; 1xDimethyl:2H(4) [K13]	0.00163935	0.000137805	1	1	3	Q60932	Q60932 [110-122]		0	1464.78													4277	Redundant	Medium	High	2	732.895	0.00078	71.1468	0.0002278	0.001743	29	71.58
High	[K].LTFDSSFSPNTGK.[K]	1xDimethyl [K13]; 1xDimethyl [N-Term]	0.000295481	0.000137805	1	1	2	Q60932	Q60932 [110-122]	Q60932 1xDimethyl [K122]	0	1456.73													4277	Redundant	Light	High	2	728.868	-0.00133	71.7446	0.0003706	0.0003477	54	71.58
High	[K].ITDSAGHILYAK.[E]	1xDimethyl:2H(4) [N-Term]; 1xDimethyl:2H(4) [K12]	0.000295481	0.000137805	1	1	3	Q9D1D4	Q9D1D4 [76-87]		0	1352.8													4269	Redundant	Medium	High	3	451.606	-9e-05	44.5522	0.0002278	0.0003584	47	44.8
High	[K].ITDSAGHILYAK.[E]	1xDimethyl [K12]; 1xDimethyl [N-Term]	0.00178504	0.000137805	1	1	2	Q9D1D4	Q9D1D4 [76-87]	Q9D1D4 1xDimethyl [K87]	0	1344.75	569157	604638	735787	347242	756946	472689	436918	409594	857999	294790	242656	285189	4269		Light	High	3	448.922	-0.00019	45.0504	0.0002706	0.001516	26	44.8
High	[R].LTDEQVALVHR.[L]	1xDimethyl:2H(4) [N-Term]	6.74395e-05	0.000137805	1	1	2	P97452	P97452 [182-192]		0	1312.75													4266	Redundant	Medium	High	3	438.255	-0.00016	45.9982	0.0002278	9.206e-05	46	46.37
High	[R].LTDEQVALVHR.[L]	1xDimethyl [N-Term]	5.68695e-05	0.000137805	1	1	2	P97452	P97452 [182-192]		0	1308.73	2.26992e+06	2.84048e+06	2.62703e+06	3.02644e+06	1.62987e+06	2.21295e+06	2379606	2.43109e+06	2.32816e+06	2.66956e+06	2.65689e+06	3.18892e+06	4266		Light	High	3	436.914	-4e-05	46.6397	0.0002673	6.26e-05	58	46.37
High	[K].ITDDQQESLNK.[W]	1xDimethyl:2H(4) [N-Term]; 1xDimethyl:2H(4) [K11]	0.000128411	0.000137805	1	1	3	P32067	P32067 [317-327]		0	1354.73													4265	Redundant	Medium	High	2	677.869	-5e-05	32.2912	0.0002278	0.0001659	60	32.75
High	[K].ITDDQQESLNK.[W]	1xDimethyl [K11]; 1xDimethyl [N-Term]	0.000699424	0.000137805	1	1	2	P32067	P32067 [317-327]	P32067 1xDimethyl [K327]	0	1346.68	440351	452385	632971		302855	519391	478825		532825	639564	485673		4265		Light	High	2	673.845	0.00101	33.2496	0.0002673	0.0006435	51	32.75
High	[K].LTATPTPLGGMTGFHMQTEDR.[T]	1xDimethyl:2H(4) [N-Term]	0.00265538	0.000137805	1	1	1	Q99NB9	Q99NB9 [431-451]		0	2293.13													4262	No Quan Values	Medium	High	3	765.046	-0.00091	77.5421	0.0002278	0.00272	26
High	[K].LTAQNHQNLHIQEEK.[R]	1xDimethyl [K15]; 1xDimethyl [N-Term]	0.00190723	0.000137805	1	1	1	Q8R2M2	Q8R2M2 [269-283]	Q8R2M2 1xDimethyl [K283]	0	1858.98													4261	No Quan Values	Light	High	3	620.33	-0.00074	31.2112	0.0002673	0.001624	17
High	[K].ITALDEFATK.[L]	1xDimethyl [K10]; 1xDimethyl [N-Term]	0.000497408	0.000137805	1	1	4	P16546	P16546 [523-532]	P16546 1xDimethyl [K532]	0	1164.65	1.61222e+06	1.88707e+06	1.66345e+06	3.42828e+06	871831	1.05656e+06	1.58828e+06	1.44752e+06	852912	1.05975e+06	1.01251e+06	585151	4260		Light	High	2	582.829	-1e-05	70.2301	0.0002706	0.0004675	56	70.52
High	[R].ISVYYNEATGGK.[Y]	1xDimethyl:2H(6)13C(2) [N-Term]; 1xDimethyl:2H(6)13C(2) [K12]	0.000155189	0.000137805	1	1	2	P99024	P99024 [47-58]		0	1373.79													4256	Redundant	Heavy	High	2	687.398	4e-05	52.5012	0.0002278	0.0001991	60	52.83
High	[R].ISVYYNEATGGK.[Y]	1xDimethyl [K12]; 1xDimethyl [N-Term]	0.000630249	0.000137805	1	1	3	P99024	P99024 [47-58]	P99024 1xDimethyl [K58]	0	1357.7		1.64765e+07	1.66303e+07	9.79761e+06	1.26272e+07	9.82709e+06	5.91074e+06	1.42981e+07		1.32404e+07	1.08123e+07	2.39112e+07	4256		Light	High	2	679.354	0.00058	52.9967	0.0002706	0.0005765	54	52.83
High	[K].LSGSNPYTTVTPQIINSK.[W]	1xDimethyl:2H(4) [N-Term]; 1xDimethyl:2H(4) [K18]	5.17307e-05	0.000137805	1	1	1	P57780	P57780 [606-623]		0	1984.12							76459.1						4217		Medium	High	2	992.564	0.00034	74.5095	0.0002278	7.179e-05	41	74.82
High	[K].LVQDVANNTNEEAGDGTTTATVLAR.[S]	1xDimethyl [N-Term]	1.52815e-07	0.000137805	1	1	7	P63038	P63038 [97-121]		0	2588.28	1.60118e+06	3.65802e+06	1.40809e+06	1.23033e+06	2.48053e+06		507614						4408		Light	High	3	863.434	0.00299	64.9298	0.0002278	3.328e-07	95	65.2
High	[R].LVQLADMLLNHNR.[N]	1xDimethyl [N-Term]	8.62689e-05	0.000137805	1	1	1	Q7TPV4	Q7TPV4 [543-555]		0	1564.86	505180	166150		43390.8	185593	179585	853554	1.0038e+06					4409		Light	High	3	522.293	0.00015	81.8195	0.0002673	9.159e-05	31	81.68
High	[].METQSTGTEDGFTPVTHR.[]	1xAcetyl [N-Term]	1.10873e-08	0.000137805	0	0	5				0	2035.9														Inconsistently Labeled		High	2	1018.45	-0.00118	65.4701	0.0002278	2.962e-08	72	65.84
High	[-].METEQPEETFPNTETNGEFGK.[R]	1xAcetyl [N-Term]; 1xDimethyl [K21]	0.000740304	0.000137805	1	1	1	P61979	P61979 [1-21]	P61979 1xAcetyl [N-Term]; 1xDimethyl [K21]	0	2485.07	105325	99974.8		86610.4				167111	117286			144835	4566		Light	High	3	829.029	0.00024	89.9305	0.0003706	0.0008095	21	90.21
High	[K].MEQAVENFNCSR.[S]	1xCarbamidomethyl [C10]; 1xDimethyl:2H(4) [N-Term]	0.000719574	0.000137805	1	1	1	Q8CDM1	Q8CDM1 [1028-1039]		0	1516.68	379153	404190	351250	563838			398896			386023	474206	447989	4562		Medium	High	2	758.844	-0.0002	45.4189	0.0002278	0.0008158	18	45.84
High	[K].MEQAVENFNCSR.[S]	1xCarbamidomethyl [C10]; 1xDimethyl [N-Term]	1.05376e-05	0.000137805	1	1	3	Q8CDM1	Q8CDM1 [1028-1039]		0	1512.66													4562	Redundant	Light	High	2	756.832	-0.00015	45.7042	0.0003706	1.625e-05	62	45.84
High	[K].MEPAVSSQAAIEELK.[M]	1xOxidation [M1]; 1xDimethyl:2H(4) [N-Term]; 1xDimethyl:2H(4) [K15]	3.85693e-05	0.000137805	1	1	1	Q8R550	Q8R550 [643-657]		0	1682.91					411290	288334	91186.6	406762					4561		Medium	High	2	841.959	-0.00039	65.4135	0.0002706	4.449e-05	63	65.73
High	[K].MEPAVSSQAAIEELK.[M]	1xDimethyl:2H(4) [N-Term]; 1xDimethyl:2H(4) [K15]	1.48189e-05	0.000137805	1	1	8	Q8R550	Q8R550 [643-657]		0	1666.92				60566.8	3.86528e+06	1.79885e+06	806027	1.11715e+06					4560		Medium	High	2	833.962	6e-05	71.6932	0.0002673	1.796e-05	79	72.13
High	[-].MELSPLQPVNENMLMNK.[K]	1xAcetyl [N-Term]; 1xOxidation [M]; 1xDimethyl:2H(4) [K17]	0.000182297	0.000137805	1	1	2	Q01320	Q01320 [1-17]	Q01320 1xAcetyl [N-Term]	0	2078.03													4558	Redundant	Medium	High	2	1039.52	-0.00132	106.402	0.0002278	0.00023	24	106.72
High	[-].MELITILEK.[T]	1xAcetyl [N-Term]; 1xOxidation [M1]; 1xDimethyl:2H(4) [K9]	0.00112277	0.000137805	1	1	1	P70168	P70168 [1-9]	P70168 1xAcetyl [N-Term]	0	1179.68			126659	22164.1	49613	46638.8	102944				97831.5		4554		Medium	High	2	590.347	0.00083	110.121	0.0002278	0.001226	36	110.56
High	[-].MEGPLSVFGDR.[S]	1xAcetyl [N-Term]; 1xOxidation [M1]	0.00159348	0.000137805	1	1	4	P11983	P11983 [1-11]	P11983 1xAcetyl [N-Term]	0	1265.58														Inconsistently Labeled		High	2	633.295	6e-05	99.379	0.0002706	0.00136	52	99.87
High	[R].MEELHSQEMQK.[R]	1xDimethyl:2H(4) [N-Term]; 1xDimethyl:2H(4) [K11]	0.00150554	0.000137805	1	1	1	Q8VIJ6	Q8VIJ6 [541-551]		0	1453.73	196594	325960				185559	200786				371810		4551		Medium	High	3	485.247	0.00044	30.676	0.0002278	0.00162	11	31.04
High	[K].MEDQFAALHENPDIIIATPGR.[L]	1xDimethyl:2H(4) [N-Term]	0.00228264	0.000137805	1	1	1	Q8K4L0	Q8K4L0 [205-225]		0	2370.21			288738				55488.3						4549		Medium	High	3	790.74	-2e-05	85.422	0.0002278	0.002377	18	85.83
High	[-].MEDQEALGFEHMGLDPR.[L]	1xAcetyl [N-Term]	0.00139579	0.000137805	1	1	1	Q9D0R4	Q9D0R4 [1-17]	Q9D0R4 1xAcetyl [N-Term]	0	2016.88														No Quan Values		High	2	1008.94	-0.00105	95.8654	0.0002278	0.001507	35
High	[-].MEDMNEYSNIEEFAEGSK.[I]	1xAcetyl [N-Term]; 2xOxidation [M1; M4]; 1xDimethyl:2H(4) [K18]	0.000829366	0.000137805	1	1	1	Q9Z130	Q9Z130 [1-18]	Q9Z130 1xAcetyl [N-Term]	0	2228.91													4548	Redundant	Medium	High	2	1114.96	0.00223	91.8997	0.0002278	0.0009288	39
High	[].METQSTGTEDGFTPVTHR.[]	1xAcetyl [N-Term]; 1xOxidation [M1]	4.84124e-05	0.000137805	0	0	1				0	2051.9														Inconsistently Labeled		High	2	1026.45	0.00014	54.8958	0.0003706	6.594e-05	52	54.94
High	[-].MEDMNEYSNIEEFAEGSK.[I]	1xAcetyl [N-Term]; 2xOxidation [M1; M4]; 1xDimethyl [K18]	0.000536549	0.000137805	1	1	1	Q9Z130	Q9Z130 [1-18]	Q9Z130 1xAcetyl [N-Term]; 1xDimethyl [K18]	0	2224.89				28459.9									4548		Light	High	2	1112.95	0.0016	91.8677	0.0003706	0.0006063	42	92.22
High	[-].MEDIMQLPK.[A]	1xAcetyl [N-Term]; 1xDimethyl [K9]	0.00150554	0.000137805	1	1	1	Q9CQ71	Q9CQ71 [1-9]	Q9CQ71 1xAcetyl [N-Term]; 1xDimethyl [K9]	0	1174.58	137676	142322	196992	153825	66057.4	48899.2	118317				106551		4546		Light	High	2	587.796	0	106.347	0.0002673	0.001302	44	106.77
High	[K].MEDGVGCLETAEEAK.[R]	1xCarbamidomethyl [C7]; 1xDimethyl:2H(4) [N-Term]; 1xDimethyl:2H(4) [K15]	3.86594e-07	0.000137805	1	1	2	Q8VDD5	Q8VDD5 [1373-1387]		0	1702.81													4545	Redundant	Medium	High	2	851.909	-0.00039	59.3508	0.0002278	7.883e-07	80	59.66
High	[K].MEDGVGCLETAEEAK.[R]	1xCarbamidomethyl [C7]; 1xDimethyl [K15]; 1xDimethyl [N-Term]	8.39514e-06	0.000137805	1	1	1	Q8VDD5	Q8VDD5 [1373-1387]	Q8VDD5 1xDimethyl [K1387]	0	1694.76	305629			422841		124913	147989	300533					4545		Light	High	2	847.885	0.0003	59.745	0.0002673	1.058e-05	83	59.79
High	[-].MDVGELLSYQPNR.[G]	1xAcetyl [N-Term]	0.000155189	0.000137805	1	1	1	Q9CWL8	Q9CWL8 [1-13]	Q9CWL8 1xAcetyl [N-Term]	0	1563.75														Inconsistently Labeled		High	2	782.379	0.00205	109.099	0.0002278	0.000198	47	109.46
High	[R].MDTDLETMDLDQGGEALAPR.[Q]	1xDimethyl:2H(4) [N-Term]	2.45086e-06	0.000137805	1	1	2	Q6P4T2	Q6P4T2 [387-406]		0	2210.03						55037.2	131304						4541		Medium	High	2	1105.52	0.00091	89.2616	0.0002278	4.32e-06	54	89.71
High	[R].MDTDLETMDLDQGGEALAPR.[Q]	1xDimethyl [N-Term]	0.000706077	0.000137805	1	1	1	Q6P4T2	Q6P4T2 [387-406]		0	2206													4541	Redundant	Light	High	2	1103.5	0.00016	89.3835	0.0003706	0.0007757	53
High	[K].MDSTEPPYSQK.[R]	1xOxidation [M1]; 1xDimethyl [K11]; 1xDimethyl [N-Term]	0.000377969	0.000137805	1	1	2	P10126	P10126 [155-165]	P10126 1xDimethyl [K165]	0	1354.62	242657	877688	328654							250545			4539		Light	High	2	677.813	8e-05	31.3742	0.0002706	0.0003634	46	31.4
High	[K].MDSTEPPYSQK.[R]	1xDimethyl [K11]; 1xDimethyl [N-Term]	0.000411593	0.000137805	1	1	4	P10126	P10126 [155-165]	P10126 1xDimethyl [K165]	0	1338.62	3.12951e+06	6.43157e+06	5.36009e+06		3.38688e+06	2.68679e+06	1.38595e+06		437743	2.21128e+06	1.74117e+06		4538		Light	High	2	669.816	-0.0002	36.9973	0.0002278	0.0004868	40	37.44
High	[].MDNLSPEEVQLR.[]	1xAcetyl [N-Term]	0.00207668	0.000137805	0	0	1				0	1472.7														Inconsistently Labeled		High	2	736.856	-0.00029	92.6557	0.0003706	0.002092	27	93.06
High	[K].MDMSLDDIIK.[L]	1xDimethyl:2H(4) [N-Term]; 1xDimethyl:2H(4) [K10]	0.00203777	0.000137805	1	2	1	O08583	Q9JJW6 [5-14]; O08583 [5-14]		0	1244.67	60058.1	99165.1	97205.2	44848.5	96930.7	66858.1	88089.2				63472.9		4536		Medium	High	2	622.839	2e-05	94.4535	0.0002278	0.002135	29	94.82
High	[R].MDLGECLK.[V]	1xCarbamidomethyl [C6]; 1xDimethyl [K8]; 1xDimethyl [N-Term]	0.00199959	0.000137805	1	1	2	Q7TNC4	Q7TNC4 [54-61]	Q7TNC4 1xDimethyl [K61]	0	1021.51	377765	422344	802064	617153	630306	500278	445829		605974	596081		552618	4535		Light	High	2	511.257	3e-05	59.7099	0.0003706	0.002028	41	59.67
High	[-].MDGIVPDIAVGTK.[R]	1xAcetyl [N-Term]; 1xOxidation [M1]; 1xDimethyl [K13]	0.000798548	0.000137805	1	1	5	P17225	P17225 [1-13]	P17225 1xAcetyl [N-Term]; 1xDimethyl [K13]	0	1401.73	213040	450171		283425	269262	336765	250503	478583	172271	270628	259688	243315	4531		Light	High	2	701.369	0.0002	95.2371	0.0002673	0.0007268	37	95.52
High	[-].MDGIVPDIAVGTK.[R]	1xAcetyl [N-Term]; 1xDimethyl:2H(4) [K13]	0.00185387	0.000137805	1	1	1	P17225	P17225 [1-13]	P17225 1xAcetyl [N-Term]	0	1389.76													4530	Redundant	Medium	High	2	695.384	0.00079	108.13	0.0002706	0.001561	35	108.48
High	[-].MEDMNEYSNIEEFAEGSK.[I]	1xAcetyl [N-Term]; 1xOxidation [M1]; 1xDimethyl:2H(4) [K18]	5.22842e-06	0.000137805	1	1	1	Q9Z130	Q9Z130 [1-18]	Q9Z130 1xAcetyl [N-Term]	0	2212.92							41112.2						4547		Medium	High	2	1106.96	-0.00031	99.3271	0.0002278	8.714e-06	77	99.73
High	[-].MEVKPPPGRPQPDSGR.[R]	1xAcetyl [N-Term]; 1xDimethyl:2H(4) [K4]	0.0015343	0.000137805	1	1	5	Q8BG05	Q8BG05 [1-16]	Q8BG05 1xAcetyl [N-Term]	0	1821.96	1.65084e+06	3.08814e+06	3.22613e+06	2.8545e+06	1.94131e+06	2.43136e+06	2884261			2.04483e+06	4.22825e+06		4567		Medium	High	3	607.991	0.00037	42.7336	0.0002278	0.001644	13	43.28
High	[-].MEVLATDTASQQER.[L]	1xAcetyl [N-Term]	1.6291e-05	0.000137805	1	1	4	Q9Z0P4	Q9Z0P4 [1-14]	Q9Z0P4 1xAcetyl [N-Term]	0	1620.75														Inconsistently Labeled		High	2	810.882	0.00157	86.0937	0.0002706	2.029e-05	40	86.34
High	[R].MFDYTDDPEGPVMPGSHSVER.[F]	1xDimethyl:2H(4) [N-Term]	0.000138517	0.000137805	1	1	1	Q3UYV9	Q3UYV9 [291-311]		0	2398.06							102532						4570		Medium	High	3	800.026	0.00041	69.257	0.0002278	0.0001778	11	69.61
High	[K].MLLGPGGGSPAPATSLAR.[Q]	1xDimethyl:2H(4) [N-Term]	0.000295481	0.000137805	1	1	3	Q8R0K4	Q8R0K4 [229-246]		0	1684.94													4618	Redundant	Medium	High	2	842.973	0.00176	72.5826	0.0002278	0.0003594	55	72.91
High	[K].MLLGPGGGSPAPATSLAR.[Q]	1xDimethyl [N-Term]	9.48385e-05	0.000137805	1	1	1	Q8R0K4	Q8R0K4 [229-246]		0	1680.91			490199	179549	188578	106389	152911						4618		Light	High	2	840.957	-0.00144	73.0779	0.0003706	0.0001229	65	73.09
High	[M].MLGPEGGEGYVVK.[L]	1xAcetyl [N-Term]; 1xOxidation [M1]; 1xDimethyl:2H(4) [K13]	0.000791024	0.000137805	1	1	2	Q9Z2X1	Q9Z2X1 [2-14]	Q9Z2X1 1xAcetyl [N-Term]	0	1425.72													4616	Redundant	Medium	High	2	713.365	-0.00019	75.9437	0.0002278	0.0008932	41	76.42
High	[M].MLGPEGGEGYVVK.[L]	1xAcetyl [N-Term]; 1xOxidation [M1]; 1xDimethyl [K13]	0.000331041	0.000137805	1	1	2	Q9Z2X1	Q9Z2X1 [2-14]	Q9Z2X1 1xAcetyl [N-Term]; 1xDimethyl [K14]	0	1421.7	670436	1.69906e+06	964695	729343	692379	1.24474e+06	694214	887635		1.29088e+06	862995		4616		Light	High	2	711.353	0.00077	76.2556	0.0003706	0.0003879	70	76.42
High	[M].MLGPEGGEGYVVK.[L]	1xAcetyl [N-Term]; 1xDimethyl:2H(4) [K13]	0.000153726	0.000137805	1	1	4	Q9Z2X1	Q9Z2X1 [2-14]	Q9Z2X1 1xAcetyl [N-Term]	0	1409.73													4617	Redundant	Medium	High	2	705.369	0.00118	90.1397	0.0002673	0.0001577	74	90.45
High	[M].MLGPEGGEGYVVK.[L]	1xAcetyl [N-Term]; 1xDimethyl [K13]	0.000120174	0.000137805	1	1	3	Q9Z2X1	Q9Z2X1 [2-14]	Q9Z2X1 1xAcetyl [N-Term]; 1xDimethyl [K14]	0	1405.7	1.66647e+06	2.1075e+06	3.10086e+06	1.90081e+06	1.56052e+06	1.70143e+06	2.20946e+06	1.74188e+06	1.25757e+06	815179	2.031e+06	2.39184e+06	4617		Light	High	2	703.355	0.00024	90.363	0.0002706	0.0001265	69	90.45
High	[M].MLGAEGGEGFVVK.[V]	1xAcetyl [N-Term]; 1xDimethyl:2H(4) [K13]	0.000105251	0.000137805	1	1	1	O35737	O35737 [2-14]	O35737 1xAcetyl [N-Term]	0	1367.72													4613	Redundant	Medium	High	2	684.363	0.00017	99.8811	0.0002278	0.0001392	44	100.31
High	[M].MLGAEGGEGFVVK.[V]	1xAcetyl [N-Term]; 1xDimethyl [K13]	0.000132111	0.000137805	1	1	1	O35737	O35737 [2-14]	O35737 1xAcetyl [N-Term]; 1xDimethyl [K14]	0	1363.69													4613	Redundant	Light	High	2	682.35	-9e-05	99.863	0.0003706	0.0001661	87	100.31
High	[R].MLFKDDYPSSPPK.[C]	1xDimethyl:2H(4) [N-Term]; 2xDimethyl:2H(4) [K4; K13]	0.00180201	0.000137805	1	1	2	P63280	P63280 [62-74]		1	1620.91	260884	319584	744483	361726	313729	393706	358139				430429	436568	4612		Medium	High	3	540.976	0.0009	55.6829	0.0002278	0.001901	20	56.04
High	[R].MLDMGFEPQIR.[RK]	1xDimethyl:2H(4) [N-Term]	0.00168655	0.000137805	3	5	2	Q501J6; Q62167; Q61656	Q62095 [351-361]; Q501J6 [251-261]; Q62167 [352-362]; Q61656 [253-263]; P16381 [351-361]		0	1368.7	2.4371e+06	4.42245e+06	5.34099e+06	1.05191e+06	1.4946e+06	1.11043e+06	1.33084e+06	1.16186e+06		123827	923379	903920	4609	Shared	Medium	High	2	684.851	0.00014	83.7699	0.0002278	0.001788	39	84
High	[K].MLDAEDIVNTARPDEK.[A]	1xDimethyl [K16]; 1xDimethyl [N-Term]	0.00142245	0.000137805	1	1	2	P57780	P57780 [241-256]	P57780 1xDimethyl [K256]	0	1872.94	164773			348811	122225		187722	254844	258005			2.53615e+06	4606		Light	High	3	624.984	0.00029	69.2619	0.0002673	0.001236	22	69.49
High	[K].MICQQVEAIKK.[E]	1xCarbamidomethyl [C3]; 1xDimethyl:2H(4) [N-Term]; 2xDimethyl:2H(4) [K10; K11]	0.000726418	0.000137805	1	1	2	Q9ERU9	Q9ERU9 [813-823]		1	1443.88													4604	Redundant	Medium	High	3	481.965	0	39.3821	0.0002278	0.0008221	28	39.79
High	[K].MKETAENYLGHTAK.[N]	1xDimethyl:2H(4) [N-Term]; 2xDimethyl:2H(4) [K2; K14]	0.000321768	0.000137805	1	1	1	P38647	P38647 [174-187]		1	1688.94													4601	Redundant	Medium	High	3	563.653	9e-05	32.3426	0.0002706	0.0003113	16	32.36
High	[K].MKEIAEAYLGK.[T]	1xDimethyl:2H(4) [N-Term]; 2xDimethyl:2H(4) [K2; K11]	0.000312756	0.000137805	1	1	3	P63017	P63017 [127-137]		1	1348.83													4600	Redundant	Medium	High	3	450.282	7e-05	52.2054	0.0002706	0.0003053	33	52.11
High	[K].MKEIAEAYLGK.[T]	1xDimethyl [N-Term]; 1xDimethyl:2H(6)13C(2) [K2]; 1xDimethyl:2H(4) [K11]	0.000152277	0.000137805	1	1	1	P63017	P63017 [127-137]		1	1348.82														Inconsistently Labeled		High	3	450.282	0.00205	51.6915	0.0002278	0.0001951	36	52.11
High	[R].MKDSSVQEATSTSDILK.[A]	2xDimethyl [K2; K17]; 1xDimethyl [N-Term]	0.000396295	0.000137805	1	1	2	Q52KI8	Q52KI8 [230-246]	Q52KI8 2xDimethyl [K231; K246]	1	1923.99	348523	410690		298643									4598		Light	High	3	642.003	-0.00034	52.8505	0.0002673	0.0003778	26	52.56
High	[-].MHGGGPPSGDSACPLR.[T]	1xAcetyl [N-Term]; 1xCarbamidomethyl [C13]	0.00023765	0.000137805	1	1	1	P08775	P08775 [1-16]	P08775 1xAcetyl [N-Term]	0	1637.72														Inconsistently Labeled		High	2	819.362	0.00054	49.0119	0.0002278	0.0002945	65	49.36
High	[R].MGQMAMGGAMGINNR.[G]	1xDimethyl:2H(4) [N-Term]	1.74076e-05	0.000137805	1	1	3	Q99K48	Q99K48 [386-400]		0	1570.73													4594	Redundant	Medium	High	2	785.868	0.00134	61.5535	0.0002278	2.636e-05	40	62.02
High	[R].MGQMAMGGAMGINNR.[G]	1xDimethyl [N-Term]	3.64814e-06	0.000137805	1	1	3	Q99K48	Q99K48 [386-400]		0	1566.7	230590	389949	321278	433416	192819	251662	311579		329890			733037	4594		Light	High	2	783.854	4e-05	62.0242	0.0003706	6.136e-06	52	62.02
High	[R].MGPLGLDHMASSIER.[M]	1xDimethyl:2H(4) [N-Term]	3.51252e-06	0.000137805	1	1	3	Q9D0E1	Q9D0E1 [456-470]		0	1645.83													4592	Redundant	Medium	High	3	549.283	-0.00026	72.0536	0.0002278	6.004e-06	58	72.52
High	[R].MGPLGLDHMASSIER.[M]	1xDimethyl [N-Term]	0.000153726	0.000137805	1	1	4	Q9D0E1	Q9D0E1 [456-470]		0	1641.81	754432	1.04764e+06		572014	801401	958908	1.28954e+06	869092		199913		590923	4592		Light	High	3	547.94	-0.0006	72.0035	0.0002673	0.0001574	42	72.52
High	[R].MGPAMGPALGAGIER.[M]	1xDimethyl:2H(4) [N-Term]	0.00118837	0.000137805	1	1	1	Q9D0E1	Q9D0E1 [591-605]		0	1459.77													4588	Redundant	Medium	High	2	730.388	-0.00034	71.6831	0.0002673	0.001049	39	72.09
High	[R].MGPAMGPALGAGIER.[M]	1xDimethyl [N-Term]	0.00055726	0.000137805	1	1	3	Q9D0E1	Q9D0E1 [591-605]		0	1455.74	1.01564e+06	1.2449e+06	1.46761e+06	1.42514e+06	1.01063e+06	812836	1.12183e+06		727682	500360	1.2565e+06	1.1797e+06	4588		Light	High	2	728.376	0.00019	71.7497	0.0002673	0.0005171	58	72.09
High	[R].MGLAMGGAGGASFDR.[A]	1xDimethyl:2H(4) [N-Term]	0.00014942	0.000137805	1	1	3	Q9D0E1	Q9D0E1 [606-620]		0	1429.69													4583	Redundant	Medium	High	2	715.347	1e-05	68.0018	0.0002278	0.0001922	61	68.27
High	[R].MGGGGTMNMGDPYGSGGQK.[F]	1xDimethyl:2H(4) [N-Term]; 1xDimethyl:2H(4) [K19]	5.27199e-05	0.000137805	1	1	1	Q8VIJ6	Q8VIJ6 [604-622]		0	1865.84													4582	Redundant	Medium	High	2	933.426	0.00087	52.6211	0.0002706	5.963e-05	40	52.46
High	[R].MGGGGTMNMGDPYGSGGQK.[F]	1xDimethyl [K19]; 1xDimethyl [N-Term]	1.91369e-05	0.000137805	1	1	3	Q8VIJ6	Q8VIJ6 [604-622]	Q8VIJ6 1xDimethyl [K622]	0	1857.79	199641	284314		205400		174739	234164						4582		Light	High	2	929.399	-0.00069	52.7269	0.0002706	2.338e-05	46	52.54
High	[K].MFVGGLSWDTSK.[K]	1xDimethyl [K12]; 1xDimethyl [N-Term]	0.00185387	0.000137805	1	1	1	Q99020	Q99020 [77-88]	Q99020 1xDimethyl [K88]	0	1383.7		179537	1.24759e+06		254182	301119	607928		102335	211887	434401	542896	4578		Light	High	2	692.351	-0.00141	84.723	0.0002673	0.001584	41	84.85
High	[-].MFLQYYLNEQGDR.[V]	1xDimethyl [N-Term]	0.000281817	0.000137805	1	1	1	Q9CQS2	Q9CQS2 [1-13]		0	1704.81	63095.8			87473.3									4575		Light	High	2	852.906	-0.00026	85.0843	0.0003706	0.0003332	31	85.4
High	[K].MFILSDGEGK.[N]	1xDimethyl [K10]; 1xDimethyl [N-Term]	0.00207668	0.000137805	1	1	3	Q9CQ71	Q9CQ71 [40-49]	Q9CQ71 1xDimethyl [K49]	0	1152.6	263153	513406		380100	597824	329121	178037	800622	347654		346011	421510	4574		Light	High	2	576.802	-0.00016	67.5203	0.0002706	0.001724	21	67.74
High	[-].MDGIVPDIAVGTK.[R]	1xAcetyl [N-Term]; 1xDimethyl [K13]	3.60953e-05	0.000137805	1	1	3	P17225	P17225 [1-13]	P17225 1xAcetyl [N-Term]; 1xDimethyl [K13]	0	1385.73													4530	Redundant	Light	High	2	693.371	-0.00021	108.162	0.0002706	4.192e-05	75	108.48
High	[-].MDFEDDYVHSTCR.[G]	1xAcetyl [N-Term]; 1xCarbamidomethyl [C12]; 1xOxidation [M1]	5.79569e-05	0.000137805	1	1	1	O88291	O88291 [1-13]	O88291 1xAcetyl [N-Term]	0	1732.66														Inconsistently Labeled		High	2	866.832	-0.00018	62.9993	0.0002278	7.983e-05	42	63.29
High	[-].MDFEDDYVHSTCR.[G]	1xAcetyl [N-Term]; 1xCarbamidomethyl [C12]	2.06431e-05	0.000137805	1	1	2	O88291	O88291 [1-13]	O88291 1xAcetyl [N-Term]	0	1716.66														Inconsistently Labeled		High	2	858.834	-0.00065	77.0706	0.0003706	3.015e-05	50	77.32
High	[K].MDENQFVAVTSTNAAK.[I]	1xDimethyl [K16]; 1xDimethyl [N-Term]	0.000135918	0.000137805	1	2	2	Q62188	P97427 [375-390]; Q62188 [375-390]	P97427 1xDimethyl [K390]; Q62188 1xDimethyl [K390]	0	1781.87	100703	122002											4528		Light	High	2	891.441	0.00061	67.0374	0.0003706	0.0001706	16	66.97
High	[R].IWDTASGQCLK.[T]	1xCarbamidomethyl [C9]; 1xDimethyl [K11]; 1xDimethyl [N-Term]	0.000465508	0.000137805	1	1	1	P61965	P61965 [197-207]	P61965 1xDimethyl [K207]	0	1334.68	497850			733462									4448		Light	High	2	667.843	0.00024	51.0944	0.0003706	0.0005291	64	51.17
High	[K].LWALQDFSCLK.[T]	1xCarbamidomethyl [C9]; 1xDimethyl:2H(4) [N-Term]; 1xDimethyl:2H(4) [K11]	0.00246198	0.000137805	1	1	1	Q8C4J7	Q8C4J7 [547-557]		0	1444.81							91259.5						4445		Medium	High	2	722.909	0	98.4983	0.0002278	0.002549	19	98.85
High	[R].LVVPATQCGSLIGK.[G]	1xCarbamidomethyl [C8]; 1xDimethyl [K14]; 1xDimethyl [N-Term]	5.90652e-05	0.000137805	1	1	4	P60335	P60335 [102-115]	P60335 1xDimethyl [K115]	0	1498.87	654822	648036		893957	524643	639740	591504	463070	410388	365098	336387	1.10843e+06	4440		Light	High	2	749.936	-0.00062	71.1013	0.0002706	6.619e-05	74	71.45
High	[R].LVVPASQCGSLIGK.[G]	1xCarbamidomethyl [C8]; 1xDimethyl:2H(4) [N-Term]; 1xDimethyl:2H(4) [K14]	2.66582e-05	0.000137805	2	2	4	Q61990; P57722	Q61990 [102-115]; P57722 [134-147]		0	1492.9													4439	Redundant	Medium	High	2	746.954	-0.00027	68.3763	0.0002706	3.167e-05	80	68.72
High	[R].LVVPASQCGSLIGK.[G]	1xCarbamidomethyl [C8]; 1xDimethyl [K14]; 1xDimethyl [N-Term]	0.00016118	0.000137805	2	2	4	Q61990; P57722	Q61990 [102-115]; P57722 [134-147]	Q61990 1xDimethyl [K115]; P57722 1xDimethyl [K147]	0	1484.85													4439	Redundant	Light	High	2	742.929	-0.00012	68.5573	0.0002706	0.0001653	63	68.72
High	[K].LVVLGSGGVGK.[S]	1xDimethyl:2H(4) [N-Term]; 1xDimethyl:2H(4) [K11]	0.00167067	0.000137805	1	2	3	Q99JI6	Q99JI6 [6-16]; P62835 [6-16]		0	1049.72													4437	Redundant	Medium	High	2	525.362	-0.00014	56.7988	0.0002278	0.001779	42	57.7
High	[K].LVVLGSGGVGK.[S]	1xDimethyl [K11]; 1xDimethyl [N-Term]	0.00190723	0.000137805	1	2	5	Q99JI6	Q99JI6 [6-16]; P62835 [6-16]	Q99JI6 1xDimethyl [K16]; P62835 1xDimethyl [K16]	0	1041.67	2.24007e+06	3.08562e+06	2.41386e+06	2.24844e+06	1.95911e+06	2.03752e+06	1.37508e+06	1.54546e+06	1.17347e+06	1.62161e+06	1.10651e+06	1.68354e+06	4437		Light	High	2	521.337	-0.00024	57.2427	0.0003706	0.001935	62	57.7
High	[K].LVVDSHVQYR.[L]	1xDimethyl [N-Term]	0.000719574	0.000137805	1	1	3	Q99PV0	Q99PV0 [556-565]		0	1243.68	588570	1.05106e+06	1.0263e+06	1.09537e+06	602131	956020	1.23646e+06	919687	800492	867760	976890	1.04285e+06	4434		Light	High	3	415.231	-7e-05	41.6357	0.0002706	0.0006521	38	41.41
High	[R].LVTTASYSSGDSQAIDSHISTSR.[A]	1xDimethyl:2H(6)13C(2) [N-Term]	0.000353728	0.000137805	1	1	1	Q9D666	Q9D666 [58-80]		0	2419.21													4431	Redundant	Heavy	High	3	807.078	0.00208	55.2427	0.0003706	0.0004103	84	55.31
High	[R].LVTTASYSSGDSQAIDSHISTSR.[A]	1xDimethyl:2H(4) [N-Term]	1.06379e-05	0.000137805	1	1	1	Q9D666	Q9D666 [58-80]		0	2415.19													4431	Redundant	Medium	High	3	805.734	-0.00247	55.3698	0.0002706	1.375e-05	54	55.27
High	[R].LVTTASYSSGDSQAIDSHISTSR.[A]	1xDimethyl [N-Term]	0.000145234	0.000137805	1	1	2	Q9D666	Q9D666 [58-80]		0	2411.17	647235	635188		980311	350075	783633	819372		381714			768912	4431		Light	High	3	804.395	0.00061	55.5748	0.0002673	0.0001493	59	55.27
High	[R].IVTITGPTDAIFK.[A]	1xDimethyl [K13]; 1xDimethyl [N-Term]	0.000488077	0.000137805	1	1	3	P57722	P57722 [90-102]	P57722 1xDimethyl [K102]	0	1431.85													4429	Redundant	Light	High	2	716.427	0.00098	86.9515	0.0003706	0.0005534	31	87.29
High	[K].IVSSNDVGHDEYSTQSLVK.[K]	1xDimethyl:2H(4) [N-Term]; 1xDimethyl:2H(4) [K19]	4.29042e-07	0.000137805	1	1	1	Q62261	Q62261 [766-784]		0	2142.12													4425	Redundant	Medium	High	3	714.709	-0.00093	53.12	0.0002278	8.67e-07	50	53.51
High	[K].IVSSNDVGHDEYSTQSLVK.[K]	1xDimethyl [K19]; 1xDimethyl [N-Term]	3.34615e-05	0.000137805	1	1	1	Q62261	Q62261 [766-784]	Q62261 1xDimethyl [K784]	0	2134.07				4.08508e+06			1.66824e+06						4425		Light	High	3	712.028	0.00102	53.3723	0.0003706	4.701e-05	76	53.42
High	[R].LVSQDNFGFDLPAVEAATK.[K]	1xDimethyl:2H(4) [N-Term]; 1xDimethyl:2H(4) [K19]	8.62689e-05	0.000137805	1	1	3	Q62261	Q62261 [444-462]		0	2086.13							101560						4424		Medium	High	2	1043.57	0.00049	100.994	0.0002278	0.000115	43	101.37
High	[K].LVSPLASPVDEIK.[T]	1xDimethyl [K13]; 1xDimethyl [N-Term]	0.00138264	0.000137805	1	1	1	Q8CJF7	Q8CJF7 [2196-2208]	Q8CJF7 1xDimethyl [K2208]	0	1423.84	669534	782016	651139	678469	494732	618180	604452						4423		Light	High	2	712.424	0.00029	80.1828	0.0002673	0.001212	60	80.51
High	[K].IVSNASCTTNCLAPLAK.[V]	2xCarbamidomethyl [C7; C11]; 1xDimethyl:2H(4) [N-Term]; 1xDimethyl:2H(4) [K17]	6.81614e-06	0.000137805	1	1	2	P16858	P16858 [144-160]		0	1884.02													4422	Redundant	Medium	High	2	942.512	-0.00031	61.5993	0.0002278	1.109e-05	71	62.09
High	[K].IVSNASCTTNCLAPLAK.[V]	2xCarbamidomethyl [C7; C11]; 1xDimethyl [K17]; 1xDimethyl [N-Term]	2.04963e-07	0.000137805	1	1	8	P16858	P16858 [144-160]	P16858 1xDimethyl [K160]	0	1875.97	1.81021e+06	1.95592e+06	5.34815e+06	3.30439e+06	3.4375e+06	820301	414983	7.45438e+06	558603	428586		2.43624e+06	4422		Light	High	2	938.489	0.00179	61.7614	0.0002278	4.359e-07	78	62.11
High	[K].LVSIGAEEIVDGNAK.[M]	1xDimethyl:2H(4) [N-Term]; 1xDimethyl:2H(4) [K15]	0.00176823	0.000137805	1	1	1	P57780	P57780 [127-141]		0	1578.92							107727						4420		Medium	High	2	789.963	0.00042	72.9748	0.0002278	0.001865	39	73.39
High	[R].IVSGCPLPEACELYYVNR.[D]	2xCarbamidomethyl [C5; C11]; 1xDimethyl:2H(4) [N-Term]	4.33125e-07	0.000137805	1	1	1	Q8K224	Q8K224 [495-512]		0	2172.08													4418	Redundant	Medium	High	3	724.696	-0.0013	86.0471	0.0002278	8.74e-07	43	86.57
High	[R].IVSGCPLPEACELYYVNR.[D]	2xCarbamidomethyl [C5; C11]; 1xDimethyl [N-Term]	0.000148011	0.000137805	1	1	3	Q8K224	Q8K224 [495-512]		0	2168.05	416529		274011	246734		179714	398607						4418		Light	High	2	1084.53	0.0031	86.1999	0.0003706	0.0001848	13	86.56
High	[R].LVSAAASPSLIR.[E]	1xDimethyl [N-Term]	0.000630249	0.000137805	1	1	3	Q61033	Q61033 [302-313]		0	1212.73													4416	Redundant	Light	High	2	606.869	-8e-05	59.6242	0.0002706	0.0005793	30	59.67
High	[K].LVRPPVQVYGIEGR.[Y]	1xDimethyl [N-Term]	0.00226116	0.000137805	1	1	1	Q9DB20	Q9DB20 [27-40]		0	1610.94					367641	543347	132326						4415		Light	High	3	537.651	-0.00011	63.4848	0.0002673	0.001913	20	63.53
High	[].IVRGDQPGASGDNDDDEPPPLPR.[]	1xDimethyl [N-Term]	3.5755e-05	0.000137805	0	0	1				1	2445.16	89086.5			142887									4414		Light	High	3	815.725	-0.00123	50.8288	0.0003706	4.994e-05	28	50.9
High	[R].LVQSPNSYFMDVK.[C]	1xOxidation [M10]; 1xDimethyl [K13]; 1xDimethyl [N-Term]	0.00275769	0.000137805	2	2	2	Q6ZWY3; Q6ZWU9	Q6ZWY3 [24-36]; Q6ZWU9 [24-36]	Q6ZWY3 1xDimethyl [K36]; Q6ZWU9 1xDimethyl [K36]	0	1599.81	369660	930365	746272	487318						438291	310612	431498	4413	Shared	Light	High	2	800.409	0.00058	68.0956	0.0003706	0.00272	58	67.98
High	[R].LVQSPNSYFMDVK.[C]	1xDimethyl:2H(4) [N-Term]; 1xDimethyl:2H(4) [K13]	1.692e-05	0.000137805	2	2	1	Q6ZWY3; Q6ZWU9	Q6ZWY3 [24-36]; Q6ZWU9 [24-36]		0	1591.86	2.71316e+06	3.76103e+06	1.64201e+06	2.14504e+06		1.51384e+06	1.86632e+06				246475		4412	Shared	Medium	High	2	796.436	0.00027	75.4324	0.0002278	2.568e-05	71	75.88
High	[R].LVQSPNSYFMDVK.[C]	1xDimethyl [K13]; 1xDimethyl [N-Term]	0.000101339	0.000137805	2	2	3	Q6ZWY3; Q6ZWU9	Q6ZWY3 [24-36]; Q6ZWU9 [24-36]	Q6ZWY3 1xDimethyl [K36]; Q6ZWU9 1xDimethyl [K36]	0	1583.81													4412	Redundant	Light	High	2	792.41	-0.00026	75.5822	0.0002278	0.0001336	49	75.88
High	[K].IVQMTEAEVR.[G]	1xDimethyl [N-Term]	0.00237062	0.000137805	1	1	1	P62141	P62141 [26-35]		0	1203.64	579993	653477	821436	981975	441258	542467	628467	864769	546138	382270		816078	4411		Light	High	2	602.324	-6e-05	47.1319	0.0003706	0.002376	41	47.31
High	[R].LVQLADMLLNHNR.[N]	1xDimethyl:2H(4) [N-Term]	8.87551e-05	0.000137805	1	1	2	Q7TPV4	Q7TPV4 [543-555]		0	1568.89													4409	Redundant	Medium	High	3	523.634	6e-05	81.3965	0.0002278	0.0001182	51	81.68
High	[K].IWGLDFGDCHR.[S]	1xCarbamidomethyl [C9]; 1xDimethyl [N-Term]	0.00230432	0.000137805	1	1	3	Q8BHB4	Q8BHB4 [616-626]		0	1403.65	499545	303806	313975	163054	324915			1.99998e+06				1.19043e+06	4454		Light	High	3	468.555	-0.00023	74.9393	0.0003706	0.002308	28	75.5
High	[K].LVQDVANNTNEEAGDGTTTATVLAR.[S]	1xDimethyl:2H(4) [N-Term]	3.89819e-06	0.000137805	1	1	2	P63038	P63038 [97-121]		0	2592.3													4408	Redundant	Medium	High	3	864.773	-0.00058	64.8185	0.0002278	6.635e-06	63	65.2
High	[K].IWGLDFGDCHR.[S]	1xCarbamidomethyl [C9]; 1xDimethyl:2H(4) [N-Term]	0.00076163	0.000137805	1	1	1	Q8BHB4	Q8BHB4 [616-626]		0	1407.68													4454	Redundant	Medium	High	3	469.898	0.00045	74.7663	0.0002706	0.0006872	28	75.5
High	[R].IWNNDDVNVDKVFK.[A]	2xDimethyl [K11; K14]; 1xDimethyl [N-Term]	0.00117718	0.000137805	1	1	1	Q8BJW5	Q8BJW5 [89-102]	Q8BJW5 2xDimethyl [K99; K102]	1	1789.95	133014	269740		179082									4458		Light	High	3	597.321	0.00015	69.3909	0.0003706	0.001241	46	69.21
High	[K].MDAILTEAIK.[A]	1xDimethyl:2H(4) [N-Term]; 1xDimethyl:2H(4) [K10]	0.000228816	0.000137805	1	1	1	Q3TEA8	Q3TEA8 [163-172]		0	1168.71							934938						4523		Medium	High	2	584.859	0.0002	75.489	0.0002278	0.000283	54	75.84
High	[R].MATEVAADALGEEWK.[G]	1xDimethyl:2H(4) [N-Term]; 1xDimethyl:2H(4) [K15]	8.4849e-07	0.000137805	1	1	3	P62754	P62754 [32-46]		0	1684.87	257208	337817	885073	288061	1.10024e+06	742501	782126	463671			271870		4519		Medium	High	2	842.938	-0.00124	81.2302	0.0002706	1.342e-06	71	81.61
High	[R].MATEVAADALGEEWK.[G]	1xDimethyl [K15]; 1xDimethyl [N-Term]	4.62813e-07	0.000137805	1	1	3	P62754	P62754 [32-46]	P62754 1xDimethyl [K46]	0	1676.82													4519	Redundant	Light	High	2	838.914	0.0003	81.3555	0.0002706	7.691e-07	98	81.61
High	[K].MAQALEDLR.[S]	1xDimethyl:2H(4) [N-Term]	0.00138264	0.000137805	1	1	2	P21619	P21619 [234-242]		0	1078.59													4517	Redundant	Medium	High	2	539.797	-4e-05	54.1263	0.0002278	0.001495	41	54.54
High	[K].MAQALEDLR.[S]	1xDimethyl [N-Term]	0.00213644	0.000137805	1	1	1	P21619	P21619 [234-242]		0	1074.56													4517	Redundant	Light	High	2	537.784	6e-05	54.6928	0.0003706	0.002158	37	54.54
High	[R].MAPYQGPDAAPGALDYK.[S]	1xDimethyl [K17]; 1xDimethyl [N-Term]	0.000974166	0.000137805	1	1	2	P57780	P57780 [884-900]	P57780 1xDimethyl [K900]	0	1820.89													4516	Redundant	Light	High	2	910.948	-0.00044	70.082	0.0002673	0.0008721	38	70.41
High	[K].MAPVPLDDSNRPASLTK.[D]	1xDimethyl:2H(4) [N-Term]; 1xDimethyl:2H(4) [K17]	0.000983431	0.000137805	1	1	1	Q8K019	Q8K019 [549-565]		0	1876.04					539118	579009	850957		308320	314266	881118	835805	4515		Medium	High	3	626.02	0.00029	58.6303	0.0002278	0.001086	23	58.94
High	[K].MANDAILQER.[D]	1xDimethyl:2H(4) [N-Term]	0.00215674	0.000137805	1	1	3	Q91W39	Q91W39 [316-325]		0	1192.63	1.04992e+06	1.04918e+06	1.08194e+06	1.24157e+06	820952	1.08841e+06	1.01168e+06	1.57584e+06	1.37484e+06	729730	1.24455e+06		4512		Medium	High	2	596.818	-0.00057	48.9648	0.0002673	0.001819	28	48.66
High	[K].MALDGQNIYNACCTLR.[I]	2xCarbamidomethyl [C12; C13]; 1xDimethyl [N-Term]	0.00138264	0.000137805	1	1	1	Q8BHD7	Q8BHD7 [208-223]		0	1927.88													4510	No Quan Values	Light	High	2	964.442	-0.00265	75.3334	0.0003706	0.001445	26
High	[K].MAGVDHQAEVIVDPEDER.[A]	1xDimethyl:2H(4) [N-Term]	0.000104259	0.000137805	1	1	1	O54825	O54825 [113-130]		0	2041.98													4509	No Quan Values	Medium	High	3	681.332	0.00031	59.8905	0.0002278	0.0001378	19
High	[K].MAFRPGVVDLPEENR.[E]	1xDimethyl [N-Term]	0.00168655	0.000137805	1	1	1	Q61550	Q61550 [87-101]		0	1757.9	131118	234255		102022	146808	151332	193411	310507	338534	332251	232100	205256	4508		Light	High	3	586.638	-0.00011	68.4194	0.0002673	0.001453	12	68.73
High	[R].IYVASVHQDLSDDDIK.[S]	1xDimethyl:2H(4) [N-Term]; 1xDimethyl:2H(4) [K16]	0.000253938	0.000137805	1	1	1	Q3UEB3	Q3UEB3 [233-248]		0	1882					222393	252007	311474						4500		Medium	High	3	628.006	3e-05	61.4272	0.0002278	0.0003127	40	61.78
High	[R].IYTSIGEDYDER.[V]	1xDimethyl:2H(4) [N-Term]	0.00033419	0.000137805	1	1	3	P67778	P67778 [106-117]		0	1492.71	1.60007e+06	2.28611e+06	2.71737e+06	1.15543e+06	1.57121e+06	1.59335e+06	1.09713e+06	1.05612e+06	965380	854439	1.08803e+06	878246	4499		Medium	High	2	746.859	-7e-05	56.7521	0.0002278	0.0004029	52	57.21
High	[R].IYTSIGEDYDER.[V]	1xDimethyl [N-Term]	0.000719574	0.000137805	1	1	4	P67778	P67778 [106-117]		0	1488.69													4499	Redundant	Light	High	2	744.846	0.00022	57.2367	0.0003706	0.0007895	33	57.21
High	[K].LYSILQGDSPTK.[W]	1xDimethyl:2H(4) [N-Term]; 1xDimethyl:2H(4) [K12]	0.000249173	0.000137805	1	1	1	Q6NV83	Q6NV83 [477-488]		0	1385.81	224312	216046	719542		438743	472687	504971				558660	714876	4495		Medium	High	2	693.41	-0.00016	65.7367	0.0002278	0.0003059	32	66.1
High	[K].LYLVDLAGSEK.[V]	1xDimethyl [K11]; 1xDimethyl [N-Term]	0.000448207	0.000137805	2	2	1	Q61768; P28738	Q61768 [227-237]; P28738 [228-238]	Q61768 1xDimethyl [K237]; P28738 1xDimethyl [K238]	0	1263.72													4487	Redundant	Light	High	2	632.364	0.00064	82.7097	0.0003706	0.0005102	42	82.94
High	[R].LYKEELEQTYHAK.[L]	1xDimethyl:2H(6)13C(2) [N-Term]; 2xDimethyl:2H(6)13C(2) [K3; K13]	3.44258e-05	0.000137805	1	1	2	P14733	P14733 [260-272]		1	1760.06	3.04508e+06	5.13939e+06	4.61189e+06	2.25645e+06	1.90159e+06	2.04237e+06	1.15442e+06	1.9252e+06	1.73478e+06	2.16916e+06	1.8335e+06	3.98858e+06	4483		Heavy	High	3	587.358	-0.00027	37.8347	0.0003706	4.82e-05	19	38.06
High	[R].LYKEELEQTYHAK.[L]	1xDimethyl:2H(4) [N-Term]; 2xDimethyl:2H(4) [K3; K13]	0.000189335	0.000137805	1	1	5	P14733	P14733 [260-272]		1	1748													4483	Redundant	Medium	High	2	874.504	-0.0004	38.3447	0.0002706	0.0002112	29	38.06
High	[R].LYKEELEQTYHAK.[L]	2xDimethyl [K3; K13]; 1xDimethyl [N-Term]	5.58024e-05	0.000137805	1	1	5	P14733	P14733 [260-272]	P14733 2xDimethyl [K262; K272]	1	1735.93													4483	Redundant	Light	High	2	868.467	-0.0001	38.4572	0.0002706	6.282e-05	41	38.06
High	[K].LYGSGGPPPTGEEDTSEKDEL.[-]	1xDimethyl:2H(4) [N-Term]; 1xDimethyl:2H(4) [K18]	0.0026806	0.000137805	1	1	2	P20029	P20029 [635-655]		1	2242.08	174613	211698		167029	757759	266839	189969			688720	241943	1.01998e+06	4481		Medium	High	3	748.034	0.00134	59.9178	0.0002706	0.002185	24	60.11
High	[R].LYFLQCETCHSR.[C]	2xCarbamidomethyl [C6; C9]; 1xDimethyl:2H(4) [N-Term]	0.000648407	0.000137805	1	1	2	Q99L45	Q99L45 [295-306]		0	1645.78					313886			519718				688191	4478		Medium	High	3	549.264	0.00011	54.8006	0.0002278	0.0007432	28	55.19
High	[R].LYFLQCETCHSR.[C]	2xCarbamidomethyl [C6; C9]; 1xDimethyl [N-Term]	0.00199959	0.000137805	1	1	3	Q99L45	Q99L45 [295-306]		0	1641.75													4478	Redundant	Light	High	3	547.922	-0.00029	55.271	0.0002706	0.001663	15	55.19
High	[K].IYCQNLCLLAK.[L]	2xCarbamidomethyl [C3; C7]; 1xDimethyl [K11]; 1xDimethyl [N-Term]	0.000497408	0.000137805	2	2	1	Q5SVQ0; Q8BRB7	Q5SVQ0 [418-428]; Q8BRB7 [617-627]	Q5SVQ0 1xDimethyl [K428]; Q8BRB7 1xDimethyl [K627]	0	1451.77			248638	48867		117872	174673				181201		4473	Shared	Light	High	2	726.391	-0.00053	73.0729	0.0003706	0.0005646	67	73.25
High	[K].LWVPDEEVSPETMVK.[I]	1xDimethyl:2H(4) [N-Term]; 1xDimethyl:2H(4) [K15]	1.26299e-06	0.000137805	1	1	2	Q4VA53	Q4VA53 [811-825]		0	1822.97													4466	Redundant	Medium	High	2	911.992	0.00152	89.1632	0.0002278	2.346e-06	62	89.48
High	[K].LWVPDEEVSPETMVK.[I]	1xDimethyl [K15]; 1xDimethyl [N-Term]	0.00248537	0.000137805	1	1	2	Q4VA53	Q4VA53 [811-825]	Q4VA53 1xDimethyl [K825]	0	1814.92			125010	16020.8	70271.1	49561.7	116033				104650		4466		Light	High	2	907.966	0.00013	89.2975	0.0002673	0.002084	46	89.48
High	[R].LWTHTSDQQVSAISNPSPCASVTAEGK.[T]	1xCarbamidomethyl [C19]; 1xDimethyl:2H(4) [N-Term]; 1xDimethyl:2H(4) [K27]	7.84736e-05	0.000137805	1	1	1	Q8VCB1	Q8VCB1 [483-509]		0	2935.47	341155		2.70926e+06										4463		Medium	High	3	979.162	0.0004	62.508	0.0002278	0.0001059	34	62.73
High	[R].IWSVPNTSCVQVVR.[A]	1xCarbamidomethyl [C9]; 1xDimethyl:2H(4) [N-Term]	0.00223988	0.000137805	1	1	2	Q99KP6	Q99KP6 [290-303]		0	1676.91	632449	371382	611817	816593	305506	504017	1.06696e+06		452260	630200		805886	4462		Medium	High	2	838.958	3e-05	76.6793	0.0002706	0.001847	36	77.1
High	[K].IWSTVPTDEEDEMEEATNRPR.[K]	1xDimethyl:2H(4) [N-Term]	4.24504e-06	0.000137805	1	1	1	Q9JJA4	Q9JJA4 [215-235]		0	2537.18	655484	407989	772611	607867			578689					421832	4461		Medium	High	3	846.398	0.0009	67.9868	0.0002278	7.151e-06	57	68.43
High	[K].IWSTVPTDEEDEMEEATNRPR.[K]	1xDimethyl [N-Term]	1.0352e-06	0.000137805	1	1	3	Q9JJA4	Q9JJA4 [215-235]		0	2533.15													4461	Redundant	Light	High	3	845.055	0.00026	68.6798	0.0003706	1.94e-06	56	68.43
High	[K].IWHHTFYNELR.[V]	1xDimethyl [N-Term]	0.00129402	0.000137805	4	4	3	P60710; P68134; P68033; P63260	P60710 [85-95]; P68134 [87-97]; P68033 [87-97]; P63260 [85-95]		0	1543.78													4455	Redundant	Light	High	3	515.265	0.00019	45.8215	0.0002278	0.001405	33	46.21
High	[K].LSGSNPYTTVTPQIINSK.[W]	1xDimethyl [K18]; 1xDimethyl [N-Term]	0.000198516	0.000137805	1	1	1	P57780	P57780 [606-623]	P57780 1xDimethyl [K623]	0	1976.07													4217	Redundant	Light	High	2	988.541	0.00225	74.7674	0.0003706	0.0002429	17
High	[R].ISGLIYEETR.[G]	1xDimethyl:2H(6)13C(2) [N-Term]	0.000546806	0.000137805	1	1	8	P62806	P62806 [47-56]		0	1216.7													4215	Redundant	Heavy	High	2	608.852	-2e-05	60.5853	0.0002278	0.000633	39	61.25
High	[R].ISGLIYEETR.[G]	1xDimethyl:2H(4) [N-Term]	0.000911711	0.000137805	1	1	7	P62806	P62806 [47-56]		0	1212.68	2.57293e+09	2.41992e+09	2.03209e+09	3.30601e+09	1.59724e+09	2.25877e+09	2.44173e+09	2.92802e+09	2.34066e+09	2.62703e+09	2.68789e+09	2.91299e+09	4215		Medium	High	2	606.842	0.00021	61.7964	0.0002706	0.0009679	57	61.25
High	[K].ILSQHPNHLQGQPIK.[A]	1xDimethyl:2H(6)13C(2) [N-Term]; 1xDimethyl:2H(6)13C(2) [K15]	0.00107088	0.000137805	1	1	3	Q7TPV4	Q7TPV4 [163-177]		0	1782.1	5.48624e+06	5.49954e+06	8.37367e+06	256211	1.39008e+06	2.09658e+06	3.19452e+06	151299	4.27307e+06	3.85492e+06	6.20157e+06	298453	3944		Heavy	High	3	594.703	1e-05	32.2916	0.0002706	0.0009409	24	32.26
High	[K].ILSQHPNHLQGQPIK.[A]	1xDimethyl:2H(4) [N-Term]; 1xDimethyl:2H(4) [K15]	5.12431e-05	0.000137805	1	1	3	Q7TPV4	Q7TPV4 [163-177]		0	1774.06													3944	Redundant	Medium	High	3	592.024	7e-05	31.9029	0.0002278	7.162e-05	33	32.26
High	[K].ILSQHPNHLQGQPIK.[A]	1xDimethyl [K15]; 1xDimethyl [N-Term]	4.61733e-05	0.000137805	1	1	5	Q7TPV4	Q7TPV4 [163-177]	Q7TPV4 1xDimethyl [K177]	0	1766.01													3944	Redundant	Light	High	3	589.341	0.00025	32.3575	0.0002706	5.261e-05	43	32.26
High	[K].LLSPVVPQISAPQSNK.[E]	1xDimethyl:2H(4) [N-Term]; 1xDimethyl:2H(4) [K16]	9.04522e-05	0.000137805	1	1	2	Q8BJ71	Q8BJ71 [645-660]		0	1742.07													3943	Redundant	Medium	High	3	581.36	-0.00033	79.1407	0.0002278	0.000121	38	79.48
High	[K].LLSPVVPQISAPQSNK.[E]	1xDimethyl [K16]; 1xDimethyl [N-Term]	0.000654575	0.000137805	1	1	1	Q8BJ71	Q8BJ71 [645-660]	Q8BJ71 1xDimethyl [K660]	0	1734.02	361884	239647	234120	409524	160686	245031	575698				217664		3943		Light	High	3	578.677	0.0004	79.2474	0.0003706	0.0007217	25	79.52
High	[R].LLSGEDVGQDEGATR.[A]		0.000894613	0.000137805	1	1	2	P15508	P15508 [757-771]		0	1546.73														Inconsistently Labeled		High	2	773.871	0.00058	46.2906	0.0002706	0.0007976	72	46.08
High	[R].LISEILSESVVPDVR.[S]	1xDimethyl:2H(4) [N-Term]	0.000367383	0.000137805	1	1	1	O54941	O54941 [202-216]		0	1687.98							73039.6						3937		Medium	High	2	844.491	-0.00141	95.8791	0.0002278	0.0004408	37	96.22
High	[K].IISDNLTYCK.[C]	1xCarbamidomethyl [C9]; 1xDimethyl:2H(4) [N-Term]; 1xDimethyl:2H(4) [K10]	0.000178876	0.000137805	1	1	1	Q6DFW4	Q6DFW4 [197-206]		0	1290.72	6.24587e+06	6.32572e+06	1.10433e+07	1.20913e+07	5.44039e+06	8.01672e+06	8922686	9.36713e+06	8.08868e+06	1.3419e+07	1.0058e+07	1.55486e+07	3932		Medium	High	2	645.865	0.00061	52.9199	0.0002278	0.0002261	77	53.37
High	[R].LLQSNPVLEAFGNAK.[T]	1xDimethyl:2H(4) [N-Term]; 1xDimethyl:2H(4) [K15]	0.000712794	0.000137805	1	1	1	Q9WTI7	Q9WTI7 [174-188]		0	1664.98													3927	Redundant	Medium	High	2	832.995	0.00022	88.5662	0.0002278	0.0008111	39	88.99
High	[R].LIQSHPESAEDLKEK.[C]	1xDimethyl:2H(6)13C(2) [N-Term]; 2xDimethyl:2H(6)13C(2) [K13; K15]	0.00128184	0.000137805	1	1	1	P16546	P16546 [1299-1313]		1	1832.11	1.61475e+06	1.51991e+06	2.40328e+06	668588	1.19924e+06	1.14252e+06	1.93446e+06	169859	1.87e+06	1.65442e+06	2.56823e+06	188204	3926		Heavy	High	3	611.376	0.00039	32.0462	0.0002278	0.001397	25	32.5
High	[R].LIQSHPESAEDLKEK.[C]	1xDimethyl:2H(4) [N-Term]; 2xDimethyl:2H(4) [K13; K15]	4.89874e-07	0.000137805	1	1	3	P16546	P16546 [1299-1313]		1	1820.06													3926	Redundant	Medium	High	3	607.357	0.00019	32.0458	0.0002278	9.786e-07	45	32.52
High	[R].LIQSHPESAEDLKEK.[C]	2xDimethyl [K13; K15]; 1xDimethyl [N-Term]	4.08245e-05	0.000137805	1	1	6	P16546	P16546 [1299-1313]	P16546 2xDimethyl [K1311; K1313]	1	1807.98													3926	Redundant	Light	High	4	452.751	9e-05	32.7158	0.0003706	5.674e-05	45	32.52
High	[R].LLQQGVGTASIK.[A]	1xDimethyl:2H(4) [N-Term]; 1xDimethyl:2H(4) [K12]	0.00136962	0.000137805	1	1	1	Q8CHY6	Q8CHY6 [474-485]		0	1278.82													3925	Redundant	Medium	High	2	639.915	0.0002	49.0767	0.0002278	0.001478	36	49.1
High	[K].ILSSDDYGKDLTSVMR.[L]	1xDimethyl [K9]; 1xDimethyl [N-Term]	0.000776188	0.000137805	1	1	1	Q62261	Q62261 [660-675]	Q62261 1xDimethyl [K668]	1	1855.95													3945	Redundant	Light	High	3	619.321	0.00023	73.1909	0.0003706	0.0008455	34	73.08
High	[R].LLQQGVGTASIK.[A]	1xDimethyl [K12]; 1xDimethyl [N-Term]	0.000829366	0.000137805	1	1	1	Q8CHY6	Q8CHY6 [474-485]	Q8CHY6 1xDimethyl [K485]	0	1270.77	285348	407280	3.50761e+06	588802		307009	334551				421384		3925		Light	High	2	635.89	0.00023	49.2442	0.0003706	0.0009026	66	49.45
High	[K].LIQNNHYAMEDVATR.[R]	1xDimethyl:2H(4) [N-Term]	1.23929e-06	0.000137805	1	1	1	P16546	P16546 [533-547]		0	1806.91						262152	451048		518796		245519	667234	3922		Medium	High	3	602.975	0.0002	46.3243	0.0002278	2.308e-06	51	46.67
High	[K].LLQLVEDR.[G]	1xDimethyl [N-Term]	0.00203777	0.000137805	1	1	4	Q61656	Q61656 [471-478]		0	1013.6	5.58041e+06	1.04266e+07	7.44271e+06	5.72699e+06	6.71421e+06	7.16124e+06	6638951	7.42751e+06	4.20663e+06	5.29758e+06	4.92972e+06	7.72205e+06	3921		Light	High	2	507.303	-2e-05	59.8999	0.0002278	0.00213	51	60.06
High	[K].IIQLLDDYPK.[C]	1xDimethyl:2H(4) [N-Term]; 1xDimethyl:2H(4) [K10]	6.49325e-05	0.000137805	1	1	3	P14869	P14869 [17-26]		0	1281.79													3920	Redundant	Medium	High	2	641.399	0.00056	80.1445	0.0002278	8.868e-05	68	80.46
High	[K].IIQLLDDYPK.[C]	1xDimethyl [K10]; 1xDimethyl [N-Term]	0.00159348	0.000137805	1	1	3	P14869	P14869 [17-26]	P14869 1xDimethyl [K26]	0	1273.74	2.38546e+06	4.63617e+06	4.87686e+06	1.83339e+06	5.69725e+06	4.01908e+06	2307035	1.71276e+06	710643	824492	766186	857043	3920		Light	High	2	637.374	0.00058	80.245	0.0002706	0.001353	43	80.46
High	[K].IIQGPQESFSDFVAR.[M]	1xDimethyl:2H(4) [N-Term]	1.90007e-07	0.000137805	1	1	3	P03975	P03975 [364-378]		0	1725.91	701014	896744	1.28305e+06	1.06426e+06	459353	487774	715186	609751	758308	1.03821e+06		1.06516e+06	3919		Medium	High	2	863.459	-0.00043	82.1932	0.0002278	4.082e-07	103	82.63
High	[K].IIQGPQESFSDFVAR.[M]	1xDimethyl [N-Term]	1.13671e-05	0.000137805	1	1	5	P03975	P03975 [364-378]		0	1721.89													3919	Redundant	Light	High	2	861.448	0.00108	82.2315	0.0003706	1.753e-05	94	82.63
High	[R].LLQFYAETCPAPER.[G]	1xCarbamidomethyl [C9]; 1xDimethyl [N-Term]	0.000164262	0.000137805	1	1	1	Q9WTI7	Q9WTI7 [153-166]		0	1722.85	208976	96316.6	585196	537791		186218	225673					1.33566e+06	3918		Light	High	3	574.955	-0.00018	73.6501	0.0003706	0.0002027	52	73.71
High	[K].LIQEQHPEEELIK.[T]	1xDimethyl:2H(4) [N-Term]; 1xDimethyl:2H(4) [K13]	1.87778e-05	0.000137805	1	1	2	P16546	P16546 [215-227]		0	1669.96													3915	Redundant	Medium	High	3	557.325	-0.00014	50.7398	0.0002278	2.828e-05	50	51.12
High	[K].LIQEQHPEEELIK.[T]	1xDimethyl [K13]; 1xDimethyl [N-Term]	9.1313e-05	0.000137805	1	1	4	P16546	P16546 [215-227]	P16546 1xDimethyl [K227]	0	1661.91	1.91536e+06	1.61099e+06	2.065e+06	5.13137e+06	1.89103e+06	1.85053e+06	2257673	3.55058e+06	2.51433e+06	1.90358e+06	2.13665e+06	2.33219e+06	3915		Light	High	3	554.642	4e-05	50.9297	0.0003706	0.0001189	44	51.12
High	[K].LLQDFFNGK.[E]	1xDimethyl:2H(4) [N-Term]; 1xDimethyl:2H(4) [K9]	0.000754454	0.000137805	1	2	2	P63017	P63017 [349-357]; P17156 [352-360]		0	1145.68		1.18874e+06	1.881e+06			1.53653e+06	1.33693e+06			184678		942664	3908		Medium	High	2	573.344	5e-05	74.1187	0.0002278	0.0008529	60	74.51
High	[R].ILQDDVACDIIK.[I]	1xCarbamidomethyl [C8]; 1xDimethyl:2H(4) [N-Term]; 1xDimethyl:2H(4) [K12]	7.02075e-07	0.000137805	1	1	3	Q8BGA5	Q8BGA5 [134-145]		0	1466.84													3907	Redundant	Medium	High	2	733.923	0.00055	74.9245	0.0002278	1.357e-06	93	75.44
High	[R].ILQDDVACDIIK.[I]	1xCarbamidomethyl [C8]; 1xDimethyl [K12]; 1xDimethyl [N-Term]	1.05376e-05	0.000137805	1	1	4	Q8BGA5	Q8BGA5 [134-145]	Q8BGA5 1xDimethyl [K145]	0	1458.79													3907	Redundant	Light	High	2	729.897	-0.00059	75.1445	0.0002706	1.356e-05	92	75.44
High	[K].LLPTEDTGEPLVFK.[D]	1xDimethyl:2H(4) [N-Term]; 1xDimethyl:2H(4) [K14]	0.000204236	0.000137805	1	1	1	Q571H0	Q571H0 [1612-1625]		0	1622.95													3902	Redundant	Medium	High	2	811.978	1e-05	87.4214	0.0002278	0.0002548	57	87.87
High	[K].LIQNNHYAMEDVATRR.[D]	1xDimethyl [N-Term]	0.0022188	0.000137805	1	1	1	P16546	P16546 [533-548]		1	1958.99	359077	264074	500444	623420								280534	3924		Light	High	4	490.502	-1e-05	40.4169	0.0003706	0.002229	30	40.32
High	[K].ILSSDDYGKDLTSVMR.[L]	1xDimethyl:2H(4) [N-Term]; 1xDimethyl:2H(4) [K9]	0.00119967	0.000137805	1	1	1	Q62261	Q62261 [660-675]		1	1864	274602			616827	137447	205318	336111				270653		3945		Medium	High	3	622.004	-0.00026	72.6671	0.0002278	0.001304	35	72.96
High	[K].LISSDGHEFIVK.[R]	1xDimethyl:2H(4) [N-Term]; 1xDimethyl:2H(4) [K12]	3.28336e-05	0.000137805	1	1	1	P83940	P83940 [21-32]		0	1408.83	459547	547012	1.32662e+06	290716	490998	318255	276643	1.79451e+06		644082	1.63935e+06		3946		Medium	High	3	470.281	-0.00014	55.9951	0.0002278	4.737e-05	51	56.39
High	[K].LISWYDNEYGYSNR.[V]	1xDimethyl [N-Term]	8.2279e-05	0.000137805	1	1	4	P16858	P16858 [308-321]		0	1807.83	690990	1.17663e+06	1.97982e+06	366240	692368	568425	191604	705066				452708	3948		Light	High	2	904.418	-0.00015	77.9252	0.0002278	0.0001105	48	78.27
High	[K].IMIMTDQDQDGSHIK.[G]	1xDimethyl:2H(4) [N-Term]; 1xDimethyl:2H(4) [K15]	6.5704e-07	0.000137805	2	2	1	Q01320; Q64511	Q01320 [535-549]; Q64511 [545-559]		0	1795.92													4005	Redundant	Medium	High	3	599.311	0.00069	52.7319	0.0002278	1.278e-06	74	53.26
High	[K].IMIMTDQDQDGSHIK.[G]	1xDimethyl [K15]; 1xDimethyl [N-Term]	2.18502e-05	0.000137805	2	2	1	Q01320; Q64511	Q01320 [535-549]; Q64511 [545-559]	Q01320 1xDimethyl [K549]; Q64511 1xDimethyl [K559]	0	1787.87	3.67796e+06			5.21336e+06			505702						4005	Shared	Light	High	3	596.627	0.00038	53.4424	0.0002673	2.573e-05	63	53.14
High	[K].IMLGDEAALLEQK.[E]	1xDimethyl:2H(4) [N-Term]; 1xDimethyl:2H(4) [K13]	4.57381e-05	0.000137805	1	1	2	Q8R480	Q8R480 [286-298]		0	1494.87	135546	257707	463480	48531.3			142042						4004		Medium	High	2	747.939	0.00052	85.7643	0.0002278	6.405e-05	48	86.45
High	[K].LMELHGEGGSSGK.[A]	1xDimethyl:2H(4) [N-Term]; 1xDimethyl:2H(4) [K13]	8.95997e-05	0.000137805	1	1	6	P97351	P97351 [228-240]		0	1365.73													4001	Redundant	Medium	High	3	455.914	-0.00042	31.1081	0.0002278	0.0001193	33	31.46
High	[K].LMELHGEGGSSGK.[A]	1xDimethyl [K13]; 1xDimethyl [N-Term]	2.24799e-05	0.000137805	1	1	1	P97351	P97351 [228-240]	P97351 1xDimethyl [K240]	0	1357.68	2.70775e+06	6.19463e+06	6.84064e+06	24594.1	6.48991e+06	4.21414e+06	2.53717e+06		1.20727e+06	1.24102e+06	1.11099e+06		4001		Light	High	3	453.231	0.00034	31.7822	0.0002673	2.646e-05	54	31.46
High	[R].LMEEIMSEKENK.[T]	1xDimethyl:2H(4) [N-Term]; 2xDimethyl:2H(4) [K9; K12]	0.0012226	0.000137805	1	1	2	Q61656	Q61656 [332-343]		1	1576.87													3998	Redundant	Medium	High	3	526.296	0.00027	45.5789	0.0002278	0.001333	17	45.95
High	[K].LMEDEETDQGYK.[S]	1xDimethyl:2H(4) [N-Term]; 1xDimethyl:2H(4) [K12]	2.54252e-05	0.000137805	1	1	2	Q5SU73	Q5SU73 [116-127]		0	1521.72													3996	Redundant	Medium	High	2	761.365	0.00022	41.5724	0.0002278	3.747e-05	56	41.93
High	[K].LMEDEETDQGYK.[S]	1xDimethyl [K12]; 1xDimethyl [N-Term]	0.00167067	0.000137805	1	1	1	Q5SU73	Q5SU73 [116-127]	Q5SU73 1xDimethyl [K127]	0	1513.67	115266			239304	394620	198238	349074	918871	503607	343636	450268		3996		Light	High	2	757.339	-0.00068	41.9766	0.0003706	0.00172	55	42.01
High	[R].IMDPNIVGNEHYDVAR.[G]	1xOxidation [M2]; 1xDimethyl:2H(4) [N-Term]	0.000461121	0.000137805	1	1	1	P56480	P56480 [407-422]		0	1890.93	167150	678339	545663	116703	232416	351002	189548			470329		701401	3993		Medium	High	3	630.982	-0.00043	55.6765	0.0002706	0.0004347	37	55.61
High	[R].IMDPNIVGNEHYDVAR.[G]	1xDimethyl:2H(4) [N-Term]	2.40488e-06	0.000137805	1	1	3	P56480	P56480 [407-422]		0	1874.94													3994	Redundant	Medium	High	3	625.651	0.00033	62.3206	0.0002673	3.301e-06	86	62.51
High	[R].IMDPNIVGNEHYDVAR.[G]	1xDimethyl [N-Term]	7.07099e-05	0.000137805	1	1	2	P56480	P56480 [407-422]		0	1870.91	1.69016e+06	2.01424e+06	2.7264e+06	1.29329e+06	1.45817e+06	1.24972e+06	1.31339e+06				420288	2.69046e+06	3994		Light	High	3	624.308	-0.00086	62.3901	0.0002673	7.662e-05	48	62.51
High	[K].IMADNPSWDGEK.[T]	1xDimethyl:2H(4) [N-Term]; 1xDimethyl:2H(4) [K12]	0.00250897	0.000137805	1	1	3	Q99PV0	Q99PV0 [2199-2210]		0	1426.71													3991	Redundant	Medium	High	2	713.86	4e-05	54.3511	0.0002706	0.002048	47	54.33
High	[K].IMADNPSWDGEK.[T]	1xDimethyl [K12]; 1xDimethyl [N-Term]	0.00134394	0.000137805	1	1	2	Q99PV0	Q99PV0 [2199-2210]	Q99PV0 1xDimethyl [K2210]	0	1418.66	533123	554867	670686	601174	325710	434816	587815	465261			552315	414636	3991		Light	High	2	709.834	-0.00031	54.241	0.0003706	0.001403	48	54.33
High	[R].IIYGGSVTGATCK.[E]	1xCarbamidomethyl [C12]; 1xDimethyl:2H(4) [N-Term]; 1xDimethyl:2H(4) [K13]	0.000331041	0.000137805	1	1	1	P17751	P17751 [257-269]		0	1390.79													3985	Redundant	Medium	High	2	695.895	-0.00077	48.4744	0.0002278	0.0003988	32	48.91
High	[RK].LLVSASQDGK.[L]	1xDimethyl:2H(4) [N-Term]; 1xDimethyl:2H(4) [K10]	0.00036392	0.000137805	2	4	3	P62874; P62880	P29387 [69-78]; P62874 [69-78]; P62880 [69-78]; Q61011 [69-78]		0	1081.67	3.29326e+06	5.03925e+06	5.33603e+06	73925.7	2.65756e+06	3.3704e+06	3091368	159302	4.1782e+06	3.87186e+06	2.90168e+06		3980	Shared	Medium	High	2	541.339	0.00019	39.0756	0.0002278	0.0004338	45	39.51
High	[R].LLTTILHSDGDLTEQGK.[I]	1xDimethyl:2H(4) [N-Term]; 1xDimethyl:2H(4) [K17]	2.80161e-07	0.000137805	1	1	1	Q4VA53	Q4VA53 [853-869]		0	1905.08													3968	Redundant	Medium	High	3	635.697	-0.00034	67.322	0.0002278	5.85e-07	55	67.68
High	[R].LLTTILHSDGDLTEQGK.[I]	1xDimethyl [K17]; 1xDimethyl [N-Term]	0.000148011	0.000137805	1	1	2	Q4VA53	Q4VA53 [853-869]	Q4VA53 1xDimethyl [K869]	0	1897.03	333872	240168		188675	208413	290036	499735						3968		Light	High	3	633.015	0.00051	67.4696	0.0002673	0.0001519	52	67.82
High	[K].LLTQGFTNWNK.[R]	1xDimethyl:2H(4) [N-Term]; 1xDimethyl:2H(4) [K11]	0.000929135	0.000137805	1	1	2	Q91ZW3	Q91ZW3 [836-846]		0	1385.8	506528	481647	506318	343734	265282	362229	576311	407767	329286	346975	307443	224890	3966		Medium	High	2	693.405	0.00027	71.5221	0.0002278	0.001033	15	71.98
High	[R].IITLTGPTNAIFK.[A]	1xDimethyl:2H(4) [N-Term]; 1xDimethyl:2H(4) [K13]	8.15034e-05	0.000137805	1	1	3	P60335	P60335 [58-70]		0	1452.93	112080	116979		59714.8	85369.2	90349	223895			78770.3	126245		3963		Medium	High	2	726.967	-9e-05	88.7128	0.0002278	0.0001091	42	89.15
High	[R].ILTGHTQSVTCLR.[W]	1xCarbamidomethyl [C11]; 1xDimethyl:2H(4) [N-Term]	0.00175159	0.000137805	1	1	2	Q8VEJ4	Q8VEJ4 [241-253]		0	1517.84													3958	Redundant	Medium	High	3	506.619	0.0002	39.9854	0.0002278	0.001849	26	40.51
High	[R].ILTGHTQSVTCLR.[W]	1xCarbamidomethyl [C11]; 1xDimethyl [N-Term]	0.00102138	0.000137805	1	1	1	Q8VEJ4	Q8VEJ4 [241-253]		0	1513.82	613603	401977	415078	455008		355213	437257		434254	322094		321303	3958		Light	High	3	505.277	-0.00014	40.7918	0.0002673	0.0009138	19	40.51
High	[K].ILTGGADKNVVVFDK.[S]	1xDimethyl:2H(4) [N-Term]; 2xDimethyl:2H(4) [K8; K15]	0.00136962	0.000137805	1	1	2	Q99KP6	Q99KP6 [237-251]		1	1672.04													3957	Redundant	Medium	High	3	558.019	0.00018	60.19	0.0002706	0.001182	30	60.37
High	[R].LITGAADSELR.[A]	1xDimethyl:2H(4) [N-Term]	0.000289938	0.000137805	1	1	2	Q8BHB4	Q8BHB4 [206-216]		0	1177.67	1.91749e+06	1.85569e+06	1.82072e+06	1.90919e+06		1.84862e+06	1997349	2.64109e+06	1.7933e+06	2.26794e+06	1.84623e+06	1.83063e+06	3955		Medium	High	2	589.34	2e-05	49.0842	0.0002278	0.000353	54	49.51
High	[K].ILTFDQLALESPK.[G]	1xDimethyl:2H(6)13C(2) [N-Term]; 1xDimethyl:2H(6)13C(2) [K13]	6.43961e-06	0.000137805	1	1	1	P35980	P35980 [120-132]		0	1546.97													3954	Redundant	Heavy	High	2	773.987	-8e-05	93.3016	0.0002706	8.654e-06	75	93.59
High	[K].ILTFDQLALESPK.[G]	1xDimethyl:2H(4) [N-Term]; 1xDimethyl:2H(4) [K13]	2.59719e-07	0.000137805	1	1	5	P35980	P35980 [120-132]		0	1538.93													3954	Redundant	Medium	High	2	769.966	-0.00114	93.0733	0.0002278	5.459e-07	108	93.59
High	[K].ILTFDQLALESPK.[G]	1xDimethyl [K13]; 1xDimethyl [N-Term]	4.0487e-06	0.000137805	1	1	7	P35980	P35980 [120-132]	P35980 1xDimethyl [K132]	0	1530.88	3.02391e+06	2.03111e+06	3.36081e+06	1.45927e+06	2.83701e+06	2.6997e+06	3.52337e+06	482310	751298	632068	1.53272e+06	952486	3954		Light	High	2	765.942	-0.00063	93.3146	0.0002706	5.645e-06	80	93.59
High	[K].LITEDVQGK.[N]	1xDimethyl:2H(4) [N-Term]; 1xDimethyl:2H(4) [K9]	0.0011122	0.000137805	1	1	3	P97351	P97351 [86-94]		0	1066.66													3952	Redundant	Medium	High	2	533.833	9e-05	39.5288	0.0002706	0.001042	45	39.31
High	[K].LITEDVQGK.[N]	1xDimethyl [K9]; 1xDimethyl [N-Term]	0.00133129	0.000137805	1	1	4	P97351	P97351 [86-94]	P97351 1xDimethyl [K94]	0	1058.61	5.72435e+06	1.04198e+07	8.91913e+06	409039	1.50908e+07	1.01281e+07	5.05177e+06	1.39018e+06	3.73073e+06	3.55737e+06	2.6771e+06	313800	3952		Light	High	2	529.809	0.00029	39.2543	0.0003706	0.001398	58	39.31
High	[K].LISWYDNEYGYSNR.[V]	1xDimethyl:2H(4) [N-Term]	0.000153726	0.000137805	1	1	2	P16858	P16858 [308-321]		0	1811.85													3948	Redundant	Medium	High	2	906.43	-1e-05	77.8607	0.0002278	0.0001965	48	78.27
High	[R].ILPQDVILK.[F]	1xDimethyl [K9]; 1xDimethyl [N-Term]	0.000251544	0.000137805	1	1	4	Q921N6	Q921N6 [556-564]	Q921N6 1xDimethyl [K564]	0	1094.72													3900	Redundant	Light	High	2	547.863	0.00052	79.0204	0.0002278	0.0003091	60	79.39
[truncated: 12,735 more rows]

## Sheet: GR-protein
Accession	Description	Gene ID	Σ Coverage, %	Σ# Unique Peptides	Σ# PSMs	# AAs	MW [kDa]	calc. pI	Modifications	Normalized Abundance Light, Replicate I	Normalized Abundance Light, Replicate II	Normalized Abundance Light, Replicate III	Normalized Abundance Medium, Replicate I	Normalized Abundance Medium, Replicate II	Normalized Abundance Medium, Replicate III	Normalized Abundance Heavy, Replicate I	Normalized Abundance Heavy, Replicate II	Normalized Abundance Heavy, Replicate III	Welch's T-test Difference 101GR_GFP	Negative log Welch's T-test p-value 101GR_GFP(FDR=1%, S0=1)	Welch's T-test Difference 10GR_GFP	Negative log Welch's T-test p-value 10GR_GFP (FDR=1%, S0=1)	Welch's T-test Difference 101GR_10GR	Negative log Welch's T-test p-value 101GR_10GR (FDR=1%, S0=1)	Welch's T-test Significant 101GR_GFP (FDR=1%, S0=1)	Welch's T-test Significant 10GR_GFP (FDR=1%, S0=1)	Welch's T-test Significant 101GR_10GR (FDR=1%, S0=1)	Welch's T-test significantly enriched 10GR	Welch's T-test significantly enriched 101GR	Mascot score
[truncated: 598 more rows]

[truncated: 5 more sheets: GR-peptides, GA-protein, GA-peptides, AP-protein, AP-peptides]
