# Supplementary material for: Arginine in C9ORF72 Dipolypeptides Mediates Promiscuous Proteome Binding and Multiple Modes of Toxicity
Source: Mol Cell Proteomics. 2020 Feb 21;19(4):640–54. doi: 10.1074/mcp.RA119.001888 (PMC7124463; doi:10.1074/mcp.RA119.001888)
Supplement: Table S3 [file 157401_1_supp_477900_q5xsfk.xlsx]

## Sheet: Table S3 information
Table S3. Cellular abundances of proteins caused by 101× DPR expression. Relates to Fig 5.
	Experiment description
	Here is data showing dimethyl labelling (heavy, medium, and light) for whole proteome analysis matched for total protein amount.
	Samples included GFP alone and GFP-101x DPR.
	All samples were done in 3 biological replicates
	Labelling strategy used in the whole proteome analysis
	Dimethyl isotope	Study
		101PR vs GFP	101GR vs GFP	101GA vs GFP	101AP vs GFP
	Light	101PR-R1		101GA-R1	101AP-R1
		101PR-R2		101GA-R2	101AP-R2
		101PR-R3		101GA-R3	GFP-R1
	Medium		101GR-R1
			101GR-R2
			101GR-R3
	Heavy	GFP-R1	GFP-R1	GFP-R1	101AP-R3
		GFP-R2	GFP-R2	GFP-R2	GFP-R2
		GFP-R3	GFP-R3	GFP-R3	GFP-R3
	Legend for the parameters appeared in the protein sheets
	Accession	UniProt identifiers of the proteins
	Description	The description of the protein extracted from the search sequence database
	Gene ID	The official gene symbol
	Σ Coverage, %	The percentage of protein sequences covered by identified peptides
	Σ# Unique Peptides	The total number of distinct peptide sequences unique to the protein group
	MW [kDa]	The molecular weight of the protein in kilodaltons without considering post-translational modifications (PTMs).
	Σ# PSMs	The total number of peptide spectrum matches identified from all included searches
	# AAs	The length of the protein sequence
	calc. pI	The theoretically calculated isoelectric point of the protein, which is the pH at which a particular molecule carries no net electrical charge.
	Modifications	The static and dynamic modifications identified in the protein consolidated from all PSMs
	Normalized abundance Light	The average peak heights of all unique peptides only for the 'light' versions that are associated with the protein after normalization to the total peptide amount
	Normalized abundance Medium	The average peak heights of all unique peptides only for the 'medium' versions that are associated with the protein after normalization to the total peptide amount
	Normalized abundance Heavy	The average peak heights of all unique peptides only for the 'heavy' versions that are associated with the protein after normalization to the total peptide amount
	Significant	"+" indicates it passes the statistical test (two-sample Student's T-test with a permutation-based FDR of 5% and S0 of 0.1)
	Student's T-test Difference	The difference between Log2 normalised abundances in DPR versus GFP control from three biological replicates
	Negative log Student's T-test p-value	Negative log10 transformed P-value generated from two-sample Student's T-test with a permutation-based FDR of 5% and S0 of 0.1
	Mascot score	The cumulative protein score based on summing the ion scores of the unique peptides identified for that protein.
	Legend for the parameters appeared in the peptide sheets
	Confidence	The level of confidence of the identified peptide group
	Annotated Sequence	The peptide sequence with the flanking residues in the protein
	Modifications	The static and dynamic modifications identified in the PSMs of the peptide.
	Modifications in Proteins	The position of the modifications in the protein
	Qvality PEP	The posterior error probability for the identified peptide group
	Qvality q-value	The q-value for the identified peptide group
	# Protein Groups	The number of identified master proteins in which the peptide sequence is contained
	# Proteins	The number of identified proteins in which the peptide sequence is contained
	# PSMs	Number of peptide spectrum matches identified for the peptide group
	Master Protein Accessions	The unique identifiers (accessions) of all master proteins from all protein groups that include this peptide sequence.
	Positions in Proteins	The position of the peptide in the protein(s)
	# Missed Cleavages	The number of cleavage sites within the peptide that were missed by the digestion process
	Theo. MH+ [Da]	The theoritical Protonated monoisotopic mass of the peptides in Daltons, calculated from the amino acid sequence, inclusing the modifications
	Abundances (Normalized)	The average peak heights of all PSMs associated with this peptide after normalization to the total peptide amount
	Precursor Quan Result ID	Unique identifier for the precursor quantitative value
	Quan Info	The status of this peptide result for quantitation
	Mascot Confidence	The identification confidence of the PSM
	Mascot Charge	The charge of the peptide ion in the precursor spectrum
	Mascot RT [min]	The retension time when the peptide was observed
	Mascot m/z[Da]	The mass to charge ratio of the precursor ion in Dalton
	Mascot Delta m/z [Da]	The absolute difference in Dalton between the theoritical mass of the peptide and the experimental mass of the precursor ion
	Mascot Percolator q-Value	The minimal false discovery rate at which the collection of PSMs associated with the peptide is considered correct
	Mascot Percolator PEP	the probability of a random match being classed as significant
	Mascot Ions Score	The mascot ion score for an MS/MS match is based on the absolute probability (P) that the observed match between the experimnetal data and the data sequence is a random event.
	Top Apex RT [min]	The best apex retention time over all connected concensus features

## Sheet: 101PRvsGFP-proteins
Accession	Description	Gene ID	Σ Coverage, %	Σ# Unique Peptides	Σ# PSMs	# AAs	MW [kDa]	calc. pI	Modifications	Normalized Abundance Light, Replicate I	Normalized Abundance Light, Replicate II	Normalized Abundance Light, Replicate III	Normalized Abundance Heavy, Replicate I	Normalized Abundance Heavy, Replicate II	Normalized Abundance Heavy, Replicate III	Student's T-test Difference 101PR_GFP	Negative log Student's T-test p-value 101PR_GFP(FDR=5%, S0=0.1)	Student's T-test Significant 101PR_GFP (FDR=5%, S0=0.1)	Down-regulated?	Up-regulated?	Mascot score	Modifications	Deamidated (R) Count	Deamidated (R) Positions	Dimethyl (R) Count	Dimethyl (R) Positions	Methyl (R) Count	Methyl (R) Positions
P97390	Vacuolar protein sorting-associated protein 45 OS=Mus musculus GN=Vps45 PE=1 SV=1	Vps45	9	3	5	570	65	8.25		1.65961e+06	1.90502e+06	1.78394e+06	105243	279645	131929	3.50147	2.90744	+		Up-regulated	82		0		0		0
Q9D710	Thioredoxin-related transmembrane protein 2 OS=Mus musculus GN=Tmx2 PE=1 SV=1	Tmx2	9	2	5	295	33.9	8.75	Dimethyl [K227]	1.42541e+06	1.69237e+06	1.22052e+06	128074	150529	136982	3.37423	4.61264	+		Up-regulated	123	Dimethyl [K227]	0		0		0
P35762	CD81 antigen OS=Mus musculus GN=Cd81 PE=1 SV=2	Cd81	18	2	7	236	25.8	5.83	Dimethyl [K144]	2.33762e+06	4.01984e+06	2.28805e+06	395914	439076	351588	2.81951	3.25197	+		Up-regulated	372	Dimethyl [K144]	0		0		0
P43406	Integrin alpha-V OS=Mus musculus GN=Itgav PE=1 SV=2	Itgav	7	5	9	1044	115.3	5.63	Deamidated [R446];Dimethyl [K233;K338;K832]	1.45059e+06	1.39302e+06	1.00555e+06	134588	229859	201135	2.78372	3.20429	+		Up-regulated	38	Deamidated [R446];Dimethyl [K233;K338;K832]	1	Deamidated [R446]	0		0
Q9Z0W3	Nuclear pore complex protein Nup160 OS=Mus musculus GN=Nup160 PE=1 SV=2	Nup160	5	5	8	1402	158.1	5.52	Dimethyl [K224;K574;K905;K925]	1.38783e+06	1.24633e+06	751009	439667	69153.2	166948	2.66651	1.50807	+		Up-regulated	91	Dimethyl [K224;K574;K905;K925]	0		0		0
P54103	DnaJ homolog subfamily C member 2 OS=Mus musculus GN=Dnajc2 PE=1 SV=2	Dnajc2	8	4	10	621	71.7	8.7	Dimethyl [K131;K143;K597;K604]	1.54173e+06	2.21366e+06	2.30505e+06	299724	301635	390403	2.60005	3.50831	+		Up-regulated	68	Dimethyl [K131;K143;K597;K604]	0		0		0
O88545	COP9 signalosome complex subunit 6 OS=Mus musculus GN=Cops6 PE=1 SV=1	Cops6	12	3	3	324	35.9	5.73	Dimethyl [K150;K240;K271;K273]	1.63712e+06	1.28062e+06	1.28072e+06	317161	205884	270042	2.41684	3.43298	+		Up-regulated	35	Dimethyl [K150;K240;K271;K273]	0		0		0
Q7TMM9	Tubulin beta-2A chain OS=Mus musculus GN=Tubb2a PE=1 SV=1	Tubb2a	76	2	345	445	49.9	4.89	Acetyl [N-Term];Deamidated [R2;Dimethyl [R2;K103;K122;K174;K19;K216;K252;K297;K324;K336;K350;K362;K379;K58;Methyl [R2;R121];R156;R162;R251;R380];R46;R86	1.73917e+06	2.02578e+06	1.88496e+06	500141	306199	295337	2.39934	3.15988	+		Up-regulated	4139	Acetyl [N-Term];Deamidated [R2;Dimethyl [R2;K103;K122;K174;K19;K216;K252;K297;K324;K336;K350;K362;K379;K58;Methyl [R2;R121];R156;R162;R251;R380];R46;R86	4	Deamidated [R2;R46;R86;R121]	5	Dimethyl [R2;R156;R162;R251;R380]	2	Methyl [R2;R121]
P42669	Transcriptional activator protein Pur-alpha OS=Mus musculus GN=Pura PE=1 SV=1	Pura	30	6	29	321	34.9	6.44	Deamidated [R175;Dimethyl [R175;K228;K238];R229;R288]	1.53584e+06	1.37595e+06	1.54685e+06	376067	130090	467767	2.38609	1.85122	+		Up-regulated	381	Deamidated [R175;Dimethyl [R175;K228;K238];R229;R288]	3	Deamidated [R175;R229;R288]	2	Dimethyl [R175;R229]	0
Q923D4	Splicing factor 3B subunit 5 OS=Mus musculus GN=Sf3b5 PE=1 SV=1	Sf3b5	49	3	18	86	10.1	6.35	Acetyl [N-Term];Dimethyl [K17;K28;K82];Methyl [R4]	3.12892e+06	4.99878e+06	5.60273e+06	860041	957052	941681	2.27364	3.01562	+		Up-regulated	127	Acetyl [N-Term];Dimethyl [K17;K28;K82];Methyl [R4]	0		0		1	Methyl [R4]
P29416	Beta-hexosaminidase subunit alpha OS=Mus musculus GN=Hexa PE=1 SV=2	Hexa	7	3	7	528	60.6	6.54	Dimethyl [R509]	846132	680712	576229	288524	98545.3	123676	2.18682	1.92877	+		Up-regulated	52	Dimethyl [R509]	0		1	Dimethyl [R509]	0
P25976	Nucleolar transcription factor 1 OS=Mus musculus GN=Ubtf PE=1 SV=1	Ubtf	4	2	3	765	89.5	5.76		839770	787203	703037	245666	152759	132668	2.18152	2.83967	+		Up-regulated	0		0		0		0
Q0P678	Zinc finger CCCH domain-containing protein 18 OS=Mus musculus GN=Zc3h18 PE=1 SV=1	Zc3h18	7	4	8	948	105.6	7.8	Dimethyl [R356;K657;K810;K813]	356440	497812	527748	123314	81964.5	101518	2.17066	3.047	+		Up-regulated	47	Dimethyl [R356;K657;K810;K813]	0		1	Dimethyl [R356]	0
Q9QY76	Vesicle-associated membrane protein-associated protein B OS=Mus musculus GN=Vapb PE=1 SV=3	Vapb	44	8	39	243	26.9	7.78	Dimethyl [K17;K107;K110;K118;K131;K139;K147;K155;K167;K168];K31;R19	2.76136e+07	3.34774e+07	3.1927e+07	8.03901e+06	7.20374e+06	5.61975e+06	2.16762	3.62059	+		Up-regulated	384	Dimethyl [K17;K107;K110;K118;K131;K139;K147;K155;K167;K168];K31;R19	0		1	Dimethyl [R19]	0
Q9WTR1	Transient receptor potential cation channel subfamily V member 2 OS=Mus musculus GN=Trpv2 PE=1 SV=2	Trpv2	9	4	7	756	85.9	6.99	Dimethyl [K113;K295;K730]	975152	833939	523909	338695	135878	104849	2.15476	1.68847	+		Up-regulated	180	Dimethyl [K113;K295;K730]	0		0		0
Q9JKK1	Syntaxin-6 OS=Mus musculus GN=Stx6 PE=1 SV=1	Stx6	12	2	2	255	29	4.92		396154	342352	323327	123547	58376	69192.5	2.15245	2.50216	+		Up-regulated	72		0		0		0
Q99PV0	Pre-mRNA-processing-splicing factor 8 OS=Mus musculus GN=Prpf8 PE=1 SV=2	Prpf8	8	13	17	2335	273.4	8.84	Acetyl [N-Term];Deamidated [R8];Dimethyl [K93;K1012;K1131;K1820;K2049;K2070];K941;K954	3.65609e+06	3.02632e+06	4.07468e+06	998898	1.24851e+06	412716	2.1509	1.88841	+		Up-regulated	50	Acetyl [N-Term];Deamidated [R8];Dimethyl [K93;K1012;K1131;K1820;K2049;K2070];K941;K954	1	Deamidated [R8]	0		0
Q99M04	Lipoyl synthase, mitochondrial OS=Mus musculus GN=Lias PE=1 SV=1	Lias	14	3	11	373	41.9	8.88	Dimethyl [K164]	1.09866e+07	9.07498e+06	6.65563e+06	1.54815e+06	2.53205e+06	1.97202e+06	2.1412	2.72439	+		Up-regulated	142	Dimethyl [K164]	0		0		0
Q8VEJ4	Notchless protein homolog 1 OS=Mus musculus GN=Nle1 PE=1 SV=4	Nle1	12	4	7	485	53.1	7.17	Acetyl [N-Term];Dimethyl [K86;K323]	545528	1.47101e+06	1.23207e+06	148617	329415	287639	2.04455	1.64846	+		Up-regulated	116	Acetyl [N-Term];Dimethyl [K86;K323]	0		0		0
Q8VDP4	Cell cycle and apoptosis regulator protein 2 OS=Mus musculus GN=Ccar2 PE=1 SV=2	2610301G19Rik;Ccar2	20	10	23	922	102.9	5.25	Dimethyl [K112;K138;K287;K309;K401;K478;K787]	1.88014e+06	2.35178e+06	2.95132e+06	634708	803876	456178	1.93636	2.51492	+		Up-regulated	412	Dimethyl [K112;K138;K287;K309;K401;K478;K787]	0		0		0
Q8BHF7	CDP-diacylglycerol--glycerol-3-phosphate 3-phosphatidyltransferase, mitochondrial OS=Mus musculus GN=Pgs1 PE=1 SV=1	Pgs1	7	3	7	553	62.5	8.9		489959	714321	1.11839e+06	300304	131243	211858	1.85027	1.71539	+		Up-regulated	69		0		0		0
P48722	Heat shock 70 kDa protein 4L OS=Mus musculus GN=Hspa4l PE=1 SV=2	Hspa4l	10	5	14	838	94.3	5.74	Dimethyl [K388;K606]	927449	670494	991249	276874	290884	164203	1.84753	2.36853	+		Up-regulated	293	Dimethyl [K388;K606]	0		0		0
Q8BG51	Mitochondrial Rho GTPase 1 OS=Mus musculus GN=Rhot1 PE=1 SV=1	Rhot1	7	3	11	631	72.2	6.49	Deamidated [R227];Dimethyl [K177]	933282	902263	613691	296519	252111	151948	1.83587	2.20263	+		Up-regulated	229	Deamidated [R227];Dimethyl [K177]	1	Deamidated [R227]	0		0
Q9Z0S1	3'(2'),5'-bisphosphate nucleotidase 1 OS=Mus musculus GN=Bpnt1 PE=1 SV=2	Bpnt1	18	4	9	308	33.2	5.82	Acetyl [N-Term];Dimethyl [K40;K244]	701967	632263	833464	161475	302796	180514	1.79642	2.39388	+		Up-regulated	71	Acetyl [N-Term];Dimethyl [K40;K244]	0		0		0
Q8K1J6	CCA tRNA nucleotidyltransferase 1, mitochondrial OS=Mus musculus GN=Trnt1 PE=1 SV=1	Trnt1	16	5	10	434	49.9	8.56	Dimethyl [K46;K228;K328];K54;R211	1.82912e+06	1.63245e+06	1.7228e+06	634571	438448	497738	1.73838	3.35354	+		Up-regulated	60	Dimethyl [K46;K228;K328];K54;R211	0		1	Dimethyl [R211]	0
Q3UMC0	Spermatogenesis-associated protein 5 OS=Mus musculus GN=Spata5 PE=1 SV=2	Spata5	8	4	13	893	97.2	8.24	Dimethyl [K374;K380;K400;K693]	445930	538208	418811	172453	119044	135259	1.72595	3.08202	+		Up-regulated	128	Dimethyl [K374;K380;K400;K693]	0		0		0
Q91WU5	Arsenite methyltransferase OS=Mus musculus GN=As3mt PE=1 SV=2	As3mt	13	3	9	376	41.8	5.86	Deamidated [R335];Dimethyl [K312]	730050	452879	537672	223208	157420	142692	1.71598	2.4391	+		Up-regulated	159	Deamidated [R335];Dimethyl [K312]	1	Deamidated [R335]	0		0
P50096	Inosine-5'-monophosphate dehydrogenase 1 OS=Mus musculus GN=Impdh1 PE=1 SV=2	Impdh1	10	2	13	514	55.2	6.8	Dimethyl [K238];Methyl [R322]	1.37372e+06	1.51562e+06	1.57504e+06	383687	421306	601034	1.69231	2.92366	+		Up-regulated	87	Dimethyl [K238];Methyl [R322]	0		0		1	Methyl [R322]
P36552	Oxygen-dependent coproporphyrinogen-III oxidase, mitochondrial OS=Mus musculus GN=Cpox PE=1 SV=2	Cpox	6	2	5	443	49.7	8.53		1.06303e+06	940735	623889	352918	241585	226115	1.67209	2.25935	+		Up-regulated	33		0		0		0
O54692	Centromere/kinetochore protein zw10 homolog OS=Mus musculus GN=Zw10 PE=1 SV=3	Zw10	5	3	3	779	88	5.92	Acetyl [N-Term];Dimethyl [K110;K719]	353695	354573	234090	120369	87737.7	91497.1	1.64171	2.5873	+		Up-regulated	46	Acetyl [N-Term];Dimethyl [K110;K719]	0		0		0
Q9CQU3	Protein RER1 OS=Mus musculus GN=Rer1 PE=1 SV=1	Rer1	24	3	10	196	23	9.51	Acetyl [N-Term];Deamidated [R20];Dimethyl [K14;K104]	2.13572e+06	1.51658e+06	1.24298e+06	687846	586979	359045	1.59852	1.93361	+		Up-regulated	79	Acetyl [N-Term];Deamidated [R20];Dimethyl [K14;K104]	1	Deamidated [R20]	0		0
Q8CIP5	Protein dispatched homolog 2 OS=Mus musculus GN=Disp2 PE=1 SV=1	Disp2	2	2	4	1345	147.8	6.76	Dimethyl [K399;K1184]	491205	207569	259705	94240.6	90041.3	118757	1.5719	1.79505	+		Up-regulated	66	Dimethyl [K399;K1184]	0		0		0
Q9DBR1	5'-3' exoribonuclease 2 OS=Mus musculus GN=Xrn2 PE=1 SV=1	Xrn2	18	12	43	951	108.6	7.59	Deamidated [R388;Dimethyl [K172;K207;K493;K688];R494]	1.39853e+07	2.0293e+07	1.68769e+07	6.46812e+06	6.46713e+06	4.36328e+06	1.57128	2.51968	+		Up-regulated	685	Deamidated [R388;Dimethyl [K172;K207;K493;K688];R494]	2	Deamidated [R388;R494]	0		0
Q03963	Interferon-induced, double-stranded RNA-activated protein kinase OS=Mus musculus GN=Eif2ak2 PE=1 SV=2	Eif2ak2	11	5	11	515	58.2	8.57	Acetyl [N-Term];Deamidated [R125];Dimethyl [K12;K108;K145;K15;K378]	628293	435400	633401	157528	225415	186995	1.56857	2.59871	+		Up-regulated	81	Acetyl [N-Term];Deamidated [R125];Dimethyl [K12;K108;K145;K15;K378]	1	Deamidated [R125]	0		0
Q91YU8	Suppressor of SWI4 1 homolog OS=Mus musculus GN=Ppan PE=1 SV=2	Ppan	9	3	4	470	52.7	10.32	Dimethyl [K407]	706937	406552	368851	196765	169698	122842	1.56394	1.93595	+		Up-regulated	62	Dimethyl [K407]	0		0		0
P83917	Chromobox protein homolog 1 OS=Mus musculus GN=Cbx1 PE=1 SV=1	Cbx1	15	1	4	185	21.4	4.93	Dimethyl [K137]	405911	460658	434010	116705	153269	181746	1.54725	2.87793	+		Up-regulated	46	Dimethyl [K137]	0		0		0
P22892	AP-1 complex subunit gamma-1 OS=Mus musculus GN=Ap1g1 PE=1 SV=3	Ap1g1	8	4	5	822	91.3	6.8	Dimethyl [K334;K355;K362;K783]	989025	952795	744893	404206	341434	253683	1.44183	2.449	+		Up-regulated	66	Dimethyl [K334;K355;K362;K783]	0		0		0
Q6NZL0	Protein SOGA3 OS=Mus musculus GN=Soga3 PE=1 SV=2	6330407J23Rik;Soga3	7	5	6	945	103.4	6.14	Dimethyl [K669]	847705	1.31495e+06	585968	384392	312643	278845	1.42826	1.76754	+		Up-regulated	60	Dimethyl [K669]	0		0		0
Q80XI3	Eukaryotic translation initiation factor 4 gamma 3 OS=Mus musculus GN=Eif4g3 PE=1 SV=2	Eif4g3	4	2	26	1579	174.8	5.53	Dimethyl [K502;K896;K914]	521229	625498	527640	287085	219087	141098	1.4256	1.99598	+		Up-regulated	203	Dimethyl [K502;K896;K914]	0		0		0
P59708	Splicing factor 3B subunit 6 OS=Mus musculus GN=Sf3b6 PE=1 SV=1	0610009D07Rik;Sf3b14;Sf3b6	41	4	8	125	14.6	9.38	Dimethyl [K41;K71]	3.81603e+06	2.94238e+06	3.30421e+06	1.61075e+06	802750	1.49144e+06	1.42197	1.87452	+		Up-regulated	79	Dimethyl [K41;K71]	0		0		0
P61021	Ras-related protein Rab-5B OS=Mus musculus GN=Rab5b PE=1 SV=1	Rab5b	36	3	16	215	23.7	8.13	Dimethyl [K33;K179]	735747	732174	637542	252603	306771	257005	1.36936	3.58552	+		Up-regulated	262	Dimethyl [K33;K179]	0		0		0
Q9JKX4	Protein AATF OS=Mus musculus GN=Aatf PE=1 SV=1	Aatf	15	4	13	526	59.4	4.93	Acetyl [N-Term];Deamidated [R18;Dimethyl [K68];R417]	719080	612404	716349	273108	226561	324994	1.32384	2.8477	+		Up-regulated	274	Acetyl [N-Term];Deamidated [R18;Dimethyl [K68];R417]	2	Deamidated [R18;R417]	0		0
O35144	Telomeric repeat-binding factor 2 OS=Mus musculus GN=Terf2 PE=1 SV=3	Terf2	15	5	7	541	60.2	9.5	Deamidated [R434];Dimethyl [K286;K351]	734057	610776	407252	228428	223744	240451	1.29771	2.16501	+		Up-regulated	131	Deamidated [R434];Dimethyl [K286;K351]	1	Deamidated [R434]	0		0
Q8VEJ9	Vacuolar protein sorting-associated protein 4A OS=Mus musculus GN=Vps4a PE=1 SV=1	Vps4a	4	2	5	437	48.9	7.8	Dimethyl [K173]	1.12107e+06	1.35104e+06	993279	480942	418185	511595	1.29	2.94224	+		Up-regulated	26	Dimethyl [K173]	0		0		0
Q8BRH0	Transmembrane and TPR repeat-containing protein 3 OS=Mus musculus GN=Tmtc3 PE=1 SV=2	Tmtc3	6	4	11	920	104.1	8.53	Dimethyl [K735;K779]	2.56948e+06	2.01033e+06	1.61858e+06	774530	1.12083e+06	660311	1.28882	1.91164	+		Up-regulated	111	Dimethyl [K735;K779]	0		0		0
P63280	SUMO-conjugating enzyme UBC9 OS=Mus musculus GN=Ube2i PE=1 SV=1	Ube2i;LOC100044900;LOC102641751	23	3	9	158	18	8.66	Dimethyl [K18;K30;K59;K65;K74]	3.06127e+06	2.75981e+06	2.50841e+06	1.34231e+06	1.26892e+06	896714	1.26481	2.49484	+		Up-regulated	79	Dimethyl [K18;K30;K59;K65;K74]	0		0		0
Q9QY36	N-alpha-acetyltransferase 10 OS=Mus musculus GN=Naa10 PE=1 SV=1	Naa10	24	3	6	235	26.5	5.64	Dimethyl [K105;K210;K225]	850507	907243	1.25332e+06	441840	286195	561613	1.2558	1.7077	+		Up-regulated	83	Dimethyl [K105;K210;K225]	0		0		0
Q8BJZ4	28S ribosomal protein S35, mitochondrial OS=Mus musculus GN=Mrps35 PE=1 SV=2	Mrps35	12	3	4	320	36	8.59	Dimethyl [K104]	1.47813e+06	1.5213e+06	1.26761e+06	890049	537635	456415	1.23537	1.82859	+		Up-regulated	61	Dimethyl [K104]	0		0		0
Q8R2U4	N-terminal Xaa-Pro-Lys N-methyltransferase 1 OS=Mus musculus GN=Ntmt1 PE=1 SV=3	Ntmt1	9	2	5	223	25.4	6.9	Acetyl [N-Term];Dimethyl [K10;K15]	689805	922459	851644	360289	498066	281972	1.14029	1.87924	+		Up-regulated	98	Acetyl [N-Term];Dimethyl [K10;K15]	0		0		0
Q8C5L7	RNA-binding protein 34 OS=Mus musculus GN=Rbm34 PE=1 SV=1	Rbm34	16	3	9	375	41.3	9.64	Deamidated [R144];Dimethyl [K202]	677268	640913	505496	338074	303583	204162	1.12947	1.93417	+		Up-regulated	167	Deamidated [R144];Dimethyl [K202]	1	Deamidated [R144]	0		0
Q9DCI9	39S ribosomal protein L32, mitochondrial OS=Mus musculus GN=Mrpl32 PE=1 SV=1	Mrpl32	12	2	6	187	21.7	9.7	Dimethyl [K128]	899581	578633	536222	346988	266111	316045	1.0859	1.86492	+		Up-regulated	21	Dimethyl [K128]	0		0		0
P55258	Ras-related protein Rab-8A OS=Mus musculus GN=Rab8a PE=1 SV=2	Rab8a	43	4	39	207	23.7	9.07	Dimethyl [K21;K116;K176;K190];K55	2.45599e+06	3.3378e+06	2.56289e+06	1.32663e+06	1.46517e+06	1.14663e+06	1.07891	2.47846	+		Up-regulated	244	Dimethyl [K21;K116;K176;K190];K55	0		0		0
Q9Z1G4	V-type proton ATPase 116 kDa subunit a isoform 1 OS=Mus musculus GN=Atp6v0a1 PE=1 SV=3	Atp6v0a1	18	11	32	839	96.4	6.76	Deamidated [R92];Dimethyl [K74;K129;K224;K324;K373]	9.79452e+06	1.07236e+07	1.04894e+07	5.54192e+06	6.07021e+06	3.49761e+06	1.07568	1.90316	+		Up-regulated	280	Deamidated [R92];Dimethyl [K74;K129;K224;K324;K373]	1	Deamidated [R92]	0		0
Q6PEB6	MOB-like protein phocein OS=Mus musculus GN=Mob4 PE=1 SV=1	Mob4	17	3	6	225	26	5.78	Dimethyl [K140]	1.77503e+06	1.36422e+06	1.74413e+06	1.00754e+06	665890	675976	1.07306	2.01424	+		Up-regulated	17	Dimethyl [K140]	0		0		0
P62631	Elongation factor 1-alpha 2 OS=Mus musculus GN=Eef1a2 PE=1 SV=1	Eef1a2	72	10	160	463	50.4	9.03	Deamidated [R134;Dimethyl [K20;K100;K129;K146;K154;K165;K255;K290;K30;K313;K371;K408;K41;K439];K44;K51;K55;K62;K64;K79;K84;Methyl [R273];R240;R247;R273;R423];R96	5.61659e+06	4.45716e+06	6.57904e+06	3.20019e+06	2.88647e+06	1.91645e+06	1.0726	1.73734	+		Up-regulated	1620	Deamidated [R134;Dimethyl [K20;K100;K129;K146;K154;K165;K255;K290;K30;K313;K371;K408;K41;K439];K44;K51;K55;K62;K64;K79;K84;Methyl [R273];R240;R247;R273;R423];R96	4	Deamidated [R134;R240;R247;R423]	2	Dimethyl [R96;R273]	1	Methyl [R273]
O70305	Ataxin-2 OS=Mus musculus GN=Atxn2 PE=1 SV=1	Atxn2	13	8	25	1285	136.4	9.55	Deamidated [R397];Dimethyl [K331;K405;K424;K746;K790;K829;K846]	1.15673e+06	1.35699e+06	1.3142e+06	858510	552816	472489	1.06717	1.78969	+		Up-regulated	495	Deamidated [R397];Dimethyl [K331;K405;K424;K746;K790;K829;K846]	1	Deamidated [R397]	0		0
Q80X73	Protein pelota homolog OS=Mus musculus GN=Pelo PE=1 SV=3	Pelo	14	5	9	385	43.3	5.99	Dimethyl [K95;K203;K283]	1.64152e+06	1.78834e+06	1.72664e+06	918052	893353	711955	1.03927	2.98672	+		Up-regulated	76	Dimethyl [K95;K203;K283]	0		0		0
P42125	Enoyl-CoA delta isomerase 1, mitochondrial OS=Mus musculus GN=Eci1 PE=1 SV=2	Eci1	17	3	7	289	32.2	8.98	Dimethyl [K222;K270;K275]	1.55066e+06	2.56422e+06	1.58557e+06	971780	937346	840569	1.01387	1.84219	+		Up-regulated	20	Dimethyl [K222;K270;K275]	0		0		0
O55106	Striatin OS=Mus musculus GN=Strn PE=1 SV=2	Strn	9	4	9	780	85.9	5.27	Dimethyl [K179;K488]	532245	395294	523984	219534	282019	225791	0.993106	2.27573	+		Up-regulated	108	Dimethyl [K179;K488]	0		0		0
Q80X85	28S ribosomal protein S7, mitochondrial OS=Mus musculus GN=Mrps7 PE=1 SV=1	Mrps7	31	5	11	242	28	9.94	Dimethyl [R42;K163];K48;K93	1.6681e+06	1.80655e+06	1.91673e+06	742157	826802	1.2179e+06	0.983426	1.92501	+		Up-regulated	309	Dimethyl [R42;K163];K48;K93	0		1	Dimethyl [R42]	0
Q05816	Fatty acid-binding protein, epidermal OS=Mus musculus GN=Fabp5 PE=1 SV=3	Fabp5	55	7	35	135	15.1	6.54	Deamidated [R109;Dimethyl [K72;K103];K82;R129];R81	4.05639e+06	3.58288e+06	5.73391e+06	2.09309e+06	2.2491e+06	2.35e+06	0.971064	2.01564	+		Up-regulated	517	Deamidated [R109;Dimethyl [K72;K103];K82;R129];R81	2	Deamidated [R109;R129]	1	Dimethyl [R81]	0
O35864	COP9 signalosome complex subunit 5 OS=Mus musculus GN=Cops5 PE=1 SV=3	Cops5	11	3	3	334	37.5	6.54	Dimethyl [K64;K230]	505605	401473	534104	258836	199804	299017	0.936528	1.9393	+		Up-regulated	21	Dimethyl [K64;K230]	0		0		0
Q6P542	ATP-binding cassette sub-family F member 1 OS=Mus musculus GN=Abcf1 PE=1 SV=1	Abcf1	18	11	25	837	94.9	6.51	Deamidated [R286;Dimethyl [K26;K100;K297;K300;K403;K406;K666];R388;R705]	1.80734e+06	2.60983e+06	2.37997e+06	1.35095e+06	1.2358e+06	990316	0.92113	1.94472	+		Up-regulated	641	Deamidated [R286;Dimethyl [K26;K100;K297;K300;K403;K406;K666];R388;R705]	2	Deamidated [R286;R705]	1	Dimethyl [R388]	0
P70398	Probable ubiquitin carboxyl-terminal hydrolase FAF-X OS=Mus musculus GN=Usp9x PE=1 SV=2	Usp9x	4	7	10	2559	290.5	5.87	Dimethyl [K794;K1435]	1.17339e+06	1.00492e+06	1.29309e+06	656338	600635	611855	0.886751	2.84835	+		Up-regulated	37	Dimethyl [K794;K1435]	0		0		0
Q8BJY1	26S proteasome non-ATPase regulatory subunit 5 OS=Mus musculus GN=Psmd5 PE=1 SV=4	Psmd5	8	3	7	504	55.9	5.21		507514	614871	717334	271163	380964	350515	0.876029	1.87825	+		Up-regulated	67		0		0		0
Q8R326	Paraspeckle component 1 OS=Mus musculus GN=Pspc1 PE=1 SV=1	Pspc1	24	7	23	523	58.7	6.67	Deamidated [R99;Dimethyl [K98;K183;K205;K519];Methyl [R507;R520]	8.41905e+06	8.56803e+06	8.50636e+06	5.44644e+06	3.97018e+06	4.84502e+06	0.850047	2.50783	+		Up-regulated	331	Deamidated [R99;Dimethyl [K98;K183;K205;K519];Methyl [R507;R520]	2	Deamidated [R99;R520]	0		2	Methyl [R507;R520]
Q9DAA6	Exosome complex component CSL4 OS=Mus musculus GN=Exosc1 PE=1 SV=1	Exosc1	21	3	3	195	21.4	8.24	Dimethyl [K74;K131];R123	503286	433703	524432	326313	279118	215193	0.848691	1.92399	+		Up-regulated	0	Dimethyl [K74;K131];R123	0		1	Dimethyl [R123]	0
Q8BKC5	Importin-5 OS=Mus musculus GN=Ipo5 PE=1 SV=3	Ipo5	22	15	38	1097	123.5	4.93	Deamidated [R815];Dimethyl [K134;K212;K249;K526;K690;K693;K705;K712;K841;K963;K978];R815	3.28287e+06	3.47099e+06	4.00484e+06	1.63926e+06	2.38488e+06	2.09806e+06	0.825345	1.99181	+		Up-regulated	273	Deamidated [R815];Dimethyl [K134;K212;K249;K526;K690;K693;K705;K712;K841;K963;K978];R815	1	Deamidated [R815]	1	Dimethyl [R815]	0
Q8BU14	Translocation protein SEC62 OS=Mus musculus GN=Sec62 PE=1 SV=1	Sec62	10	4	10	398	45.6	7.31	Dimethyl [K19;K22;K51;K60;K65;K66]	3.95209e+06	4.60797e+06	3.51851e+06	2.42769e+06	2.48513e+06	1.91157e+06	0.824681	2.12188	+		Up-regulated	47	Dimethyl [K19;K22;K51;K60;K65;K66]	0		0		0
Q921L3	Transmembrane and coiled-coil domain-containing protein 1 OS=Mus musculus GN=Tmco1 PE=1 SV=1	Tmco1	15	2	11	188	21.2	9.74	Deamidated [R131];Dimethyl [K186]	2.71095e+06	2.59546e+06	2.1073e+06	1.48858e+06	1.63224e+06	1.1643e+06	0.796644	1.91083	+		Up-regulated	249	Deamidated [R131];Dimethyl [K186]	1	Deamidated [R131]	0		0
Q64727	Vinculin OS=Mus musculus GN=Vcl PE=1 SV=4	Vcl	5	4	6	1066	116.6	6	Dimethyl [K815]	734609	677538	925779	470261	504039	387900	0.775087	1.93323	+		Up-regulated	195	Dimethyl [K815]	0		0		0
Q6P6J9	Thioredoxin domain-containing protein 15 OS=Mus musculus GN=Txndc15 PE=1 SV=1	Txndc15	8	2	4	344	38.1	4.77		497971	586319	469484	281056	289632	368278	0.730984	2.0239	+		Up-regulated	40		0		0		0
P97478	5-demethoxyubiquinone hydroxylase, mitochondrial OS=Mus musculus GN=Coq7 PE=1 SV=3	Coq7	15	2	15	217	24	7.17	Deamidated [R154];Dimethyl [K85]	1.38229e+06	1.44381e+06	1.35095e+06	803033	869100	867166	0.71847	3.97605	+		Up-regulated	83	Deamidated [R154];Dimethyl [K85]	1	Deamidated [R154]	0		0
Q99KG3	RNA-binding protein 10 OS=Mus musculus GN=Rbm10 PE=1 SV=1	Rbm10	8	6	13	930	103.4	5.92	Deamidated [R853;Dimethyl [K699];R864]	2.37717e+06	2.32006e+06	2.16419e+06	1.28455e+06	1.45847e+06	1.43633e+06	0.71638	3.27553	+		Up-regulated	190	Deamidated [R853;Dimethyl [K699];R864]	2	Deamidated [R853;R864]	0		0
P26369	Splicing factor U2AF 65 kDa subunit OS=Mus musculus GN=U2af2 PE=1 SV=3	U2af2	21	6	10	475	53.5	9.09	Deamidated [R228];Dimethyl [K70;K260;K286;K431;K444]	3.60813e+06	4.27869e+06	3.98482e+06	2.67075e+06	2.65459e+06	2.39862e+06	0.618334	2.67908	+		Up-regulated	84	Deamidated [R228];Dimethyl [K70;K260;K286;K431;K444]	1	Deamidated [R228]	0		0
Q99MZ7	Peroxisomal trans-2-enoyl-CoA reductase OS=Mus musculus GN=Pecr PE=1 SV=1	Pecr	12	3	9	303	32.4	8.29	Dimethyl [K32]	902041	1.04508e+06	842123	1.43949e+06	1.59643e+06	1.37956e+06	-0.665874	2.40839	+	Down-regulated		163	Dimethyl [K32]	0		0		0
Q920L1	Fatty acid desaturase 1 OS=Mus musculus GN=Fads1 PE=1 SV=1	Fads1	13	4	10	447	52.3	9.29	Dimethyl [K81;K412]	1.66369e+06	2.07973e+06	1.51398e+06	2.752e+06	2.97398e+06	2.66446e+06	-0.685863	2.05414	+	Down-regulated		28	Dimethyl [K81;K412]	0		0		0
P52825	Carnitine O-palmitoyltransferase 2, mitochondrial OS=Mus musculus GN=Cpt2 PE=1 SV=2	Cpt2	5	2	2	658	73.9	8.37	Dimethyl [K495]	198716	217013	218629	366174	379118	285228	-0.690104	2.14068	+	Down-regulated		55	Dimethyl [K495]	0		0		0
Q9CQ75	NADH dehydrogenase [ubiquinone] 1 alpha subcomplex subunit 2 OS=Mus musculus GN=Ndufa2 PE=1 SV=3	Ndufa2	48	5	17	99	10.9	9.99	Dimethyl [K46;K75;K98]	3.15054e+06	3.98668e+06	3.26031e+06	5.79995e+06	5.3732e+06	6.57209e+06	-0.774125	2.33183	+	Down-regulated		199	Dimethyl [K46;K75;K98]	0		0		0
Q9JHJ0	Tropomodulin-3 OS=Mus musculus GN=Tmod3 PE=1 SV=1	Tmod3	15	4	11	352	39.5	5.14	Dimethyl [K191;K209;K217;K221]	1.01311e+06	1.11536e+06	1.15334e+06	1.69772e+06	1.82514e+06	2.29733e+06	-0.816483	2.33232	+	Down-regulated		34	Dimethyl [K191;K209;K217;K221]	0		0		0
Q9ERR7	15 kDa selenoprotein OS=Mus musculus GN=Sep15 PE=1 SV=3	Sep15;Selenof	15	3	9	162	17.8	5.35	Dimethyl [K80;K81]	262319	409243	300433	725515	614767	606809	-1.02299	2.10614	+	Down-regulated		172	Dimethyl [K80;K81]	0		0		0
Q9DC51	Guanine nucleotide-binding protein G(k) subunit alpha OS=Mus musculus GN=Gnai3 PE=1 SV=3	Gnai3	36	7	36	354	40.5	5.69	Deamidated [R161;Dimethyl [K46;K192;K277;K330];K67;K70;R144;R176]	1.63742e+06	1.44916e+06	991680	3.37434e+06	2.73632e+06	2.40041e+06	-1.07851	1.84179	+	Down-regulated		222	Deamidated [R161;Dimethyl [K46;K192;K277;K330];K67;K70;R144;R176]	2	Deamidated [R161;R176]	1	Dimethyl [R144]	0
Q8C650	Septin-10 OS=Mus musculus GN=Sept10 PE=1 SV=1	40422	28	8	28	452	52.4	6.6	Acetyl [N-Term];Dimethyl [K168;K173;K182;K242;K270]	2.56783e+06	2.08671e+06	1.69893e+06	5.05696e+06	4.8686e+06	3.80372e+06	-1.12093	2.19076	+	Down-regulated		140	Acetyl [N-Term];Dimethyl [K168;K173;K182;K242;K270]	0		0		0
Q8VDM6	Heterogeneous nuclear ribonucleoprotein U-like protein 1 OS=Mus musculus GN=Hnrnpul1 PE=1 SV=1	Hnrnpul1	9	4	13	859	95.9	6.58	Deamidated [R516];Dimethyl [K310;K311]	767559	843163	1.02411e+06	2.54782e+06	1.4522e+06	1.89482e+06	-1.13432	1.89505	+	Down-regulated		324	Deamidated [R516];Dimethyl [K310;K311]	1	Deamidated [R516]	0		0
Q8BJ05	Zinc finger CCCH domain-containing protein 14 OS=Mus musculus GN=Zc3h14 PE=1 SV=1	Zc3h14	3	2	6	735	82.4	7.37	Dimethyl [K368]	168190	131903	90440.5	249388	357754	251351	-1.16082	1.68951	+	Down-regulated		67	Dimethyl [K368]	0		0		0
Q9CZ83	39S ribosomal protein L55, mitochondrial OS=Mus musculus GN=Mrpl55 PE=1 SV=1	Mrpl55	24	2	13	127	15.1	10.51	Deamidated [R103];Dimethyl [K57;K102;R103]	581464	554823	692540	1.47669e+06	1.28001e+06	1.42676e+06	-1.19781	3.31193	+	Down-regulated		25	Deamidated [R103];Dimethyl [K57;K102;R103]	1	Deamidated [R103]	1	Dimethyl [R103]	0
P63001	Ras-related C3 botulinum toxin substrate 1 OS=Mus musculus GN=Rac1 PE=1 SV=1	Rac1	40	8	30	192	21.4	8.5	Dimethyl [K16;K116;K133;K147;K166;K183]	1.82297e+06	2.45882e+06	1.29512e+06	3.76714e+06	4.746e+06	3.95572e+06	-1.20226	1.86583	+	Down-regulated		279	Dimethyl [K16;K116;K133;K147;K166;K183]	0		0		0
Q9CXI0	2-methoxy-6-polyprenyl-1,4-benzoquinol methylase, mitochondrial OS=Mus musculus GN=Coq5 PE=1 SV=2	Coq5	6	2	4	327	37.3	7.49		265136	350897	252888	638173	517611	878804	-1.20836	1.97669	+	Down-regulated		33		0		0		0
Q791T5	Mitochondrial carrier homolog 1 OS=Mus musculus GN=Mtch1 PE=1 SV=1	Mtch1	8	3	4	389	41.5	9.32	Dimethyl [K125;K137;K145]	584856	642059	374590	1.29998e+06	1.29075e+06	1.08382e+06	-1.23084	2.07308	+	Down-regulated		0	Dimethyl [K125;K137;K145]	0		0		0
P12787	Cytochrome c oxidase subunit 5A, mitochondrial OS=Mus musculus GN=Cox5a PE=1 SV=2	Cox5a	33	5	22	146	16.1	6.54	Dimethyl [K58;K68;K83];R67	1.5529e+07	1.69888e+07	1.5166e+07	3.40467e+07	3.10474e+07	4.91063e+07	-1.2325	2.39059	+	Down-regulated		159	Dimethyl [K58;K68;K83];R67	0		1	Dimethyl [R67]	0
P42212	Green fluorescent protein OS=Aequorea victoria GN=GFP PE=1 SV=1		21	4	13	238	26.9	6.06	Dimethyl [K41;K113]	2.63524e+06	2.27321e+06	2.03264e+06	5.82197e+06	7.7186e+06	3.7995e+06	-1.26988	1.79724	+	Down-regulated		122	Dimethyl [K41;K113]	0		0		0
P62897	Cytochrome c, somatic OS=Mus musculus GN=Cycs PE=1 SV=2	Cycs;Gm10053	41	7	28	105	11.6	9.58	Dimethyl [K40;K100];K54;K56;K87	3.64124e+06	3.23648e+06	5.9305e+06	9.17724e+06	8.32247e+06	1.40047e+07	-1.31197	1.6875	+	Down-regulated		402	Dimethyl [K40;K100];K54;K56;K87	0		0		0
P0DN34	NADH dehydrogenase [ubiquinone] 1 beta subcomplex subunit 1 OS=Mus musculus GN=Ndufb1 PE=3 SV=1	LOC102631912	33	3	7	57	7	8.21	Dimethyl [R49;K57]	356806	252353	190422	696654	531608	770008	-1.35196	1.93443	+	Down-regulated		25	Dimethyl [R49;K57]	0		1	Dimethyl [R49]	0
Q9WVA3	Mitotic checkpoint protein BUB3 OS=Mus musculus GN=Bub3 PE=1 SV=2	Bub3	51	14	55	326	36.9	6.84	Acetyl [N-Term];Deamidated [R100;Dimethyl [K8;K139;K191;K21;K216];K80;R149]	8.39323e+06	8.42975e+06	8.55038e+06	2.38775e+07	1.99577e+07	2.42779e+07	-1.4191	4.0082	+	Down-regulated		652	Acetyl [N-Term];Deamidated [R100;Dimethyl [K8;K139;K191;K21;K216];K80;R149]	2	Deamidated [R100;R149]	0		0
Q8K1N4	Spermatogenesis-associated serine-rich protein 2 OS=Mus musculus GN=Spats2 PE=1 SV=1	Spats2	21	6	19	545	58.9	9	Dimethyl [K95;K111;K188;K232;K233;K417];K97	805100	954976	682942	1.70911e+06	2.23347e+06	2.99519e+06	-1.48152	2.25663	+	Down-regulated		196	Dimethyl [K95;K111;K188;K232;K233;K417];K97	0		0		0
Q8BUI3	Leucine-rich repeat and WD repeat-containing protein 1 OS=Mus musculus GN=LRWD1 PE=2 SV=1	Lrwd1	5	3	3	648	71.5	7.87	Dimethyl [K118;K496]	347458	386597	348216	768244	1.40688e+06	969411	-1.49515	2.34818	+	Down-regulated		0	Dimethyl [K118;K496]	0		0		0
P70297	Signal transducing adapter molecule 1 OS=Mus musculus GN=Stam PE=1 SV=3	Stam	8	3	3	548	59.7	4.84	Dimethyl [K99;K363]	541243	231251	267303	793992	865133	1.09836e+06	-1.49837	1.68458	+	Down-regulated		17	Dimethyl [K99;K363]	0		0		0
P31324	cAMP-dependent protein kinase type II-beta regulatory subunit OS=Mus musculus GN=Prkar2b PE=1 SV=3	Prkar2b	21	4	10	416	46.1	4.98	Deamidated [R110;Dimethyl [K171];R194]	916265	450138	383334	1.6283e+06	1.35124e+06	1.67964e+06	-1.51562	1.72009	+	Down-regulated		116	Deamidated [R110;Dimethyl [K171];R194]	2	Deamidated [R110;R194]	0		0
Q922P9	Putative oxidoreductase GLYR1 OS=Mus musculus GN=Glyr1 PE=1 SV=1	Glyr1	13	4	5	546	59.7	9.22	Dimethyl [K328;K428]	704385	655013	368479	1.40313e+06	2.00211e+06	1.45704e+06	-1.52984	1.97676	+	Down-regulated		71	Dimethyl [K328;K428]	0		0		0
Q9D0B6	Protein PBDC1 OS=Mus musculus GN=Pbdc1 PE=1 SV=1	2610029G23Rik;Pbdc1	14	2	13	198	22.2	4.55	Deamidated [R139]	291320	282315	467006	868594	756012	1.41449e+06	-1.53198	1.87895	+	Down-regulated		327	Deamidated [R139]	1	Deamidated [R139]	0		0
Q9Z1J3	Cysteine desulfurase, mitochondrial OS=Mus musculus GN=Nfs1 PE=1 SV=3	Nfs1	17	5	8	459	50.5	8.16	Deamidated [R395];Dimethyl [K427]	510126	371304	299041	1.07478e+06	1.20279e+06	1.18623e+06	-1.58627	2.6384	+	Down-regulated		239	Deamidated [R395];Dimethyl [K427]	1	Deamidated [R395]	0		0
P21278	Guanine nucleotide-binding protein subunit alpha-11 OS=Mus musculus GN=Gna11 PE=1 SV=1	Gna11	11	2	11	359	42	5.97	Dimethyl [K52]	443454	327522	248035	1.34488e+06	1.19807e+06	620158	-1.59792	1.70799	+	Down-regulated		117	Dimethyl [K52]	0		0		0
Q8BH74	Nuclear pore complex protein Nup107 OS=Mus musculus GN=Nup107 PE=1 SV=1	Nup107	3	2	8	926	106.7	5.43	Deamidated [R48];Dimethyl [K502]	698641	576743	317338	1.77209e+06	1.51489e+06	1.33893e+06	-1.60434	1.94185	+	Down-regulated		246	Deamidated [R48];Dimethyl [K502]	1	Deamidated [R48]	0		0
Q9WUR2	Enoyl-CoA delta isomerase 2, mitochondrial OS=Mus musculus GN=Eci2 PE=1 SV=2	Eci2	21	5	19	391	43.2	8.92	Deamidated [R128];Dimethyl [K49;K127;K175]	460104	350292	336198	1.64929e+06	1.07192e+06	885468	-1.61751	2.23712	+	Down-regulated		249	Deamidated [R128];Dimethyl [K49;K127;K175]	1	Deamidated [R128]	0		0
P35922	Fragile X mental retardation protein 1 homolog OS=Mus musculus GN=Fmr1 PE=1 SV=1	Fmr1	18	6	21	614	68.9	7.62	Deamidated [R586];Dimethyl [K130]	1.96664e+06	1.51336e+06	1.35165e+06	4.8027e+06	5.26391e+06	5.65803e+06	-1.71736	3.22604	+	Down-regulated		258	Deamidated [R586];Dimethyl [K130]	1	Deamidated [R586]	0		0
Q9DB96	Neuroguidin OS=Mus musculus GN=Ngdn PE=1 SV=1	Ngdn	16	3	5	315	35.6	9.58	Acetyl [N-Term];Dimethyl [K19]	118220	128628	91159.9	324770	424911	384562	-1.75288	3.13744	+	Down-regulated		167	Acetyl [N-Term];Dimethyl [K19]	0		0		0
Q9D8S3	ADP-ribosylation factor GTPase-activating protein 3 OS=Mus musculus GN=Arfgap3 PE=1 SV=2	Arfgap3	5	2	2	523	57.4	8.47	Acetyl [N-Term];Dimethyl [K6;K14]	168248	307116	319055	904293	925385	767482	-1.76127	2.32024	+	Down-regulated		0	Acetyl [N-Term];Dimethyl [K6;K14]	0		0		0
Q80TB8	Synaptic vesicle membrane protein VAT-1 homolog-like OS=Mus musculus GN=Vat1l PE=1 SV=2	Vat1l	17	3	6	417	45.8	5.06	Dimethyl [K53;K259]	321939	291447	160460	964048	1.26109e+06	578598	-1.84868	1.81486	+	Down-regulated		48	Dimethyl [K53;K259]	0		0		0
Q8K1S3	Netrin receptor UNC5B OS=Mus musculus GN=Unc5b PE=1 SV=1	Unc5b	8	4	12	945	103.7	6.16	Deamidated [R430];Dimethyl [R430;K743;K748;K899]	585400	540948	218369	1.81325e+06	1.47297e+06	1.21526e+06	-1.85089	1.7223	+	Down-regulated		29	Deamidated [R430];Dimethyl [R430;K743;K748;K899]	1	Deamidated [R430]	1	Dimethyl [R430]	0
Q922W5	Pyrroline-5-carboxylate reductase 1, mitochondrial OS=Mus musculus GN=Pycr1 PE=1 SV=1	Pycr1	27	3	22	309	32.4	6.86	Deamidated [R264];Dimethyl [K47;K215]	600431	334938	197927	1.5101e+06	1.51715e+06	875933	-1.88528	1.62109	+	Down-regulated		329	Deamidated [R264];Dimethyl [K47;K215]	1	Deamidated [R264]	0		0
Q9WTX2	Interferon-inducible double-stranded RNA-dependent protein kinase activator A OS=Mus musculus GN=Prkra PE=1 SV=1	Prkra	14	3	5	313	34.3	8.43		245797	138296	153218	804429	675191	642782	-2.02226	2.7471	+	Down-regulated		120		0		0		0
A2ADY9	Protein DDI1 homolog 2 OS=Mus musculus GN=Ddi2 PE=1 SV=1	Ddi2	14	3	8	399	44.6	5.05	Deamidated [R110];Dimethyl [K153]	195864	226643	325762	739185	1.36259e+06	997693	-2.03957	2.43224	+	Down-regulated		106	Deamidated [R110];Dimethyl [K153]	1	Deamidated [R110]	0		0
Q66GT5	Phosphatidylglycerophosphatase and protein-tyrosine phosphatase 1 OS=Mus musculus GN=Ptpmt1 PE=1 SV=1	Ptpmt1	13	2	4	193	21.9	9.72		294769	301176	244457	1.1388e+06	1.24782e+06	1.22765e+06	-2.10961	4.45982	+	Down-regulated		34		0		0		0
Q921E2	Ras-related protein Rab-31 OS=Mus musculus GN=Rab31 PE=1 SV=1	Rab31	14	2	2	194	21.3	7.4	Dimethyl [K150]	911105	405950	318287	2.15326e+06	2.23822e+06	2.41914e+06	-2.20997	2.0603	+	Down-regulated		23	Dimethyl [K150]	0		0		0
Q8C5L3	CCR4-NOT transcription complex subunit 2 OS=Mus musculus GN=Cnot2 PE=1 SV=2	Cnot2	13	4	7	540	59.7	7.66	Deamidated [R255;Dimethyl [K178];R409]	1.38208e+06	1.08794e+06	825756	4.37408e+06	3.74497e+06	9.81024e+06	-2.33866	2.08202	+	Down-regulated		81	Deamidated [R255;Dimethyl [K178];R409]	2	Deamidated [R255;R409]	0		0
Q9CR21	Acyl carrier protein, mitochondrial OS=Mus musculus GN=Ndufab1 PE=1 SV=1	Ndufab1	16	3	4	156	17.4	5.21	Dimethyl [K151;K152]	3.38893e+06	1.04838e+06	650725	7.59388e+06	6.14905e+06	7.00874e+06	-2.38175	1.54044	+	Down-regulated		0	Dimethyl [K151;K152]	0		0		0
P12367	cAMP-dependent protein kinase type II-alpha regulatory subunit OS=Mus musculus GN=Prkar2a PE=1 SV=2	Prkar2a	13	2	11	401	45.4	4.89	Deamidated [R178];Dimethyl [K155]	426980	155755	164234	973575	1.27768e+06	1.34226e+06	-2.41871	2.09274	+	Down-regulated		157	Deamidated [R178];Dimethyl [K155]	1	Deamidated [R178]	0		0
Q9CQ25	Mitotic-spindle organizing protein 2 OS=Mus musculus GN=Mzt2 PE=1 SV=1	Mzt2	29	2	3	159	16.5	10.18	Acetyl [N-Term]	228367	114549	181344	781464	1.44744e+06	929560	-2.59737	2.55952	+	Down-regulated		67	Acetyl [N-Term]	0		0		0
Q9WU40	Inner nuclear membrane protein Man1 OS=Mus musculus GN=Lemd3 PE=1 SV=2	Lemd3	16	6	20	921	100.2	7.55	Deamidated [R48;Dimethyl [R48;K130;R201;R231];R339]	144734	119285	115643	973990	959175	711619	-2.7931	4.00822	+	Down-regulated		272	Deamidated [R48;Dimethyl [R48;K130;R201;R231];R339]	3	Deamidated [R48;R201;R231]	3	Dimethyl [R48;R201;R339]	0
P59279	Ras-related protein Rab-2B OS=Mus musculus GN=Rab2b PE=1 SV=1	Rab2b	42	1	32	216	24.2	6.68	Dimethyl [K19;K151;K165]	212480	150174	149469	1.42745e+06	1.50136e+06	1.20882e+06	-3.02843	4.01823	+	Down-regulated		526	Dimethyl [K19;K151;K165]	0		0		0
Q99J09	Methylosome protein 50 OS=Mus musculus GN=Wdr77 PE=1 SV=1	Wdr77	22	4	11	342	36.9	5.27	Deamidated [R260];Dimethyl [K179]	584121	1.07438e+06	2.18463e+06	3.19518e+07	3.50757e+07	4.50986e+07	-5.05667	3.05095	+	Down-regulated		167	Deamidated [R260];Dimethyl [K179]	1	Deamidated [R260]	0		0
Q9ESZ8	General transcription factor II-I OS=Mus musculus GN=Gtf2i PE=1 SV=3	Gtf2i	13	8	12	998	112.2	6.55	Deamidated [R858];Dimethyl [K160;K185;K219;K582;K594;K861;K864];R540	2.14926e+06	1.75481e+06	1.4985e+06	995916	156590	140377	2.67071	1.3439				108	Deamidated [R858];Dimethyl [K160;K185;K219;K582;K594;K861;K864];R540	1	Deamidated [R858]	1	Dimethyl [R540]	0
Q9CR95	Adaptin ear-binding coat-associated protein 1 OS=Mus musculus GN=Necap1 PE=1 SV=2	Necap1	26	3	8	275	29.6	6.38	Dimethyl [K194]	807462	957766	1.26785e+06	91578	296036	494426	2.06426	1.29925				44	Dimethyl [K194]	0		0		0
Q9DAW6	U4/U6 small nuclear ribonucleoprotein Prp4 OS=Mus musculus GN=Prpf4 PE=1 SV=1	Prpf4	11	3	9	521	58.3	7.28	Deamidated [R231];Dimethyl [K108;K243;K291;K305]	242418	1.08378e+06	609074	127406	166964	148506	1.88754	1.37828				79	Deamidated [R231];Dimethyl [K108;K243;K291;K305]	1	Deamidated [R231]	0		0
P14685	26S proteasome non-ATPase regulatory subunit 3 OS=Mus musculus GN=Psmd3 PE=1 SV=3	Psmd3	16	7	20	530	60.7	8.44	Dimethyl [K72;K219]	6.66545e+06	1.91528e+06	6.37076e+06	874988	1.1898e+06	1.64222e+06	1.85734	1.34674				208	Dimethyl [K72;K219]	0		0		0
P09528	Ferritin heavy chain OS=Mus musculus GN=Fth1 PE=1 SV=2	Fth1	25	3	4	182	21.1	5.88	Dimethyl [K69;K125;K144];K87	1.2116e+06	649301	1.34539e+06	148722	382467	402695	1.84335	1.49487				0	Dimethyl [K69;K125;K144];K87	0		0		0
P70288	Histone deacetylase 2 OS=Mus musculus GN=Hdac2 PE=1 SV=1	Hdac2	18	3	19	488	55.3	5.91	Dimethyl [K90;K280;K362]	1.88761e+06	1.05274e+06	451520	353034	327889	199790	1.75928	1.26569				210	Dimethyl [K90;K280;K362]	0		0		0
P70279	Surfeit locus protein 6 OS=Mus musculus GN=Surf6 PE=1 SV=1	Surf6	11	3	6	355	41.2	10.52	Dimethyl [K196;K207]	1.84277e+06	1.74497e+06	1.62556e+06	738090	842530	245045	1.70008	1.39744				56	Dimethyl [K196;K207]	0		0		0
Q99JX7	Nuclear RNA export factor 1 OS=Mus musculus GN=Nxf1 PE=1 SV=3	Nxf1	22	8	14	618	70.3	8.73	Deamidated [R50;Dimethyl [R41;K383];R536]	2.01743e+06	1.55128e+06	1.03066e+06	726043	587714	226384	1.68713	1.33984				100	Deamidated [R50;Dimethyl [R41;K383];R536]	2	Deamidated [R50;R536]	1	Dimethyl [R41]	0
Q8R409	Protein HEXIM1 OS=Mus musculus GN=Hexim1 PE=1 SV=1	Hexim1	6	2	2	356	40.2	5.38		471167	417789	572824	233159	210655	70149.7	1.67747	1.373				24		0		0		0
Q9CXS4	Centromere protein V OS=Mus musculus GN=Cenpv PE=1 SV=2	Cenpv	25	4	7	252	27.5	9.79	Deamidated [R92;Dimethyl [K187];R94]	960867	995627	912710	167814	779286	222326	1.63614	1.12836				74	Deamidated [R92;Dimethyl [K187];R94]	2	Deamidated [R92;R94]	0		0
O54890	Integrin beta-3 OS=Mus musculus GN=Itgb3 PE=1 SV=2	Itgb3	7	4	7	787	86.7	5.24	Deamidated [R555];Dimethyl [K540]	646359	597521	328857	454204	74653.4	125679	1.63247	0.915014				108	Deamidated [R555];Dimethyl [K540]	1	Deamidated [R555]	0		0
Q8BRG8	Transmembrane protein 209 OS=Mus musculus GN=Tmem209 PE=2 SV=1	Tmem209	11	3	10	561	62.9	8.73	Deamidated [R216];Dimethyl [K304;K312]	186409	1.07648e+06	179988	174100	189061	38498.7	1.61099	0.64216				184	Deamidated [R216];Dimethyl [K304;K312]	1	Deamidated [R216]	0		0
P14824	Annexin A6 OS=Mus musculus GN=Anxa6 PE=1 SV=3	Anxa6	15	8	17	673	75.8	5.5	Deamidated [R393];Dimethyl [K40;K220;K247;K370;K418;K663]	6.11835e+06	2.41106e+06	5.51906e+06	517790	2.23914e+06	2.52535e+06	1.59912	0.877049				329	Deamidated [R393];Dimethyl [K40;K220;K247;K370;K418;K663]	1	Deamidated [R393]	0		0
Q9CZB0	Succinate dehydrogenase cytochrome b560 subunit, mitochondrial OS=Mus musculus GN=Sdhc PE=1 SV=1	Sdhc	29	4	7	169	18.4	9.94	Deamidated [R50];Dimethyl [K60;K117;K141]	1.75928e+06	551274	900849	422565	387434	204160	1.56938	1.25432				88	Deamidated [R50];Dimethyl [K60;K117;K141]	1	Deamidated [R50]	0		0
P62141	Serine/threonine-protein phosphatase PP1-beta catalytic subunit OS=Mus musculus GN=Ppp1cb PE=1 SV=3	Ppp1cb	36	2	50	327	37.2	6.19	Acetyl [N-Term];Dimethyl [K59;K112;K140;K167;K259]	782431	392057	378555	557880	106103	75753.4	1.56491	0.754352				950	Acetyl [N-Term];Dimethyl [K59;K112;K140;K167;K259]	0		0		0
Q5F2E7	Nuclear fragile X mental retardation-interacting protein 2 OS=Mus musculus GN=Nufip2 PE=1 SV=1	Nufip2	13	4	9	692	75.6	8.7	Deamidated [R396];Dimethyl [K223;K244;K579;K600]	729561	693541	688138	436212	344635	93900	1.54147	1.05038				169	Deamidated [R396];Dimethyl [K223;K244;K579;K600]	1	Deamidated [R396]	0		0
Q9D0F6	Replication factor C subunit 5 OS=Mus musculus GN=Rfc5 PE=1 SV=1	Rfc5	16	3	4	339	38.1	7.81	Acetyl [N-Term];Deamidated [R26];Dimethyl [K202]	327042	650561	365300	96193	190917	181759	1.51375	1.57169				0	Acetyl [N-Term];Deamidated [R26];Dimethyl [K202]	1	Deamidated [R26]	0		0
Q6A026	Sister chromatid cohesion protein PDS5 homolog A OS=Mus musculus GN=Pds5a PE=1 SV=3	Pds5a	13	10	51	1332	150.2	7.85	Deamidated [R656;Dimethyl [K365;K1282;K1288;K1292];K583;K632;K834;R1180;R1182;R1182]	3.90028e+06	4.27439e+06	2.91581e+06	1.83252e+06	1.92554e+06	749713	1.3999	1.38271				1496	Deamidated [R656;Dimethyl [K365;K1282;K1288;K1292];K583;K632;K834;R1180;R1182;R1182]	3	Deamidated [R656;R1180;R1182]	1	Dimethyl [R1182]	0
Q9CSH3	Exosome complex exonuclease RRP44 OS=Mus musculus GN=Dis3 PE=1 SV=4	Dis3	7	3	4	958	108.8	7.53	Deamidated [R326]	536240	209690	398722	196485	150719	84509	1.38769	1.21295				15	Deamidated [R326]	1	Deamidated [R326]	0		0
Q99N95	39S ribosomal protein L3, mitochondrial OS=Mus musculus GN=Mrpl3 PE=1 SV=1	Mrpl3	14	3	5	348	39.1	9.55	Dimethyl [K62;K131];K70;K76	979888	219749	868330	406427	142783	180174	1.38683	0.770102				61	Dimethyl [K62;K131];K70;K76	0		0		0
Q8BYL4	Tyrosine--tRNA ligase, mitochondrial OS=Mus musculus GN=Yars2 PE=1 SV=2	Yars2	22	6	11	472	52.6	9.16	Dimethyl [K255;K276]	5.74851e+06	960692	754846	598974	722686	542235	1.38353	0.674165				117	Dimethyl [K255;K276]	0		0		0
Q8K4X7	1-acyl-sn-glycerol-3-phosphate acyltransferase delta OS=Mus musculus GN=Agpat4 PE=1 SV=1	Agpat4	10	4	7	378	43.8	8.38	Dimethyl [K195]	1.23386e+06	965883	768573	610009	368144	233060	1.37645	1.43302				31	Dimethyl [K195]	0		0		0
Q6PDI5	Proteasome-associated protein ECM29 homolog OS=Mus musculus GN=Ecm29 PE=1 SV=3	AI314180	3	4	5	1840	203.6	7.06	Dimethyl [K40;K874]	837728	317306	1.26371e+06	290841	228181	291259	1.37308	1.07111				86	Dimethyl [K40;K874]	0		0		0
B2RY56	RNA-binding protein 25 OS=Mus musculus GN=Rbm25 PE=1 SV=2	Rbm25	7	3	10	838	99.5	6.32	Deamidated [R233];Dimethyl [K77;K97]	1.35245e+06	1.06671e+06	1.01078e+06	831082	733198	146045	1.3448	0.755681				109	Deamidated [R233];Dimethyl [K77;K97]	1	Deamidated [R233]	0		0
Q7TPM1	Protein PRRC2B OS=Mus musculus GN=Prrc2b PE=1 SV=1	Prrc2b	7	6	13	1486	160.8	8.16	Dimethyl [K124;K142]	423914	1.38309e+06	1.62071e+06	332441	393913	464002	1.32235	0.990504				205	Dimethyl [K124;K142]	0		0		0
Q8CI11	Guanine nucleotide-binding protein-like 3 OS=Mus musculus GN=Gnl3 PE=1 SV=2	Gnl3	23	7	13	538	60.7	9.11	Deamidated [R318;Dimethyl [K169;K177;K262;K347;K354;K362;K513];R327]	2.20263e+06	2.04609e+06	1.6869e+06	1.00934e+06	423915	1.14193e+06	1.31992	1.33059				111	Deamidated [R318;Dimethyl [K169;K177;K262;K347;K354;K362;K513];R327]	2	Deamidated [R318;R327]	0		0
P16951	Cyclic AMP-dependent transcription factor ATF-2 OS=Mus musculus GN=Atf2 PE=1 SV=2	Atf2;LOC100047997;LOC102641666	14	3	10	487	52.3	7.23	Acetyl [N-Term];Deamidated [R17;Dimethyl [K5];R293;R324]	449933	395424	205674	99473.3	173322	140661	1.30514	1.44284				122	Acetyl [N-Term];Deamidated [R17;Dimethyl [K5];R293;R324]	3	Deamidated [R17;R293;R324]	0		0
Q91YW3	DnaJ homolog subfamily C member 3 OS=Mus musculus GN=Dnajc3 PE=1 SV=1	Dnajc3	17	5	9	504	57.4	5.85	Dimethyl [K142;K150;K179]	1.81554e+06	916609	790009	997748	141078	646582	1.28417	0.619133				120	Dimethyl [K142;K150;K179]	0		0		0
Q63829	COMM domain-containing protein 3 OS=Mus musculus GN=Commd3 PE=1 SV=1	Commd3	17	2	4	195	22	5.59	Dimethyl [K52]	418099	248449	634901	131508	176578	198135	1.28046	1.39115				65	Dimethyl [K52]	0		0		0
Q8BW10	RNA-binding protein NOB1 OS=Mus musculus GN=Nob1 PE=1 SV=1	Nob1	10	2	10	403	45.4	7.31	Deamidated [R372];Dimethyl [K349]	620050	1.00462e+06	1.54672e+06	386914	402671	452050	1.258	1.50439				79	Deamidated [R372];Dimethyl [K349]	1	Deamidated [R372]	0		0
Q8VCB1	Nucleoporin NDC1 OS=Mus musculus GN=Ndc1 PE=1 SV=1	Ndc1;Tmem48	8	2	6	673	75.4	8.9	Dimethyl [K404;K417;K429;K509]	681967	862217	590573	544071	566035	88204.2	1.22542	0.611792				117	Dimethyl [K404;K417;K429;K509]	0		0		0
Q3UIU2	NADH dehydrogenase [ubiquinone] 1 beta subcomplex subunit 6 OS=Mus musculus GN=Ndufb6 PE=1 SV=3	Ndufb6	27	2	5	128	15.5	9.79	Acetyl [N-Term];Dimethyl [K9]	1.43026e+06	3.14976e+06	2.90005e+06	1.03288e+06	1.2017e+06	851676	1.20916	1.44468				27	Acetyl [N-Term];Dimethyl [K9]	0		0		0
Q9QXK3	Coatomer subunit gamma-2 OS=Mus musculus GN=Copg2 PE=1 SV=1	Copg2	11	5	18	871	97.6	5.8	Deamidated [R646;Dimethyl [K590;K599;K602];R812]	1.4389e+06	1.88931e+06	1.36696e+06	1.32835e+06	1.30497e+06	174842	1.20534	0.54239				289	Deamidated [R646;Dimethyl [K590;K599;K602];R812]	2	Deamidated [R646;R812]	0		0
Q9WU78	Programmed cell death 6-interacting protein OS=Mus musculus GN=Pdcd6ip PE=1 SV=3	Pdcd6ip	14	8	25	869	96	6.52	Deamidated [R41];Dimethyl [K81;K438;K563;K564;K638;K671]	1.62152e+06	1.05726e+06	997467	673325	686771	307985	1.19527	1.27302				305	Deamidated [R41];Dimethyl [K81;K438;K563;K564;K638;K671]	1	Deamidated [R41]	0		0
Q9R0I7	YLP motif-containing protein 1 OS=Mus musculus GN=Ylpm1 PE=2 SV=2	Ylpm1	6	5	12	1386	155	6.65	Dimethyl [K221;K1097];K463;K683	1.57347e+06	1.33165e+06	493565	1.47165e+06	746945	83112.7	1.16692	0.358569				195	Dimethyl [K221;K1097];K463;K683	0		0		0
Q8BG17	Nucleolar protein 12 OS=Mus musculus GN=Nol12 PE=1 SV=1	Nol12	25	2	5	217	25.3	10.13	Dimethyl [K145;K148]	192260	684397	205826	211105	119933	95066.3	1.16404	0.782537				94	Dimethyl [K145;K148]	0		0		0
Q6NZN0	RNA-binding protein 26 OS=Mus musculus GN=Rbm26 PE=1 SV=2	Rbm26	6	4	6	1012	114.1	9.16	Dimethyl [K63;K710;K730;K828;K829]	335962	706807	664535	211529	248119	269401	1.1601	1.49677				87	Dimethyl [K63;K710;K730;K828;K829]	0		0		0
Q9CR26	Vacuolar protein sorting-associated protein VTA1 homolog OS=Mus musculus GN=Vta1 PE=1 SV=1	Vta1	19	3	6	309	33.9	6.13	Acetyl [N-Term];Dimethyl [K15;K299];K96	951305	444397	518061	505102	248450	158263	1.15434	0.911018				126	Acetyl [N-Term];Dimethyl [K15;K299];K96	0		0		0
Q3TSG4	RNA demethylase ALKBH5 OS=Mus musculus GN=Alkbh5 PE=1 SV=2	Alkbh5	13	3	4	395	44.4	9.09	Acetyl [N-Term];Deamidated [R270];Dimethyl [K13;K275]	753434	610217	903839	569498	272375	248113	1.14419	1.29842				62	Acetyl [N-Term];Deamidated [R270];Dimethyl [K13;K275]	1	Deamidated [R270]	0		0
P48193	Protein 4.1 OS=Mus musculus GN=Epb41 PE=1 SV=2	Epb4.1;Epb41	10	4	8	858	95.9	5.6	Deamidated [R555];Dimethyl [K229;K579;K580;K741]	699755	1.24736e+06	935524	586356	361797	358875	1.141	1.56314				116	Deamidated [R555];Dimethyl [K229;K579;K580;K741]	1	Deamidated [R555]	0		0
Q9JI13	Something about silencing protein 10 OS=Mus musculus GN=Utp3 PE=1 SV=1	Utp3	22	6	19	469	53.4	5.54	Deamidated [R155;Dimethyl [K140;K232;K237;K249;K367;K381;K382;K398];R166]	2.70189e+06	2.17622e+06	1.55042e+06	1.12331e+06	1.56542e+06	494396	1.13014	0.968773				550	Deamidated [R155;Dimethyl [K140;K232;K237;K249;K367;K381;K382;K398];R166]	2	Deamidated [R155;R166]	0		0
Q5XG71	Small subunit processome component 20 homolog OS=Mus musculus GN=Utp20 PE=1 SV=2	Utp20	2	5	14	2788	317.5	8.09	Deamidated [R868];Dimethyl [K1222;K1312;K2562]	590238	1.14476e+06	459880	440855	357450	188199	1.12974	0.982372				274	Deamidated [R868];Dimethyl [K1222;K1312;K2562]	1	Deamidated [R868]	0		0
Q99LY9	NADH dehydrogenase [ubiquinone] iron-sulfur protein 5 OS=Mus musculus GN=Ndufs5 PE=1 SV=3	Ndufs5;BC002163;LOC100504968;LOC102641315	25	2	5	106	12.6	8.92	Dimethyl [K28;K57]	1.41394e+06	930988	710590	539578	305936	550854	1.1209	1.31				47	Dimethyl [K28;K57]	0		0		0
P50396	Rab GDP dissociation inhibitor alpha OS=Mus musculus GN=Gdi1 PE=1 SV=3	Gdi1	26	4	23	447	50.5	5.08	Deamidated [R208];Dimethyl [R70;K210;K309];K79	686984	464468	1.10673e+06	381809	359620	260536	1.10109	1.28856				354	Deamidated [R208];Dimethyl [R70;K210;K309];K79	1	Deamidated [R208]	1	Dimethyl [R70]	0
Q00422	GA-binding protein alpha chain OS=Mus musculus GN=Gabpa PE=1 SV=2	Gabpa	4	2	2	454	51.3	5	Dimethyl [K115]	661625	605887	465763	599360	255839	124449	1.09681	0.748568				0	Dimethyl [K115]	0		0		0
Q9D771	Transmembrane protein 206 OS=Mus musculus GN=Tmem206 PE=1 SV=1	Tmem206	9	2	5	350	40.2	7.77	Deamidated [R110]	1.49688e+06	768200	595228	884457	432294	189805	1.07916	0.646468				54	Deamidated [R110]	1	Deamidated [R110]	0		0
Q9DBR0	A-kinase anchor protein 8 OS=Mus musculus GN=Akap8 PE=1 SV=1	Akap8	20	7	14	687	76.2	5.14	Deamidated [R147];Dimethyl [K95;K314;K404];R137	2.54238e+06	1.60777e+06	1.66178e+06	1.1867e+06	650091	982474	1.05461	1.4682				217	Deamidated [R147];Dimethyl [K95;K314;K404];R137	1	Deamidated [R147]	1	Dimethyl [R137]	0
Q91WK1	SPRY domain-containing protein 4 OS=Mus musculus GN=Spryd4 PE=1 SV=1	Spryd4	30	4	4	207	23.3	9.45	Dimethyl [K205]	1.20844e+06	362827	215076	740504	163723	87065.9	1.05308	0.375583				31	Dimethyl [K205]	0		0		0
Q9ER72	Cysteine--tRNA ligase, cytoplasmic OS=Mus musculus GN=Cars PE=1 SV=2	Cars	3	2	3	831	94.8	6.76		703888	985805	1.21913e+06	392588	626476	395106	1.04064	1.49998				21		0		0		0
Q3V1T4	Prolyl 3-hydroxylase 1 OS=Mus musculus GN=P3h1 PE=1 SV=2	Lepre1;P3h1	4	2	4	739	83.6	5.14		282688	319849	120835	171629	79994.8	92421.8	1.03535	0.866533				28		0		0		0
O35690	Paired mesoderm homeobox protein 2B OS=Mus musculus GN=Phox2b PE=1 SV=1	Phox2b	22	2	10	314	31.6	8.84	Deamidated [R71;Dimethyl [K84;K134];R128]	668322	370036	141641	255593	98594.4	161951	1.03382	0.607057				68	Deamidated [R71;Dimethyl [K84;K134];R128]	2	Deamidated [R71;R128]	0		0
Q9JKC6	Cell cycle exit and neuronal differentiation protein 1 OS=Mus musculus GN=Cend1 PE=1 SV=1	Cend1	58	4	15	149	15	8.97	Deamidated [R114];Dimethyl [K12;K16;K25;K48;K61;K79;K98]	1.72011e+06	908620	872984	530745	468022	656147	1.02181	1.37322				297	Deamidated [R114];Dimethyl [K12;K16;K25;K48;K61;K79;K98]	1	Deamidated [R114]	0		0
O35598	Disintegrin and metalloproteinase domain-containing protein 10 OS=Mus musculus GN=Adam10 PE=1 SV=2	Adam10	4	2	2	749	83.9	7.94	Dimethyl [K235;K252]	508403	310705	421677	253010	158512	201303	1.01483	1.63131				25	Dimethyl [K235;K252]	0		0		0
Q7TMY8	E3 ubiquitin-protein ligase HUWE1 OS=Mus musculus GN=Huwe1 PE=1 SV=5	Huwe1	1	3	11	4377	482.3	5.22	Deamidated [R1865]	457496	464898	204428	171050	142047	224739	0.997742	1.07578				370	Deamidated [R1865]	1	Deamidated [R1865]	0		0
P16675	Lysosomal protective protein OS=Mus musculus GN=Ctsa PE=1 SV=1	Ctsa	11	3	6	474	53.8	5.86	Dimethyl [K247;K436];R418	306739	430985	340282	215436	254788	104221	0.991724	1.10627				38	Dimethyl [K247;K436];R418	0		1	Dimethyl [R418]	0
Q9DBS1	Transmembrane protein 43 OS=Mus musculus GN=Tmem43 PE=1 SV=1	Tmem43	28	7	15	400	44.8	7.36		4.70621e+06	2.63525e+07	3.71904e+06	3.92348e+06	4.85048e+06	3.15688e+06	0.980202	0.466969				129		0		0		0
Q60520	Paired amphipathic helix protein Sin3a OS=Mus musculus GN=Sin3a PE=1 SV=3	Sin3a	4	4	8	1274	145	7.25	Deamidated [R364];Dimethyl [K122;K134;K876]	504212	416881	141754	627162	62754.5	98705.8	0.97974	0.349094				132	Deamidated [R364];Dimethyl [K122;K134;K876]	1	Deamidated [R364]	0		0
Q922V4	Pleiotropic regulator 1 OS=Mus musculus GN=Plrg1 PE=1 SV=1	Plrg1	16	5	18	513	56.9	9.17	Dimethyl [K172;K362]	2.86922e+06	1.6026e+06	1.99936e+06	1.15122e+06	831849	1.25651e+06	0.977878	1.48744				374	Dimethyl [K172;K362]	0		0		0
Q9CQW1	Synaptobrevin homolog YKT6 OS=Mus musculus GN=Ykt6 PE=1 SV=1	Ykt6	19	3	6	198	22.3	6.35	Dimethyl [K103]	724230	562960	501586	403063	590457	112558	0.977489	0.590309				162	Dimethyl [K103]	0		0		0
Q9D0B0	Serine/arginine-rich splicing factor 9 OS=Mus musculus GN=Srsf9 PE=1 SV=1	Srsf9	10	2	3	222	25.6	8.65	Dimethyl [K29;K145];K37	846788	131241	255687	139969	177783	150002	0.97613	0.54355				37	Dimethyl [K29;K145];K37	0		0		0
P39054	Dynamin-2 OS=Mus musculus GN=Dnm2 PE=1 SV=2	Dnm2	12	6	11	870	98.1	7.43	Deamidated [R651];Dimethyl [K15;K393;K617;K629;K669]	914628	195410	197032	167085	130082	216394	0.968149	0.557465				180	Deamidated [R651];Dimethyl [K15;K393;K617;K629;K669]	1	Deamidated [R651]	0		0
Q8VE38	Oxidoreductase NAD-binding domain-containing protein 1 OS=Mus musculus GN=Oxnad1 PE=1 SV=2	Oxnad1	7	2	2	311	34.7	8.13	Dimethyl [K237]	832145	519125	358140	251711	274339	300417	0.966248	1.26106				0	Dimethyl [K237]	0		0		0
Q8C1E7	Transmembrane protein 120A OS=Mus musculus GN=Tmem120a PE=1 SV=1	Tmem120a	12	3	3	343	40.7	8.88	Acetyl [N-Term];Deamidated [R14]	759230	446877	358158	361018	178612	253888	0.963974	1.04065				20	Acetyl [N-Term];Deamidated [R14]	1	Deamidated [R14]	0		0
Q9R190	Metastasis-associated protein MTA2 OS=Mus musculus GN=Mta2 PE=1 SV=1	Mta2	9	4	18	668	75	9.67	Deamidated [R25];Dimethyl [K71];Methyl [R25]	1.16251e+06	1.17345e+06	877720	607594	679571	401359	0.950998	1.61841				239	Deamidated [R25];Dimethyl [K71];Methyl [R25]	1	Deamidated [R25]	0		1	Methyl [R25]
Q9QXS6	Drebrin OS=Mus musculus GN=Dbn1 PE=1 SV=4	Dbn1	16	6	25	706	77.2	4.49	Acetyl [N-Term];Deamidated [R151;Dimethyl [R151;K165;K438;K441];R384;R402]	1.29346e+06	680034	336752	983229	196932	213992	0.945893	0.430548				262	Acetyl [N-Term];Deamidated [R151;Dimethyl [R151;K165;K438;K441];R384;R402]	3	Deamidated [R151;R384;R402]	1	Dimethyl [R151]	0
Q80WW9	DDRGK domain-containing protein 1 OS=Mus musculus GN=Ddrgk1 PE=1 SV=2	Ddrgk1	30	6	10	315	36	5.35	Dimethyl [K108;K117]	1.71923e+06	1.43109e+06	794191	823960	584462	569921	0.943925	1.17617				91	Dimethyl [K108;K117]	0		0		0
O88844	Isocitrate dehydrogenase [NADP] cytoplasmic OS=Mus musculus GN=Idh1 PE=1 SV=2	Idh1	6	2	3	414	46.6	7.17		497300	276666	338910	188597	202519	172668	0.940599	1.66695				28		0		0		0
Q9DC29	ATP-binding cassette sub-family B member 6, mitochondrial OS=Mus musculus GN=Abcb6 PE=1 SV=1	Abcb6	16	8	29	842	93.7	8.05	Deamidated [R69;Dimethyl [K464;K743];Methyl [R475];R723]	3.70485e+06	4.73685e+06	3.75623e+06	1.30825e+06	3.44781e+06	2.06763e+06	0.940443	1.05245				417	Deamidated [R69;Dimethyl [K464;K743];Methyl [R475];R723]	2	Deamidated [R69;R723]	0		1	Methyl [R475]
P08207	Protein S100-A10 OS=Mus musculus GN=S100a10 PE=1 SV=2	S100a10	49	4	10	97	11.2	6.77	Acetyl [N-Term];Dimethyl [K23;K28;K47;K54]	5.10289e+06	1.32386e+06	1.30683e+06	2.07111e+06	685108	888297	0.936073	0.505109				35	Acetyl [N-Term];Dimethyl [K23;K28;K47;K54]	0		0		0
Q9DB73	NADH-cytochrome b5 reductase 1 OS=Mus musculus GN=Cyb5r1 PE=1 SV=1	Cyb5r1	17	4	5	305	34.1	8.87	Dimethyl [R35;K46;K54]	2.11034e+06	904655	698734	1.32197e+06	774605	195547	0.911974	0.406316				0	Dimethyl [R35;K46;K54]	0		1	Dimethyl [R35]	0
Q99LR1	Monoacylglycerol lipase ABHD12 OS=Mus musculus GN=Abhd12 PE=1 SV=2	Abhd12	29	6	15	398	45.2	8.72	Deamidated [R41];Dimethyl [K37;K115];R41	3.60238e+06	2.36516e+06	1.55256e+06	1.90966e+06	1.74202e+06	599976	0.909496	0.640863				348	Deamidated [R41];Dimethyl [K37;K115];R41	1	Deamidated [R41]	1	Dimethyl [R41]	0
Q9QZD8	Mitochondrial dicarboxylate carrier OS=Mus musculus GN=Slc25a10 PE=1 SV=2	Slc25a10;0610009L18Rik	27	6	18	287	31.7	9.32	Dimethyl [K185;K253]	2.20074e+06	2.19813e+06	2.34488e+06	1.4329e+06	2.06141e+06	580014	0.909018	0.768248				620	Dimethyl [K185;K253]	0		0		0
Q9D1M4	Eukaryotic translation elongation factor 1 epsilon-1 OS=Mus musculus GN=Eef1e1 PE=1 SV=1	Eef1e1	14	2	7	174	19.8	8.59	Dimethyl [K57;K68]	315221	472068	867313	246835	261932	301555	0.908918	0.984137				56	Dimethyl [K57;K68]	0		0		0
P08775	DNA-directed RNA polymerase II subunit RPB1 OS=Mus musculus GN=Polr2a PE=1 SV=3	Polr2a	4	4	11	1970	217	7.37	Dimethyl [K1887;K3844;K3844]	176818	759772	657372	242676	368550	150701	0.903988	0.518217				157	Dimethyl [K1887;K3844;K3844]	0		0		0
Q9CYI4	Putative RNA-binding protein Luc7-like 1 OS=Mus musculus GN=Luc7l PE=1 SV=2	Luc7l	25	3	24	371	43.9	9.88	Dimethyl [K122;K135;K139;K154;K186;K213]	726677	797689	792111	362663	316050	621429	0.896156	1.38984				289	Dimethyl [K122;K135;K139;K154;K186;K213]	0		0		0
Q62348	Translin OS=Mus musculus GN=Tsn PE=1 SV=1	Tsn	19	3	4	228	26.2	6.44	Dimethyl [K187;K204]	1.0959e+06	827046	1.23937e+06	210495	911509	923927	0.88791	0.537482				0	Dimethyl [K187;K204]	0		0		0
P11370	Retrovirus-related Env polyprotein from Fv-4 locus OS=Mus musculus GN=Fv4 PE=1 SV=2	Fv4	8	2	18	679	74.4	7.81	Deamidated [R182];Dimethyl [K559]	812201	842372	650854	813578	364170	237654	0.886958	0.765439				463	Deamidated [R182];Dimethyl [K559]	1	Deamidated [R182]	0		0
Q6P5F9	Exportin-1 OS=Mus musculus GN=Xpo1 PE=1 SV=1	Xpo1	9	8	21	1071	123	6.07	Dimethyl [K88;K172;K190;K415;K522;K722]	3.20402e+06	3.12847e+06	3.81791e+06	1.39141e+06	2.28383e+06	1.90586e+06	0.88656	1.75379				390	Dimethyl [K88;K172;K190;K415;K522;K722]	0		0		0
Q8BGT5	Alanine aminotransferase 2 OS=Mus musculus GN=Gpt2 PE=1 SV=1	Gpt2	15	4	20	522	57.9	8	Deamidated [R278;R486]	2.79237e+06	1.49764e+06	969839	1.08948e+06	1.00831e+06	585173	0.885829	0.777747				226	Deamidated [R278;R486]	2	Deamidated [R278;R486]	0		0
P97304	DNA-directed RNA polymerases I and III subunit RPAC2 OS=Mus musculus GN=Polr1d PE=1 SV=1	Polr1d	32	3	8	133	15.1	6.9	Acetyl [N-Term];Dimethyl [K10;K79]	889766	769620	616707	592130	270950	417813	0.885122	1.15414				106	Acetyl [N-Term];Dimethyl [K10;K79]	0		0		0
O35379	Multidrug resistance-associated protein 1 OS=Mus musculus GN=Abcc1 PE=1 SV=1	Abcc1	4	5	6	1528	171.1	7.36	Dimethyl [R1300;K1308]	415680	3.18563e+07	144640	171950	2.22997e+07	79464.8	0.884038	0.0902826				39	Dimethyl [R1300;K1308]	0		1	Dimethyl [R1300]	0
Q9CR67	Transmembrane protein 33 OS=Mus musculus GN=Tmem33 PE=1 SV=1	Tmem33	23	6	18	247	28	9.66	Deamidated [R229];Dimethyl [K221;R230]	7.05663e+06	4.95805e+06	3.88864e+06	3.7629e+06	3.12343e+06	1.84274e+06	0.883729	1.0463				87	Deamidated [R229];Dimethyl [K221;R230]	1	Deamidated [R229]	1	Dimethyl [R230]	0
P06802	Ectonucleotide pyrophosphatase/phosphodiesterase family member 1 OS=Mus musculus GN=Enpp1 PE=1 SV=4	Enpp1	4	2	2	906	103.1	6.6	Dimethyl [K260;K298]	525310	525715	485912	441175	134190	369160	0.872758	0.747626				0	Dimethyl [K260;K298]	0		0		0
Q60902	Epidermal growth factor receptor substrate 15-like 1 OS=Mus musculus GN=Eps15l1 PE=1 SV=3	Eps15l1	6	3	19	907	99.2	5.02	Acetyl [N-Term];Deamidated [R498;Dimethyl [K24;K490];R521]	1.18086e+06	615243	657967	635722	246684	499376	0.869918	0.792176				303	Acetyl [N-Term];Deamidated [R498;Dimethyl [K24;K490];R521]	2	Deamidated [R498;R521]	0		0
Q8VHR5	Transcriptional repressor p66-beta OS=Mus musculus GN=Gatad2b PE=1 SV=1	Gatad2b	11	4	6	594	65.4	9.7	Dimethyl [K225;K499]	857807	288966	244506	281531	150315	235743	0.867641	0.620706				94	Dimethyl [K225;K499]	0		0		0
Q8BVY0	Ribosomal L1 domain-containing protein 1 OS=Mus musculus GN=Rsl1d1 PE=1 SV=1	Rsl1d1	30	12	42	452	50.4	9.98	Dimethyl [K132;K206;K325;K331;K342;K363;K367;K410;K411;K421];R420	5.11678e+06	4.65719e+06	4.18876e+06	3.41039e+06	3.84253e+06	1.25521e+06	0.867102	0.77008				522	Dimethyl [K132;K206;K325;K331;K342;K363;K367;K410;K411;K421];R420	0		1	Dimethyl [R420]	0
Q91YR7	Pre-mRNA-processing factor 6 OS=Mus musculus GN=Prpf6 PE=1 SV=1	Prpf6	5	4	10	941	106.7	8.09	Dimethyl [K271;K727]	1.01103e+06	1.56628e+06	1.14605e+06	826605	718981	505020	0.865375	1.42388				161	Dimethyl [K271;K727]	0		0		0
Q9WTQ8	Mitochondrial import inner membrane translocase subunit Tim23 OS=Mus musculus GN=Timm23 PE=1 SV=1	Timm23	13	2	5	209	22	9.13	Dimethyl [K68]	972851	2.58332e+06	1.80838e+06	865987	923520	940188	0.865187	0.981421				80	Dimethyl [K68]	0		0		0
Q3TJZ6	Protein FAM98A OS=Mus musculus GN=Fam98a PE=1 SV=1	Fam98a	14	3	10	515	55	8.95	Deamidated [R444]	1.1391e+06	654176	233523	667261	388451	112557	0.858806	0.352316				157	Deamidated [R444]	1	Deamidated [R444]	0		0
P46664	Adenylosuccinate synthetase isozyme 2 OS=Mus musculus GN=Adss PE=1 SV=2	Adss	12	3	7	456	50	6.38	Acetyl [N-Term];Deamidated [R20]	293588	272626	939988	209499	269343	223949	0.857932	0.66051				66	Acetyl [N-Term];Deamidated [R20]	1	Deamidated [R20]	0		0
Q9D023	Mitochondrial pyruvate carrier 2 OS=Mus musculus GN=Mpc2 PE=1 SV=1	Mpc2	17	2	7	127	14.3	10.61	Dimethyl [K19;K26;K49]	1.65299e+06	1.10345e+06	833248	634926	644178	625631	0.856782	1.39191				113	Dimethyl [K19;K26;K49]	0		0		0
Q8BHC1	Ras-related protein Rab-39B OS=Mus musculus GN=Rab39b PE=1 SV=1	Rab39b	24	3	16	213	24.6	7.83	Dimethyl [K176]	1.46387e+06	1.0631e+06	978471	1.35595e+06	1.04442e+06	186737	0.84186	0.387845				89	Dimethyl [K176]	0		0		0
Q6P3A8	2-oxoisovalerate dehydrogenase subunit beta, mitochondrial OS=Mus musculus GN=Bckdhb PE=1 SV=2	Bckdhb	6	2	5	390	42.9	6.7	Dimethyl [K315]	998892	372658	697885	700327	587515	109756	0.841404	0.371625				81	Dimethyl [K315]	0		0		0
Q62261	Spectrin beta chain, non-erythrocytic 1 OS=Mus musculus GN=Sptbn1 PE=1 SV=2	Spnb2;Sptbn1	27	45	118	2363	274.1	5.58	Deamidated [R348;Dimethyl [R216;K1021;K1108;K1120;K1209;K1433;K1434;K1451;K1653;K1809;K1878;K1884;K1975;K1989;K1991;K1998;K2054;K2057;K224;K2257;K2343];K264;K302;K372;K462;K463;K497;K569;K784;K853;K947;K948;K968;R2043]	4.26938e+07	5.16824e+07	1.03079e+07	2.04808e+07	1.62495e+07	1.20762e+07	0.833541	0.471385				1894	Deamidated [R348;Dimethyl [R216;K1021;K1108;K1120;K1209;K1433;K1434;K1451;K1653;K1809;K1878;K1884;K1975;K1989;K1991;K1998;K2054;K2057;K224;K2257;K2343];K264;K302;K372;K462;K463;K497;K569;K784;K853;K947;K948;K968;R2043]	2	Deamidated [R348;R2043]	1	Dimethyl [R216]	0
Q8CFE3	REST corepressor 1 OS=Mus musculus GN=Rcor1 PE=1 SV=2	Rcor1	15	5	5	477	52.5	7.03	Deamidated [R330];Dimethyl [K113;K203]	621188	704992	468855	400818	308760	299471	0.82331	1.70236				37	Deamidated [R330];Dimethyl [K113;K203]	1	Deamidated [R330]	0		0
P32233	Developmentally-regulated GTP-binding protein 1 OS=Mus musculus GN=Drg1 PE=1 SV=1	Drg1	29	7	18	367	40.5	8.9	Dimethyl [K61;K126;K186;K206];K77	2.94593e+06	2.73903e+06	4.49093e+06	1.53479e+06	1.97375e+06	2.16453e+06	0.822123	1.43113				224	Dimethyl [K61;K126;K186;K206];K77	0		0		0
Q9ESW4	Acylglycerol kinase, mitochondrial OS=Mus musculus GN=Agk PE=1 SV=1	Agk	15	4	8	421	46.9	8.4	Dimethyl [K99;K171;K350]	3.06653e+06	1.15837e+06	559915	1.14653e+06	649632	492268	0.813169	0.437881				78	Dimethyl [K99;K171;K350]	0		0		0
Q9R0M6	Ras-related protein Rab-9A OS=Mus musculus GN=Rab9a PE=1 SV=1	Rab9	18	3	7	201	22.9	5.66	Dimethyl [K20;K143]	1.91549e+06	2.18856e+06	1.1799e+06	963773	1.06865e+06	885775	0.812933	1.3483				95	Dimethyl [K20;K143]	0		0		0
Q9D0L8	mRNA cap guanine-N7 methyltransferase OS=Mus musculus GN=Rnmt PE=1 SV=1	Rnmt	13	4	9	465	53.3	6.48	Dimethyl [K44;K179;K333];R316	641214	240563	531740	268118	286740	198456	0.808838	0.807628				80	Dimethyl [K44;K179;K333];R316	0		1	Dimethyl [R316]	0
Q91W59	RNA-binding motif, single-stranded-interacting protein 1 OS=Mus musculus GN=Rbms1 PE=1 SV=1	Rbms1	11	3	10	403	44	8.66	Dimethyl [K80;K118;K222]	1.24497e+06	815340	1.12207e+06	625789	451025	752045	0.80794	1.33412				195	Dimethyl [K80;K118;K222]	0		0		0
Q8R2Q4	Ribosome-releasing factor 2, mitochondrial OS=Mus musculus GN=Gfm2 PE=1 SV=2	Gfm2	8	4	7	779	86.1	6.43	Dimethyl [K218]	644362	843721	371153	477106	234868	338010	0.804475	0.815162				44	Dimethyl [K218]	0		0		0
P39447	Tight junction protein ZO-1 OS=Mus musculus GN=Tjp1 PE=1 SV=2	Tjp1	10	8	21	1745	194.6	6.64	Deamidated [R876;Dimethyl [K1183;K1596;K1598];R1416;R1634]	3.07981e+06	3.20542e+06	2.61598e+06	2.08601e+06	1.03004e+06	2.33502e+06	0.787942	0.970922				115	Deamidated [R876;Dimethyl [K1183;K1596;K1598];R1416;R1634]	3	Deamidated [R876;R1416;R1634]	0		0
Q9D8W5	26S proteasome non-ATPase regulatory subunit 12 OS=Mus musculus GN=Psmd12 PE=1 SV=4	Psmd12	18	6	27	456	52.9	7.06	Deamidated [R350];Dimethyl [K52;K121;K223;K262;K268;K330;K349;R350]	1.94091e+06	1.24314e+06	1.53237e+06	800792	1.60352e+06	570238	0.778701	0.750481				255	Deamidated [R350];Dimethyl [K52;K121;K223;K262;K268;K330;K349;R350]	1	Deamidated [R350]	1	Dimethyl [R350]	0
Q3UIR3	E3 ubiquitin-protein ligase DTX3L OS=Mus musculus GN=Dtx3l PE=1 SV=1	Dtx3l	8	4	7	748	83	8.09	Dimethyl [K56;K176;K690]	590651	700034	749409	732536	298151	282535	0.776036	0.782629				68	Dimethyl [K56;K176;K690]	0		0		0
Q8CBW3	Abl interactor 1 OS=Mus musculus GN=Abi1 PE=1 SV=3	Abi1	7	3	5	481	52.3	7.64	Acetyl [N-Term];Dimethyl [K43]	624766	421074	441107	239087	349395	281457	0.767738	1.48477				90	Acetyl [N-Term];Dimethyl [K43]	0		0		0
Q9R1C7	Pre-mRNA-processing factor 40 homolog A OS=Mus musculus GN=Prpf40a PE=1 SV=1	Prpf40a	4	2	3	953	108.4	7.69	Dimethyl [K233;K772]	269846	455465	285241	226131	208403	152556	0.761927	1.21176				61	Dimethyl [K233;K772]	0		0		0
Q9D1C8	Vacuolar protein sorting-associated protein 28 homolog OS=Mus musculus GN=Vps28 PE=1 SV=1	Vps28	15	2	3	221	25.4	5.54	Deamidated [R72];Dimethyl [K58]	426418	414406	1.00269e+06	243210	384281	389921	0.760523	0.735082				95	Deamidated [R72];Dimethyl [K58]	1	Deamidated [R72]	0		0
Q91X78	Erlin-1 OS=Mus musculus GN=Erlin1 PE=1 SV=1	Erlin1	21	2	21	346	38.9	7.21	Dimethyl [K72;K199;K201;K205;K284;K285;K313]	573380	761151	439081	375237	591432	177910	0.759666	0.614924				304	Dimethyl [K72;K199;K201;K205;K284;K285;K313]	0		0		0
Q08943	FACT complex subunit SSRP1 OS=Mus musculus GN=Ssrp1 PE=1 SV=2	Ssrp1	12	6	11	708	80.8	6.76	Acetyl [N-Term];Dimethyl [K15;K413;K421]	856004	669647	918772	581341	308789	610798	0.754674	1.02502				206	Acetyl [N-Term];Dimethyl [K15;K413;K421]	0		0		0
Q99LD8	N(G),N(G)-dimethylarginine dimethylaminohydrolase 2 OS=Mus musculus GN=Ddah2 PE=1 SV=1	Ddah2	35	5	13	285	29.6	6.01	Dimethyl [K40;K142;K251;K267]	698854	914582	896722	464249	410430	631946	0.75031	1.54778				185	Dimethyl [K40;K142;K251;K267]	0		0		0
P58404	Striatin-4 OS=Mus musculus GN=Strn4 PE=1 SV=2	Strn4	14	4	12	760	81.6	5.38	Deamidated [R18;Dimethyl [K46];R666]	372274	467833	334394	435170	225330	125080	0.749149	0.62567				114	Deamidated [R18;Dimethyl [K46];R666]	2	Deamidated [R18;R666]	0		0
Q8BVQ5	Protein phosphatase methylesterase 1 OS=Mus musculus GN=Ppme1 PE=1 SV=5	Ppme1	12	3	7	386	42.2	5.97	Deamidated [R271];Dimethyl [K270;K316]	578050	434299	550777	505906	435399	132383	0.748475	0.52698				39	Deamidated [R271];Dimethyl [K270;K316]	1	Deamidated [R271]	0		0
Q9D0D4	Probable dimethyladenosine transferase OS=Mus musculus GN=Dimt1 PE=2 SV=1	Dimt1	27	6	13	313	35.3	9.99	Dimethyl [K40;K73];R55	2.55653e+06	3.25408e+06	3.23278e+06	1.68582e+06	2.11705e+06	1.60186e+06	0.744652	1.93853				60	Dimethyl [K40;K73];R55	0		1	Dimethyl [R55]	0
Q9D6S7	Ribosome-recycling factor, mitochondrial OS=Mus musculus GN=Mrrf PE=1 SV=1	Mrrf	33	5	11	262	29	9.85	Deamidated [R179];Dimethyl [K127;K139;K160;K256]	1.82339e+06	2.57073e+06	1.42235e+06	1.24759e+06	907458	1.26607e+06	0.739221	1.18605				154	Deamidated [R179];Dimethyl [K127;K139;K160;K256]	1	Deamidated [R179]	0		0
A2BH40	AT-rich interactive domain-containing protein 1A OS=Mus musculus GN=Arid1a PE=1 SV=1	Arid1a	4	6	10	2283	241.9	6.68	Dimethyl [K69;K1094;K1095]	1.00461e+06	935429	303488	768302	640107	124837	0.738602	0.29875				214	Dimethyl [K69;K1094;K1095]	0		0		0
Q9JLT4	Thioredoxin reductase 2, mitochondrial OS=Mus musculus GN=Txnrd2 PE=1 SV=4	Txnrd2	9	1	7	524	56.6	8.46	Deamidated [R364];Dimethyl [K373]	769810	359134	257828	227219	326177	207079	0.738505	0.657926				130	Deamidated [R364];Dimethyl [K373]	1	Deamidated [R364]	0		0
Q91W43	Glycine dehydrogenase (decarboxylating), mitochondrial OS=Mus musculus GN=Gldc PE=1 SV=1	Gldc	4	2	7	1025	113.2	7.56	Deamidated [R635];Dimethyl [K342]	297382	321092	60960.3	168025	76273.6	98637.3	0.734368	0.360063				147	Deamidated [R635];Dimethyl [K342]	1	Deamidated [R635]	0		0
Q9CQW0	ER membrane protein complex subunit 6 OS=Mus musculus GN=Emc6 PE=1 SV=1	Emc6	20	2	5	110	12	10.07		1.24651e+06	1.34528e+06	1.07614e+06	804649	805247	606238	0.733254	1.93893				64		0		0		0
Q8BM55	Transmembrane protein 214 OS=Mus musculus GN=Tmem214 PE=1 SV=1	Tmem214	10	5	8	687	76.4	9.29	Dimethyl [K125;K240]	2.9343e+06	2.26008e+06	1.48227e+06	1.47665e+06	1.69654e+06	860075	0.729913	0.815325				58	Dimethyl [K125;K240]	0		0		0
Q9D902	General transcription factor IIE subunit 2 OS=Mus musculus GN=Gtf2e2 PE=1 SV=2	Gtf2e2	19	4	10	292	33	9.64	Dimethyl [K219;K252]	964257	1.0772e+06	1.30629e+06	649483	538818	857604	0.725546	1.44651				208	Dimethyl [K219;K252]	0		0		0
Q3TXS7	26S proteasome non-ATPase regulatory subunit 1 OS=Mus musculus GN=Psmd1 PE=1 SV=1	Psmd1	11	6	16	953	105.7	5.39	Deamidated [R649];Dimethyl [K524;K543]	1.11935e+06	1.6936e+06	2.86641e+06	740397	1.20267e+06	1.35163e+06	0.724899	0.696826				102	Deamidated [R649];Dimethyl [K524;K543]	1	Deamidated [R649]	0		0
O88291	DBIRD complex subunit ZNF326 OS=Mus musculus GN=Znf326 PE=1 SV=1	Zfp326	6	3	7	580	65.2	5.19	Acetyl [N-Term];Deamidated [R13]	826006	429836	378669	442087	407596	166451	0.721437	0.561262				119	Acetyl [N-Term];Deamidated [R13]	1	Deamidated [R13]	0		0
Q99J39	Malonyl-CoA decarboxylase, mitochondrial OS=Mus musculus GN=Mlycd PE=1 SV=1	Mlycd	14	3	7	492	54.7	8.94	Deamidated [R83];Dimethyl [K58]	307153	656550	380311	385203	425923	104295	0.721387	0.420879				33	Deamidated [R83];Dimethyl [K58]	1	Deamidated [R83]	0		0
Q8R366	Immunoglobulin superfamily member 8 OS=Mus musculus GN=Igsf8 PE=1 SV=2	Igsf8	15	6	22	611	65	7.99	Deamidated [R161;Dimethyl [K189];R375]	2.21228e+06	2.21398e+06	1.79603e+06	1.51637e+06	1.64492e+06	797692	0.714816	0.970193				631	Deamidated [R161;Dimethyl [K189];R375]	2	Deamidated [R161;R375]	0		0
Q8VBZ3	Cleft lip and palate transmembrane protein 1 homolog OS=Mus musculus GN=Clptm1 PE=1 SV=1	Clptm1	16	6	16	664	75.2	6.3	Dimethyl [R75;K324;K458;K639;K656;K661;K662;K663]	1.61424e+06	1.4192e+06	1.21685e+06	1.27434e+06	999073	497938	0.712212	0.775962				391	Dimethyl [R75;K324;K458;K639;K656;K661;K662;K663]	0		1	Dimethyl [R75]	0
Q61103	Zinc finger protein ubi-d4 OS=Mus musculus GN=Dpf2 PE=1 SV=1	Dpf2	19	5	18	391	44.2	6.47	Deamidated [R137];Dimethyl [K261;K281]	2.73905e+06	2.20642e+06	1.66783e+06	1.96052e+06	848709	1.39571e+06	0.705924	0.80096				229	Deamidated [R137];Dimethyl [K261;K281]	1	Deamidated [R137]	0		0
P51807	Dynein light chain Tctex-type 1 OS=Mus musculus GN=Dynlt1 PE=1 SV=1	Dynlt1b;Dynlt1f;Dynlt1c;Dynlt1a	51	3	8	113	12.5	5.08	Deamidated [R96];Dimethyl [K38;K56]	3.87908e+06	1.28731e+06	1.32964e+06	1.96853e+06	756258	1.03718e+06	0.701458	0.457111				172	Deamidated [R96];Dimethyl [K38;K56]	1	Deamidated [R96]	0		0
Q9JKL4	NADH dehydrogenase [ubiquinone] 1 alpha subcomplex assembly factor 3 OS=Mus musculus GN=Ndufaf3 PE=1 SV=1	Ndufaf3	37	4	12	185	20.7	8.05	Deamidated [R67;R162]	1.9932e+06	1.88804e+06	1.79916e+06	1.57951e+06	847602	1.17742e+06	0.700913	1.25173				155	Deamidated [R67;R162]	2	Deamidated [R67;R162]	0		0
Q9ESU6	Bromodomain-containing protein 4 OS=Mus musculus GN=Brd4 PE=1 SV=2	Brd4	3	2	5	1400	155.8	9.19	Dimethyl [K177;K520]	384625	199708	109676	197696	162422	61162.1	0.700282	0.400772				0	Dimethyl [K177;K520]	0		0		0
Q9ERU9	E3 SUMO-protein ligase RanBP2 OS=Mus musculus GN=Ranbp2 PE=1 SV=2	Ranbp2	16	29	56	3053	340.9	6.18	Deamidated [R421;Dimethyl [K133;K1031;K1448;K1557;K1586;K1617;K1636;K1677;K1993;K2027;K2049;K2109;K2344;K2498;K2519];K287;K396;K734;K743;K982;R1015;R1604;R2316;R2500];R991	6.3021e+06	9.04288e+06	2.00147e+06	7.62642e+06	5.64352e+06	618383	0.699834	0.205219				1108	Deamidated [R421;Dimethyl [K133;K1031;K1448;K1557;K1586;K1617;K1636;K1677;K1993;K2027;K2049;K2109;K2344;K2498;K2519];K287;K396;K734;K743;K982;R1015;R1604;R2316;R2500];R991	5	Deamidated [R421;R991;R1604;R2316;R2500]	2	Dimethyl [R1015;R2316]	0
Q99MR3	Solute carrier family 12 member 9 OS=Mus musculus GN=Slc12a9 PE=1 SV=2	Slc12a9	3	2	3	914	96.3	7.02	Dimethyl [K692]	439222	466264	296856	491783	212307	136171	0.698753	0.530245				95	Dimethyl [K692]	0		0		0
P28658	Ataxin-10 OS=Mus musculus GN=Atxn10 PE=1 SV=2	Atxn10	11	5	21	475	53.7	5.25	Dimethyl [K34;K253;K384;K438]	2.32374e+06	1.86152e+06	2.28818e+06	1.62208e+06	1.14311e+06	1.25019e+06	0.698057	1.72259				782	Dimethyl [K34;K253;K384;K438]	0		0		0
Q9QZQ1	Afadin OS=Mus musculus GN=Mllt4 PE=1 SV=3	Mllt4;Afdn	4	5	10	1820	206.4	6.32	Dimethyl [K78]	606870	711730	754501	436112	616229	284990	0.69639	0.973523				44	Dimethyl [K78]	0		0		0
P61028	Ras-related protein Rab-8B OS=Mus musculus GN=Rab8b PE=1 SV=1	Rab8b	35	2	28	207	23.6	9.07	Dimethyl [K21;K55]	129775	846712	131166	143727	189485	125345	0.692654	0.308225				168	Dimethyl [K21;K55]	0		0		0
O70133	ATP-dependent RNA helicase A OS=Mus musculus GN=Dhx9 PE=1 SV=2	Dhx9	18	17	43	1380	149.4	6.83	Dimethyl [K54;K1039;K1075];K193;K266;K55;K598;K623;K821	1.13419e+07	5.49636e+06	4.25359e+06	4.60474e+06	5.97276e+06	2.28679e+06	0.691967	0.512272				445	Dimethyl [K54;K1039;K1075];K193;K266;K55;K598;K623;K821	0		0		0
P97760	DNA-directed RNA polymerase II subunit RPB3 OS=Mus musculus GN=Polr2c PE=1 SV=1	Polr2c	17	3	10	275	31.3	4.97	Dimethyl [K20;K152];R135	910465	902437	887606	777099	732974	307739	0.685593	0.726113				38	Dimethyl [K20;K152];R135	0		1	Dimethyl [R135]	0
Q7TNC4	Putative RNA-binding protein Luc7-like 2 OS=Mus musculus GN=Luc7l2 PE=1 SV=1	Luc7l2	21	3	29	392	46.6	10.1	Dimethyl [K122;K135;K139;K154;K186;K213]	1.08911e+06	1.08643e+06	1.26604e+06	722710	549112	907856	0.685289	1.4353				435	Dimethyl [K122;K135;K139;K154;K186;K213]	0		0		0
Q9DCJ5	NADH dehydrogenase [ubiquinone] 1 alpha subcomplex subunit 8 OS=Mus musculus GN=Ndufa8 PE=1 SV=3	Ndufa8	15	2	10	172	20	8.46	Dimethyl [K114;K159;K162];R147	3.24173e+06	2.02619e+06	2.25835e+06	2.06197e+06	1.17544e+06	1.47564e+06	0.684081	1.02893				35	Dimethyl [K114;K159;K162];R147	0		1	Dimethyl [R147]	0
Q9D903	Probable rRNA-processing protein EBP2 OS=Mus musculus GN=Ebna1bp2 PE=2 SV=1	Ebna1bp2	15	3	5	306	34.7	10.08	Dimethyl [K93]	1.13944e+06	854401	672794	514956	589848	520381	0.683657	1.39473				50	Dimethyl [K93]	0		0		0
Q8BKX1	Brain-specific angiogenesis inhibitor 1-associated protein 2 OS=Mus musculus GN=Baiap2 PE=1 SV=2	Baiap2	6	2	6	535	59.2	9.04	Deamidated [R490];Dimethyl [R490]	431861	827190	403835	311924	271006	416451	0.678296	0.834617				55	Deamidated [R490];Dimethyl [R490]	1	Deamidated [R490]	1	Dimethyl [R490]	0
Q7TPD0	Integrator complex subunit 3 OS=Mus musculus GN=Ints3 PE=1 SV=2	Ints3	5	3	5	1041	117.9	5.8	Deamidated [R34]	340261	251595	146479	201913	113160	134469	0.676357	0.713005				29	Deamidated [R34]	1	Deamidated [R34]	0		0
Q8BH24	Transmembrane 9 superfamily member 4 OS=Mus musculus GN=Tm9sf4 PE=1 SV=1	Tm9sf4	8	4	12	643	74.6	7.23	Dimethyl [K68;K98]	2.4117e+06	2.92752e+06	2.14162e+06	2.32908e+06	1.41371e+06	1.13163e+06	0.673595	0.941115				171	Dimethyl [K68;K98]	0		0		0
Q9CQ40	39S ribosomal protein L49, mitochondrial OS=Mus musculus GN=Mrpl49 PE=1 SV=1	Mrpl49	31	3	14	166	19.1	9.5	Deamidated [R50];Dimethyl [K134]	1.43153e+06	838106	866222	751372	469132	732310	0.669793	0.939766				189	Deamidated [R50];Dimethyl [K134]	1	Deamidated [R50]	0		0
Q9R1Q9	V-type proton ATPase subunit S1 OS=Mus musculus GN=Atp6ap1 PE=1 SV=1	Atp6ap1	5	2	2	463	51	5.92	Dimethyl [K90;K159]	574043	107525	97146.5	133125	84419.8	132898	0.668435	0.318702				55	Dimethyl [K90;K159]	0		0		0
Q9JHS4	ATP-dependent Clp protease ATP-binding subunit clpX-like, mitochondrial OS=Mus musculus GN=Clpx PE=1 SV=2	Clpx	13	6	24	634	69.2	7.71	Dimethyl [K350;K363;K387;K513]	3.7644e+06	3.69203e+06	2.46504e+06	2.78796e+06	1.43897e+06	2.13043e+06	0.667683	0.913779				341	Dimethyl [K350;K363;K387;K513]	0		0		0
P16332	Methylmalonyl-CoA mutase, mitochondrial OS=Mus musculus GN=Mut PE=1 SV=2	Mut	5	3	5	748	82.8	6.89	Dimethyl [K179;K418]	439442	656541	225177	360709	289696	155313	0.667021	0.503708				68	Dimethyl [K179;K418]	0		0		0
Q9JKC8	AP-3 complex subunit mu-1 OS=Mus musculus GN=Ap3m1 PE=1 SV=1	Ap3m1	16	4	14	418	46.9	6.93	Dimethyl [K38;K277;K366;K378]	517857	802885	921658	738850	614200	212889	0.662628	0.467918				71	Dimethyl [K38;K277;K366;K378]	0		0		0
Q2NL51	Glycogen synthase kinase-3 alpha OS=Mus musculus GN=Gsk3a PE=1 SV=2	Gsk3a	10	2	6	490	51.6	8.81	Dimethyl [K50]	219849	237412	305585	161486	194019	128725	0.661193	1.38143				256	Dimethyl [K50]	0		0		0
Q8VHK9	ATP-dependent RNA helicase DHX36 OS=Mus musculus GN=Dhx36 PE=1 SV=2	Dhx36	5	3	11	1001	113.8	8.29	Acetyl [N-Term];Dimethyl [K229]	471192	464746	464339	379342	305639	222372	0.659877	1.37595				214	Acetyl [N-Term];Dimethyl [K229]	0		0		0
Q8R5C5	Beta-centractin OS=Mus musculus GN=Actr1b PE=1 SV=1	Actr1b	38	3	31	376	42.3	6.4	Acetyl [N-Term];Deamidated [R182];Dimethyl [K22;K308];K32;K61;K96	1.16691e+06	348515	568452	681703	238028	361907	0.658996	0.417909				783	Acetyl [N-Term];Deamidated [R182];Dimethyl [K22;K308];K32;K61;K96	1	Deamidated [R182]	0		0
Q9Z0F7	Gamma-synuclein OS=Mus musculus GN=Sncg PE=1 SV=1	Sncg	25	2	3	123	13.2	4.65	Dimethyl [K45;K58]	587036	226181	268700	188103	237291	203663	0.65752	0.688515				78	Dimethyl [K45;K58]	0		0		0
Q01320	DNA topoisomerase 2-alpha OS=Mus musculus GN=Top2a PE=1 SV=2	Top2a	10	11	29	1528	172.7	8.6	Deamidated [R1257];Dimethyl [K95;K1488];K320;K335;K396;K465	2.59072e+06	2.49202e+06	2.84847e+06	2.01753e+06	1.94204e+06	1.19886e+06	0.656344	1.24096				503	Deamidated [R1257];Dimethyl [K95;K1488];K320;K335;K396;K465	1	Deamidated [R1257]	0		0
Q9D7E4	UPF0449 protein C19orf25 homolog OS=Mus musculus PE=1 SV=1	2310011J03Rik	36	2	8	109	12.1	5.25	Deamidated [R67]	509899	139250	178504	198979	74181.7	220206	0.654415	0.357915				281	Deamidated [R67]	1	Deamidated [R67]	0		0
P59326	YTH domain-containing family protein 1 OS=Mus musculus GN=Ythdf1 PE=1 SV=1	Ythdf1	12	1	15	559	60.8	8.95	Dimethyl [K370]	154531	251109	314290	236726	178321	74262.8	0.653301	0.483827				188	Dimethyl [K370]	0		0		0
Q9CR02	Translation machinery-associated protein 16 OS=Mus musculus GN=Tma16 PE=1 SV=1	Tma16	13	2	3	221	25.8	9.19	Dimethyl [R84;K99;R101]	384957	385790	542566	370074	200536	279391	0.652783	1.00805				26	Dimethyl [R84;K99;R101]	0		2	Dimethyl [R84;R101]	0
Q9JMH6	Thioredoxin reductase 1, cytoplasmic OS=Mus musculus GN=Txnrd1 PE=1 SV=3	Txnrd1	17	5	17	613	67	7.44	Dimethyl [K369;K422;K571]	3.51053e+06	2.89886e+06	5.76229e+06	1.75843e+06	2.92759e+06	2.94054e+06	0.651244	0.781053				414	Dimethyl [K369;K422;K571]	0		0		0
Q8VDM4	26S proteasome non-ATPase regulatory subunit 2 OS=Mus musculus GN=Psmd2 PE=1 SV=1	Psmd2	21	11	40	908	100.1	5.17	Acetyl [N-Term];Deamidated [R6;Dimethyl [R6;K27;K569;K608;K712;K8;K858;K860];Methyl [R6];R838]	3.69992e+06	3.28571e+06	4.94277e+06	2.80785e+06	2.69907e+06	2.0504e+06	0.650394	1.34721				725	Acetyl [N-Term];Deamidated [R6;Dimethyl [R6;K27;K569;K608;K712;K8;K858;K860];Methyl [R6];R838]	2	Deamidated [R6;R838]	1	Dimethyl [R6]	1	Methyl [R6]
Q9WUK2	Eukaryotic translation initiation factor 4H OS=Mus musculus GN=Eif4h PE=1 SV=3	Eif4h	27	7	53	248	27.3	7.23	Acetyl [N-Term];Deamidated [R10;Dimethyl [R237;K245];Methyl [R19];R237;R239;R239]	9.7056e+06	1.00255e+07	1.47397e+07	8.81351e+06	4.62189e+06	9.22957e+06	0.643867	0.791015				295	Acetyl [N-Term];Deamidated [R10;Dimethyl [R237;K245];Methyl [R19];R237;R239;R239]	3	Deamidated [R10;R237;R239]	2	Dimethyl [R237;R239]	1	Methyl [R19]
Q8R322	Nucleoporin GLE1 OS=Mus musculus GN=Gle1 PE=1 SV=2	Gle1	4	2	8	699	79.5	7.61	Deamidated [R315]	296436	296498	89905.7	216826	83663.4	115315	0.639147	0.38323				240	Deamidated [R315]	1	Deamidated [R315]	0		0
P63321	Ras-related protein Ral-A OS=Mus musculus GN=Rala PE=1 SV=1	Rala	33	4	20	206	23.5	7.11	Dimethyl [K16;K115;K128;K143;K159;K166];K27	1.76955e+06	1.42238e+06	1.19611e+06	1.01197e+06	666929	1.18299e+06	0.638276	1.01188				141	Dimethyl [K16;K115;K128;K143;K159;K166];K27	0		0		0
Q99JX4	Eukaryotic translation initiation factor 3 subunit M OS=Mus musculus GN=Eif3m PE=1 SV=1	Eif3m	26	6	24	374	42.5	5.74	Acetyl [N-Term];Deamidated [R148;Dimethyl [K115;K129;K213;K227;K230];R201]	2.0314e+06	1.67044e+06	1.59224e+06	1.32857e+06	1.35758e+06	800148	0.63484	1.09992				344	Acetyl [N-Term];Deamidated [R148;Dimethyl [K115;K129;K213;K227;K230];R201]	2	Deamidated [R148;R201]	0		0
P05132	cAMP-dependent protein kinase catalytic subunit alpha OS=Mus musculus GN=Prkaca PE=1 SV=3	Prkaca	11	3	3	351	40.5	8.79	Dimethyl [K106]	823575	884354	644421	783005	389117	412609	0.633508	0.836212				0	Dimethyl [K106]	0		0		0
O55023	Inositol monophosphatase 1 OS=Mus musculus GN=Impa1 PE=1 SV=1	Impa1	10	2	5	277	30.4	5.19	Dimethyl [K49;K156];K52	383078	334436	788742	238203	294153	386419	0.633332	0.660986				54	Dimethyl [K49;K156];K52	0		0		0
Q6NZF1	Zinc finger CCCH domain-containing protein 11A OS=Mus musculus GN=Zc3h11a PE=1 SV=1	Zc3h11a	15	6	16	792	86.4	8.13	Deamidated [R258];Dimethyl [K114;K124;K254;K357;K372;K577;K617];R593	1.2275e+06	1.29617e+06	841154	841670	1.16214e+06	370309	0.628504	0.522269				156	Deamidated [R258];Dimethyl [K114;K124;K254;K357;K372;K577;K617];R593	1	Deamidated [R258]	1	Dimethyl [R593]	0
Q6P5B0	RRP12-like protein OS=Mus musculus GN=Rrp12 PE=1 SV=1	Rrp12	11	10	24	1295	143	8.91	Dimethyl [K90;K109;K614;K819;K820]	2.43022e+06	2.79311e+06	2.28669e+06	2.08935e+06	2.17014e+06	927199	0.628142	0.700011				609	Dimethyl [K90;K109;K614;K819;K820]	0		0		0
P47856	Glutamine--fructose-6-phosphate aminotransferase [isomerizing] 1 OS=Mus musculus GN=Gfpt1 PE=1 SV=3	Gfpt1	9	4	9	697	78.5	6.84	Dimethyl [K25;K154]	416158	301585	513233	242768	293900	245089	0.627033	1.22511				195	Dimethyl [K25;K154]	0		0		0
Q8BFY9	Transportin-1 OS=Mus musculus GN=Tnpo1 PE=1 SV=2	Tnpo1	17	10	49	898	102.3	4.98	Deamidated [R115;Dimethyl [K81;K162;K192;K327;K385;K704];R384;R384]	2.02387e+06	2.39896e+06	2.10367e+06	1.77359e+06	2.32973e+06	675147	0.624108	0.49803				944	Deamidated [R115;Dimethyl [K81;K162;K192;K327;K385;K704];R384;R384]	2	Deamidated [R115;R384]	1	Dimethyl [R384]	0
Q9CPQ3	Mitochondrial import receptor subunit TOM22 homolog OS=Mus musculus GN=Tomm22 PE=1 SV=3	Tomm22	66	6	25	142	15.5	4.34	Acetyl [N-Term];Deamidated [R47];Dimethyl [K22;K141];K27	7.89847e+06	4.65055e+06	3.69314e+06	3.90628e+06	2.82904e+06	3.39196e+06	0.618532	0.814515				515	Acetyl [N-Term];Deamidated [R47];Dimethyl [K22;K141];K27	1	Deamidated [R47]	0		0
Q8CH18	Cell division cycle and apoptosis regulator protein 1 OS=Mus musculus GN=Ccar1 PE=1 SV=1	Ccar1	5	4	12	1146	132	5.76	Dimethyl [K218;K1008];K460;K735	1.66778e+06	1.11333e+06	473651	853553	627700	454566	0.61748	0.445103				169	Dimethyl [K218;K1008];K460;K735	0		0		0
Q921F4	Heterogeneous nuclear ribonucleoprotein L-like OS=Mus musculus GN=Hnrnpll PE=1 SV=3	Hnrnpll;Hnrpll	20	7	15	591	64.1	5.85	Dimethyl [K147;K287;K413;K477;K483;K555]	2.51033e+06	2.35748e+06	2.55443e+06	2.73325e+06	1.43863e+06	1.06683e+06	0.61649	0.699286				375	Dimethyl [K147;K287;K413;K477;K483;K555]	0		0		0
Q8BSY0	Aspartyl/asparaginyl beta-hydroxylase OS=Mus musculus GN=Asph PE=1 SV=1	Asph	12	5	26	741	83	5.08	Deamidated [R42;Dimethyl [K113;K403];R43]	1.31932e+06	1.42024e+06	1.02219e+06	942627	886005	638713	0.614731	1.27665				887	Deamidated [R42;Dimethyl [K113;K403];R43]	2	Deamidated [R42;R43]	0		0
Q7TSJ2	Microtubule-associated protein 6 OS=Mus musculus GN=Map6 PE=1 SV=2	Map6;Mtap6	7	4	12	906	96.4	9.5	Deamidated [R385];Dimethyl [K364;K406];R385	125777	237279	196489	55732.8	170426	172471	0.613267	0.434255				166	Deamidated [R385];Dimethyl [K364;K406];R385	1	Deamidated [R385]	1	Dimethyl [R385]	0
P53569	CCAAT/enhancer-binding protein zeta OS=Mus musculus GN=Cebpz PE=1 SV=2	Cebpz	4	2	3	1052	120.2	5.74	Deamidated [R47];Dimethyl [K37]	383429	459698	339632	302078	291442	190026	0.613099	1.15561				28	Deamidated [R47];Dimethyl [K37]	1	Deamidated [R47]	0		0
Q3TZZ7	Extended synaptotagmin-2 OS=Mus musculus GN=Esyt2 PE=1 SV=1	Esyt2	6	4	10	845	94.1	7.75	Dimethyl [K163;K571]	1.87883e+06	1.69017e+06	1.25438e+06	1.24076e+06	1.11685e+06	804818	0.612192	1.12227				87	Dimethyl [K163;K571]	0		0		0
Q3TKR3	NACHT, LRR and PYD domains-containing protein 4C OS=Mus musculus GN=Nlrp4c PE=2 SV=1	Nlrp4c	6	5	9	982	112.6	6.92	Dimethyl [K206;K224;K307;K723]	1.25831e+06	1.23875e+06	1.13708e+06	895912	808293	685517	0.61202	2.13957				176	Dimethyl [K206;K224;K307;K723]	0		0		0
Q8BX09	Retinoblastoma-binding protein 5 OS=Mus musculus GN=Rbbp5 PE=1 SV=2	Rbbp5	6	2	3	538	59.1	5.1	Dimethyl [K202;K474]	1.7107e+06	324695	156456	913457	228033	117113	0.610958	0.172097				27	Dimethyl [K202;K474]	0		0		0
Q9EP72	ER membrane protein complex subunit 7 OS=Mus musculus GN=Emc7 PE=1 SV=1	Emc7	22	3	8	241	26.3	9.23	Dimethyl [K78;K103]	3.12659e+06	2.70741e+06	1.62762e+06	2.45881e+06	1.84441e+06	852978	0.610856	0.495262				105	Dimethyl [K78;K103]	0		0		0
P57784	U2 small nuclear ribonucleoprotein A' OS=Mus musculus GN=Snrpa1 PE=1 SV=2	Snrpa1	40	9	28	255	28.3	8.62	Deamidated [R235];Dimethyl [K138;K191;R235]	6.80108e+06	5.56951e+06	6.61171e+06	5.10834e+06	2.96933e+06	4.6384e+06	0.610572	1.11574				413	Deamidated [R235];Dimethyl [K138;K191;R235]	1	Deamidated [R235]	1	Dimethyl [R235]	0
Q8BFZ9	Erlin-2 OS=Mus musculus GN=Erlin2 PE=1 SV=1	Erlin2	38	6	34	340	37.8	5.5	Dimethyl [K72;K199;K201;K205;K232;K257;K267;K285]	6.74021e+06	6.65553e+06	5.89435e+06	4.69231e+06	4.34018e+06	3.6626e+06	0.608587	2.11923				491	Dimethyl [K72;K199;K201;K205;K232;K257;K267;K285]	0		0		0
Q9QXS1	Plectin OS=Mus musculus GN=Plec PE=1 SV=3	Plec	10	27	65	4691	533.9	5.96	Deamidated [R2815;Dimethyl [K772;K2796;K3292;K3510;K3512;K4482;K4616];R4473;R4634]	6.13293e+06	4.53995e+06	2.42191e+06	5.90321e+06	3.6897e+06	876751	0.606718	0.264118				501	Deamidated [R2815;Dimethyl [K772;K2796;K3292;K3510;K3512;K4482;K4616];R4473;R4634]	3	Deamidated [R2815;R4473;R4634]	0		0
Q3THS6	S-adenosylmethionine synthase isoform type-2 OS=Mus musculus GN=Mat2a PE=1 SV=2	Mat2a	11	3	8	395	43.7	6.48		2.03308e+06	2.04662e+06	3.23987e+06	1.30716e+06	1.64954e+06	1.78157e+06	0.603734	1.09224				63		0		0		0
P46978	Dolichyl-diphosphooligosaccharide--protein glycosyltransferase subunit STT3A OS=Mus musculus GN=Stt3a PE=1 SV=1	Stt3a	14	9	30	705	80.5	8.1	Dimethyl [K67;K565;K613;K641;K655]	1.21752e+07	8.77798e+06	5.65354e+06	6.70206e+06	6.05862e+06	4.26295e+06	0.601156	0.730946				162	Dimethyl [K67;K565;K613;K641;K655]	0		0		0
O35857	Mitochondrial import inner membrane translocase subunit TIM44 OS=Mus musculus GN=Timm44 PE=1 SV=2	Timm44	19	8	34	452	51.1	8.13	Dimethyl [K90;K138;K187;K188;K282;K293;K381]	6.0257e+06	4.32357e+06	3.16761e+06	3.55114e+06	3.13428e+06	2.13121e+06	0.599554	0.796582				531	Dimethyl [K90;K138;K187;K188;K282;K293;K381]	0		0		0
Q80Y14	Glutaredoxin-related protein 5, mitochondrial OS=Mus musculus GN=Glrx5 PE=1 SV=2	Glrx5	30	3	20	152	16.3	6.55	Dimethyl [K147;K152]	8.73844e+06	9.47898e+06	8.47553e+06	6.57911e+06	4.87419e+06	6.30406e+06	0.598691	1.85384				568	Dimethyl [K147;K152]	0		0		0
P35951	Low-density lipoprotein receptor OS=Mus musculus GN=Ldlr PE=1 SV=2	Ldlr	9	5	11	862	94.9	5.02	Dimethyl [K657]	888741	2.83919e+06	1.14653e+06	1.03448e+06	898617	898560	0.597406	0.510165				176	Dimethyl [K657]	0		0		0
O88455	7-dehydrocholesterol reductase OS=Mus musculus GN=Dhcr7 PE=1 SV=1	Dhcr7	7	2	7	471	53.9	8.35	Dimethyl [K138;K385]	1.16652e+06	467701	351850	528616	393785	268700	0.59302	0.42706				198	Dimethyl [K138;K385]	0		0		0
Q6A068	Cell division cycle 5-like protein OS=Mus musculus GN=Cdc5l PE=1 SV=2	Cdc5l	20	12	26	802	92.1	8.02	Deamidated [R240;Dimethyl [K20;K218;K219;K241;K270;K271;K290;K294;K312;K487;K644];R426]	3.3356e+06	4.87957e+06	3.50975e+06	3.5331e+06	2.03675e+06	2.31714e+06	0.592173	0.937924				156	Deamidated [R240;Dimethyl [K20;K218;K219;K241;K270;K271;K290;K294;K312;K487;K644];R426]	2	Deamidated [R240;R426]	0		0
Q9CQV1	Mitochondrial import inner membrane translocase subunit TIM16 OS=Mus musculus GN=Pam16 PE=1 SV=1	Pam16	55	5	19	125	13.8	9.64	Deamidated [R38];Dimethyl [R25;K67;K75;K82;K97]	1.17589e+06	1.26751e+06	1.2405e+06	918340	693730	847890	0.591726	2.04685				164	Deamidated [R38];Dimethyl [R25;K67;K75;K82;K97]	1	Deamidated [R38]	1	Dimethyl [R25]	0
Q8C052	Microtubule-associated protein 1S OS=Mus musculus GN=Map1s PE=1 SV=2	Map1s;Mtap1s	7	5	14	973	102.9	7.02	Dimethyl [K61;K76]	992805	1.1068e+06	1.27593e+06	866174	850812	555873	0.591688	1.18907				227	Dimethyl [K61;K76]	0		0		0
Q9QWV9	Cyclin-T1 OS=Mus musculus GN=Ccnt1 PE=1 SV=3	Ccnt1	6	2	6	724	80.5	8.68	Dimethyl [K376]	133549	465614	270080	138020	227931	157459	0.587147	0.447087				50	Dimethyl [K376]	0		0		0
Q9CZR8	Elongation factor Ts, mitochondrial OS=Mus musculus GN=Tsfm PE=1 SV=1	Tsfm	46	10	39	324	35.3	7.06	Deamidated [R154;Dimethyl [K64;K199;K75;K83;R254;R254];R281]	1.02563e+07	1.106e+07	8.67994e+06	7.69295e+06	7.49422e+06	5.04564e+06	0.586351	1.23869				540	Deamidated [R154;Dimethyl [K64;K199;K75;K83;R254;R254];R281]	3	Deamidated [R154;R254;R281]	1	Dimethyl [R254]	0
P29391	Ferritin light chain 1 OS=Mus musculus GN=Ftl1 PE=1 SV=2	Ftl1	48	7	21	183	20.8	6	Acetyl [N-Term];Deamidated [R6;Dimethyl [K84;K92];R19]	3.48712e+06	2.59091e+06	4.12781e+06	2.18741e+06	1.72358e+06	2.95078e+06	0.581713	0.910569				378	Acetyl [N-Term];Deamidated [R6;Dimethyl [K84;K92];R19]	2	Deamidated [R6;R19]	0		0
Q8VDW0	ATP-dependent RNA helicase DDX39A OS=Mus musculus GN=Ddx39a PE=1 SV=1	Ddx39	49	7	80	427	49	5.68	Acetyl [N-Term];Deamidated [R373];Dimethyl [K31;K130;K154;K155;K161;K162;K32;K333;K35;K397];K52;K89;R134;R338	7.96135e+06	8.20149e+06	8.07123e+06	6.01813e+06	5.67284e+06	4.6063e+06	0.581565	2.10817				861	Acetyl [N-Term];Deamidated [R373];Dimethyl [K31;K130;K154;K155;K161;K162;K32;K333;K35;K397];K52;K89;R134;R338	1	Deamidated [R373]	2	Dimethyl [R134;R338]	0
P25206	DNA replication licensing factor MCM3 OS=Mus musculus GN=Mcm3 PE=1 SV=2	Mcm3	32	17	61	812	91.5	5.55	Deamidated [R17;Dimethyl [R17;K228;K230;K266;K293;K35;K579;K81;K93;R234;R391;R543;R596;R780]	1.02732e+07	8.59957e+06	1.2288e+07	6.92067e+06	7.28827e+06	6.47573e+06	0.577572	1.67651				720	Deamidated [R17;Dimethyl [R17;K228;K230;K266;K293;K35;K579;K81;K93;R234;R391;R543;R596;R780]	5	Deamidated [R17;R391;R543;R596;R780]	3	Dimethyl [R17;R234;R780]	0
Q61466	SWI/SNF-related matrix-associated actin-dependent regulator of chromatin subfamily D member 1 OS=Mus musculus GN=Smarcd1 PE=1 SV=3	Smarcd1	20	7	24	515	58.2	9.25	Deamidated [R102;Dimethyl [K101;K194;K273;R102;R210];R503]	1.35267e+06	1.36756e+06	472452	785412	848733	399772	0.571168	0.392312				404	Deamidated [R102;Dimethyl [K101;K194;K273;R102;R210];R503]	2	Deamidated [R102;R210]	2	Dimethyl [R102;R503]	0
Q922F4	Tubulin beta-6 chain OS=Mus musculus GN=Tubb6 PE=1 SV=1	Tubb6	51	6	146	447	50.1	4.89	Deamidated [R121];Dimethyl [K57;K122;K174;K252;K297;K336;K350;K379];Methyl [R121];R156;R162;R251	5.44011e+06	2.37521e+06	3.61375e+06	4.04033e+06	1.43825e+06	2.46723e+06	0.567835	0.441923				1702	Deamidated [R121];Dimethyl [K57;K122;K174;K252;K297;K336;K350;K379];Methyl [R121];R156;R162;R251	1	Deamidated [R121]	3	Dimethyl [R156;R162;R251]	1	Methyl [R121]
Q9DCA5	Ribosome biogenesis protein BRX1 homolog OS=Mus musculus GN=Brix1 PE=1 SV=3	Brix1	11	4	6	353	41.2	10.02	Dimethyl [K153;K242]	1.65738e+06	1.07473e+06	899621	912796	992151	545301	0.56605	0.684552				37	Dimethyl [K153;K242]	0		0		0
P61924	Coatomer subunit zeta-1 OS=Mus musculus GN=Copz1 PE=1 SV=1	Copz1	37	5	19	177	20.2	4.81	Acetyl [N-Term];Dimethyl [K29;K168;K172];K39;R149	5.97619e+06	5.5298e+06	5.85027e+06	4.25545e+06	4.89342e+06	2.87723e+06	0.563374	1.14336				110	Acetyl [N-Term];Dimethyl [K29;K168;K172];K39;R149	0		1	Dimethyl [R149]	0
Q05920	Pyruvate carboxylase, mitochondrial OS=Mus musculus GN=Pc PE=1 SV=1	Pcx	17	13	30	1178	129.6	6.71	Dimethyl [K104;K428;K434;K442;K661;K855;K886]	3.31094e+06	4.10614e+06	3.21201e+06	2.73725e+06	2.79877e+06	1.76646e+06	0.563373	1.08894				427	Dimethyl [K104;K428;K434;K442;K661;K855;K886]	0		0		0
Q8JZR0	Long-chain-fatty-acid--CoA ligase 5 OS=Mus musculus GN=Acsl5 PE=1 SV=1	Acsl5	15	6	21	683	76.2	7.09	Deamidated [R564];Dimethyl [K221;K557;K599];R566	1.22621e+06	1.30314e+06	881688	987684	856753	516585	0.562794	0.778094				51	Deamidated [R564];Dimethyl [K221;K557;K599];R566	1	Deamidated [R564]	1	Dimethyl [R566]	0
O35344	Importin subunit alpha-4 OS=Mus musculus GN=Kpna3 PE=1 SV=1	Kpna3	12	3	16	521	57.7	4.94	Acetyl [N-Term];Dimethyl [K97;K112;K121;K436];R103	1.04512e+06	995132	688199	955050	657294	354289	0.562088	0.54144				196	Acetyl [N-Term];Dimethyl [K97;K112;K121;K436];R103	0		1	Dimethyl [R103]	0
P42567	Epidermal growth factor receptor substrate 15 OS=Mus musculus GN=Eps15 PE=1 SV=1	Eps15	7	5	5	897	98.4	4.6	Acetyl [N-Term];Deamidated [R379];Dimethyl [K386]	376476	430646	313607	434391	248978	147355	0.557905	0.522324				66	Acetyl [N-Term];Deamidated [R379];Dimethyl [K386]	1	Deamidated [R379]	0		0
P02463	Collagen alpha-1(IV) chain OS=Mus musculus GN=Col4a1 PE=1 SV=4	Col4a1	3	4	14	1669	160.6	8.24	Dimethyl [K1465]	2.41587e+06	2.55109e+06	1.88673e+06	1.56753e+06	1.93708e+06	1.20422e+06	0.55636	1.09298				65	Dimethyl [K1465]	0		0		0
Q9R0P6	Signal peptidase complex catalytic subunit SEC11A OS=Mus musculus GN=Sec11a PE=1 SV=1	Sec11a	17	3	12	179	20.6	9.33	Dimethyl [K104;K110]	1.64302e+06	1.01045e+06	515113	665710	757736	533648	0.555875	0.475472				53	Dimethyl [K104;K110]	0		0		0
Q8BU11	TOX high mobility group box family member 4 OS=Mus musculus GN=Tox4 PE=1 SV=3	Tox4	9	4	17	619	65.9	5.01	Deamidated [R421];Dimethyl [K242;K255;K492]	559150	603712	476882	611472	515127	161647	0.553554	0.380641				357	Deamidated [R421];Dimethyl [K242;K255;K492]	1	Deamidated [R421]	0		0
Q8C7K6	Prenylcysteine oxidase-like OS=Mus musculus GN=Pcyox1l PE=1 SV=1	Pcyox1l	14	5	11	495	54.8	7.65	Deamidated [R432];Dimethyl [K277]	3.57843e+06	3.18724e+06	1.91669e+06	2.93523e+06	2.62251e+06	903989	0.550486	0.3805				100	Deamidated [R432];Dimethyl [K277]	1	Deamidated [R432]	0		0
P47934	Carnitine O-acetyltransferase OS=Mus musculus GN=Crat PE=1 SV=3	Crat	9	4	6	626	70.8	8.44	Dimethyl [K126]	1.00308e+06	885232	674610	747558	490246	520574	0.550227	1.01541				96	Dimethyl [K126]	0		0		0
Q99JP7	Gamma-glutamyltransferase 7 OS=Mus musculus GN=Ggt7 PE=1 SV=2	Ggt7	17	7	14	662	70.2	5.06	Acetyl [N-Term];Deamidated [R29];Dimethyl [K45;K225;K237];K63	3.50709e+06	2.14567e+06	1.92061e+06	2.53219e+06	1.38167e+06	1.31972e+06	0.548745	0.609551				116	Acetyl [N-Term];Deamidated [R29];Dimethyl [K45;K225;K237];K63	1	Deamidated [R29]	0		0
P16627	Heat shock 70 kDa protein 1-like OS=Mus musculus GN=Hspa1l PE=1 SV=4	Hspa1l	20	4	48	641	70.6	6.24	Deamidated [R38;Dimethyl [K58;K189;K425;K509];R418;R449]	167726	1.43481e+06	1.8788e+06	223874	896816	719534	0.54869	0.163039				766	Deamidated [R38;Dimethyl [K58;K189;K425;K509];R418;R449]	3	Deamidated [R38;R418;R449]	0		0
Q99JI4	26S proteasome non-ATPase regulatory subunit 6 OS=Mus musculus GN=Psmd6 PE=1 SV=1	Psmd6	7	2	4	389	45.5	5.52	Dimethyl [K117]	282082	373505	424518	337493	249858	169954	0.547321	0.749917				22	Dimethyl [K117]	0		0		0
Q921T2	Torsin-1A-interacting protein 1 OS=Mus musculus GN=Tor1aip1 PE=1 SV=3	Tor1aip1	21	6	16	595	66.7	7.05	Dimethyl [K470;K482;K590]	1.97964e+06	1.75974e+06	1.28301e+06	1.42503e+06	1.04167e+06	965114	0.547155	1.01111				106	Dimethyl [K470;K482;K590]	0		0		0
Q62376	U1 small nuclear ribonucleoprotein 70 kDa OS=Mus musculus GN=Snrnp70 PE=1 SV=2	Snrnp70	26	9	30	448	52	9.94	Acetyl [N-Term];Deamidated [R422];Dimethyl [K27;K103;K130;K32;K87;R131]	1.16605e+07	6.28293e+06	5.88888e+06	5.09932e+06	4.76062e+06	5.71195e+06	0.545849	0.778243				348	Acetyl [N-Term];Deamidated [R422];Dimethyl [K27;K103;K130;K32;K87;R131]	1	Deamidated [R422]	1	Dimethyl [R131]	0
Q62241	U1 small nuclear ribonucleoprotein C OS=Mus musculus GN=Snrpc PE=1 SV=1	Snrpc	33	6	19	159	17.4	9.67	Acetyl [N-Term];Deamidated [R21];Dimethyl [K52;K61]	5.50095e+06	2.78012e+06	2.48877e+06	2.46403e+06	1.80839e+06	2.75191e+06	0.5447	0.609074				143	Acetyl [N-Term];Deamidated [R21];Dimethyl [K52;K61]	1	Deamidated [R21]	0		0
Q99LD9	Translation initiation factor eIF-2B subunit beta OS=Mus musculus GN=Eif2b2 PE=1 SV=1	Eif2b2	5	2	2	351	38.9	6.24	Dimethyl [K23]	127346	97774.2	111404	56999.6	93974.7	83927.2	0.541833	1.04069				0	Dimethyl [K23]	0		0		0
O89001	Carboxypeptidase D OS=Mus musculus GN=Cpd PE=1 SV=2	Cpd	4	3	4	1377	152.3	6.18	Deamidated [R128];Dimethyl [K132;K557]	451791	478394	375195	170164	221087	701281	0.539989	0.352617				0	Deamidated [R128];Dimethyl [K132;K557]	1	Deamidated [R128]	0		0
Q99K23	Ufm1-specific protease 2 OS=Mus musculus GN=Ufsp2 PE=1 SV=1	Ufsp2	14	4	11	461	52.5	6.76	Deamidated [R232];Dimethyl [K39;K220;K236;K332;R219;R340]	1.80224e+06	815620	701186	1.05259e+06	728247	439322	0.537944	0.40897				26	Deamidated [R232];Dimethyl [K39;K220;K236;K332;R219;R340]	1	Deamidated [R232]	2	Dimethyl [R219;R340]	0
Q9D6J6	NADH dehydrogenase [ubiquinone] flavoprotein 2, mitochondrial OS=Mus musculus GN=Ndufv2 PE=1 SV=2	Ndufv2	45	8	35	248	27.3	7.4	Deamidated [R61];Dimethyl [K60;K208;K238];R61	6.63373e+06	5.61676e+06	6.3022e+06	4.74301e+06	2.98109e+06	5.43569e+06	0.537102	0.923417				285	Deamidated [R61];Dimethyl [K60;K208;K238];R61	1	Deamidated [R61]	1	Dimethyl [R61]	0
Q80WQ2	Protein VAC14 homolog OS=Mus musculus GN=Vac14 PE=1 SV=1	Vac14	4	2	5	782	88	6.13	Dimethyl [K733]	267035	140153	413208	211839	186955	127859	0.536892	0.460753				59	Dimethyl [K733]	0		0		0
Q8BX10	Serine/threonine-protein phosphatase PGAM5, mitochondrial OS=Mus musculus GN=Pgam5 PE=1 SV=1	Pgam5	23	5	17	288	32	9.04	Deamidated [R234;Dimethyl [K161;R217];R264;R268]	2.52452e+06	2.49349e+06	2.44087e+06	1.94646e+06	1.56927e+06	1.64818e+06	0.536582	2.31354				271	Deamidated [R234;Dimethyl [K161;R217];R264;R268]	3	Deamidated [R234;R264;R268]	1	Dimethyl [R217]	0
Q9D0S9	Histidine triad nucleotide-binding protein 2, mitochondrial OS=Mus musculus GN=Hint2 PE=1 SV=1	Hint2	17	2	5	163	17.3	9.82		840349	877837	735284	672535	552206	480116	0.535014	1.53625				126		0		0		0
Q3UFY8	Mitochondrial ribonuclease P protein 1 OS=Mus musculus GN=Trmt10c PE=1 SV=2	Trmt10c	13	3	16	414	48.4	9.38	Deamidated [R90];Dimethyl [K81;K244]	1.10533e+06	1.20627e+06	1.09877e+06	868398	776487	716351	0.533571	2.36514				150	Deamidated [R90];Dimethyl [K81;K244]	1	Deamidated [R90]	0		0
Q8VCM8	Nicalin OS=Mus musculus GN=Ncln PE=1 SV=2	Ncln	25	10	40	563	62.9	6.49	Deamidated [R64];Dimethyl [K99;K279;K359;K471];R379	6.71109e+06	6.34831e+06	5.10392e+06	4.08379e+06	4.75814e+06	3.69497e+06	0.532885	1.53152				449	Deamidated [R64];Dimethyl [K99;K279;K359;K471];R379	1	Deamidated [R64]	1	Dimethyl [R379]	0
O55029	Coatomer subunit beta' OS=Mus musculus GN=Copb2 PE=1 SV=2	Copb2	26	16	52	905	102.4	5.3	Deamidated [R254;Dimethyl [K186;K199;K219;K298;K569;K669;K680;K802];R406];R750	9.02323e+06	6.91971e+06	6.50216e+06	6.8839e+06	6.353e+06	3.09061e+06	0.528907	0.599468				653	Deamidated [R254;Dimethyl [K186;K199;K219;K298;K569;K669;K680;K802];R406];R750	2	Deamidated [R254;R406]	1	Dimethyl [R750]	0
P97372	Proteasome activator complex subunit 2 OS=Mus musculus GN=Psme2 PE=1 SV=4	Psme2;Psme2b;Psme2b-ps	18	3	3	239	27	5.76	Dimethyl [K156;K166]	1.10184e+06	661317	851796	1.08193e+06	427107	447662	0.528382	0.471912				60	Dimethyl [K156;K166]	0		0		0
O88967	ATP-dependent zinc metalloprotease YME1L1 OS=Mus musculus GN=Yme1l1 PE=1 SV=1	Yme1l1	20	10	27	715	80	8.97	Dimethyl [K179;K211;K276;K284;K388;K498;K625;K650]	5.10242e+06	8.27729e+06	3.77843e+06	4.00066e+06	3.79872e+06	3.51526e+06	0.526248	0.720705				352	Dimethyl [K179;K211;K276;K284;K388;K498;K625;K650]	0		0		0
Q9D883	Splicing factor U2AF 35 kDa subunit OS=Mus musculus GN=U2af1 PE=1 SV=4	U2af1	42	7	19	239	27.8	8.81	Acetyl [N-Term];Deamidated [R151];Dimethyl [K13;K116];K15	3.26841e+06	4.51703e+06	3.59249e+06	2.01498e+06	2.6689e+06	3.30198e+06	0.526201	0.992723				221	Acetyl [N-Term];Deamidated [R151];Dimethyl [K13;K116];K15	1	Deamidated [R151]	0		0
Q6PIP5	NudC domain-containing protein 1 OS=Mus musculus GN=Nudcd1 PE=1 SV=2	Nudcd1	7	3	10	582	66.7	5.3	Deamidated [R564];Dimethyl [K571]	377768	462161	600194	476110	283659	260052	0.525689	0.719821				134	Deamidated [R564];Dimethyl [K571]	1	Deamidated [R564]	0		0
Q6PHZ2	Calcium/calmodulin-dependent protein kinase type II subunit delta OS=Mus musculus GN=Camk2d PE=1 SV=1	Camk2d	14	3	8	499	56.3	7.25	Dimethyl [K22;K246;K268]	1.32831e+06	1.64359e+06	1.14388e+06	1.50583e+06	949727	585590	0.525424	0.55176				153	Dimethyl [K22;K246;K268]	0		0		0
Q91VM5	RNA binding motif protein, X-linked-like-1 OS=Mus musculus GN=Rbmxl1 PE=2 SV=1	Rbmxl1	32	12	26	388	42.1	9.99	Deamidated [R141];Dimethyl [K22;K30;K41;K63;K80;K86]	2.12691e+06	358453	625201	649514	528085	466517	0.524911	0.272797				302	Deamidated [R141];Dimethyl [K22;K30;K41;K63;K80;K86]	1	Deamidated [R141]	0		0
B9EJ86	Oxysterol-binding protein-related protein 8 OS=Mus musculus GN=Osbpl8 PE=1 SV=1	Osbpl8	5	3	8	889	101.2	6.96		601802	1.37155e+06	1.12532e+06	1.2624e+06	1.36768e+06	180920	0.524059	0.197777				47		0		0		0
Q9CY50	Translocon-associated protein subunit alpha OS=Mus musculus GN=Ssr1 PE=1 SV=1	Ssr1	12	3	13	286	32	4.45	Dimethyl [K102;K110]	1.221e+07	7.22428e+06	6.45103e+06	6.21423e+06	4.15372e+06	7.41811e+06	0.52378	0.62626				221	Dimethyl [K102;K110]	0		0		0
A2AG50	MAP7 domain-containing protein 2 OS=Mus musculus GN=Map7d2 PE=1 SV=1	Map7d2;Mtap7d2	17	8	26	781	86	8.81	Dimethyl [K48;K101;K373;K431;K438;K451;K749;K750;K762]	1.97582e+06	2.22861e+06	2.29771e+06	1.64939e+06	1.36639e+06	1.51082e+06	0.52372	2.15396				236	Dimethyl [K48;K101;K373;K431;K438;K451;K749;K750;K762]	0		0		0
Q14C51	Pentatricopeptide repeat domain-containing protein 3, mitochondrial OS=Mus musculus GN=Ptcd3 PE=1 SV=2	Ptcd3	8	3	6	685	77.7	5.88	Dimethyl [K300;K539;K556;K619]	1.39489e+06	1.45122e+06	1.15642e+06	1.01225e+06	658001	1.18356e+06	0.523408	0.895106				51	Dimethyl [K300;K539;K556;K619]	0		0		0
Q9CRD0	OCIA domain-containing protein 1 OS=Mus musculus GN=Ociad1 PE=1 SV=1	Ociad1	54	7	31	247	27.6	7.81	Deamidated [R16;Dimethyl [R8;K131;K133;K155;K195];K64;R16;R160]	1.95853e+06	1.8133e+06	1.50847e+06	1.53122e+06	965644	1.2264e+06	0.520931	1.10245				599	Deamidated [R16;Dimethyl [R8;K131;K133;K155;K195];K64;R16;R160]	2	Deamidated [R16;R160]	2	Dimethyl [R8;R16]	0
P62823	Ras-related protein Rab-3C OS=Mus musculus GN=Rab3c PE=1 SV=1	Rab3c	46	7	21	227	25.9	5.24	Dimethyl [K43;K144;K175;K181;K194;K209]	2.44344e+06	1.96354e+06	1.53031e+06	1.72116e+06	2.73513e+06	528375	0.520522	0.286839				80	Dimethyl [K43;K144;K175;K181;K194;K209]	0		0		0
Q91V81	RNA-binding protein 42 OS=Mus musculus GN=Rbm42 PE=1 SV=1	Rbm42	16	4	10	474	49.8	9.63	Deamidated [R124];Dimethyl [K424]	622895	1.21193e+06	926810	753342	312355	1.00866e+06	0.51988	0.37614				199	Deamidated [R124];Dimethyl [K424]	1	Deamidated [R124]	0		0
Q8CHY6	Transcriptional repressor p66 alpha OS=Mus musculus GN=Gatad2a PE=1 SV=2	Gatad2a	22	8	25	629	67.3	9.89	Deamidated [R191;Dimethyl [K174;K485;K601];R339]	2.55743e+06	1.58162e+06	1.29074e+06	1.7675e+06	1.05846e+06	947171	0.519644	0.573963				203	Deamidated [R191;Dimethyl [K174;K485;K601];R339]	2	Deamidated [R191;R339]	0		0
Q9D1H8	39S ribosomal protein L53, mitochondrial OS=Mus musculus GN=Mrpl53 PE=1 SV=1	Mrpl53	56	5	8	118	12.7	9.52	Dimethyl [K25]	2.61917e+06	2.03214e+06	2.23141e+06	1.95646e+06	1.19167e+06	1.75659e+06	0.512023	0.99182				96	Dimethyl [K25]	0		0		0
O88384	Vesicle transport through interaction with t-SNAREs homolog 1B OS=Mus musculus GN=Vti1b PE=1 SV=1	Vti1b	11	2	3	232	26.7	8.79	Acetyl [N-Term];Dimethyl [K13]	701050	442386	357306	375763	372295	274413	0.509787	0.721385				57	Acetyl [N-Term];Dimethyl [K13]	0		0		0
Q9CQJ8	NADH dehydrogenase [ubiquinone] 1 beta subcomplex subunit 9 OS=Mus musculus GN=Ndufb9 PE=1 SV=3	Ndufb9	50	5	31	179	22	7.8	Acetyl [N-Term];Deamidated [R93;Dimethyl [K15;K121];R158;R159]	2.76568e+06	3.2895e+06	2.54341e+06	2.12446e+06	1.46255e+06	2.58766e+06	0.508343	0.894575				261	Acetyl [N-Term];Deamidated [R93;Dimethyl [K15;K121];R158;R159]	3	Deamidated [R93;R158;R159]	0		0
P70333	Heterogeneous nuclear ribonucleoprotein H2 OS=Mus musculus GN=Hnrnph2 PE=1 SV=1	Hnrnph2	39	7	81	449	49.2	6.3	Deamidated [R52;Dimethyl [K35;K167;K347];K68;K72;K73;K87;Methyl [R233];R233;R259];R52	3.27852e+06	1.66336e+06	957017	1.52658e+06	853534	1.39433e+06	0.507455	0.368481				1836	Deamidated [R52;Dimethyl [K35;K167;K347];K68;K72;K73;K87;Methyl [R233];R233;R259];R52	2	Deamidated [R52;R259]	2	Dimethyl [R52;R233]	1	Methyl [R233]
Q76KJ5	DNA-directed RNA polymerase I subunit RPA34 OS=Mus musculus GN=Cd3eap PE=1 SV=2	Cd3eap	29	7	25	399	43.1	9.61	Deamidated [R169];Dimethyl [K181;K244;K278;K391];R369	659893	1.24616e+06	1.56085e+06	874273	589953	866438	0.507374	0.537809				365	Deamidated [R169];Dimethyl [K181;K244;K278;K391];R369	1	Deamidated [R169]	1	Dimethyl [R369]	0
Q5SUR0	Phosphoribosylformylglycinamidine synthase OS=Mus musculus GN=Pfas PE=1 SV=1	Pfas	4	3	4	1337	144.5	5.67	Dimethyl [K1056]	358730	190707	577695	237141	216154	269519	0.505456	0.462545				0	Dimethyl [K1056]	0		0		0
Q8R5J9	PRA1 family protein 3 OS=Mus musculus GN=Arl6ip5 PE=1 SV=2	Arl6ip5	14	3	6	188	21.5	9.61	Acetyl [N-Term];Dimethyl [K185]	3.59777e+06	1.7241e+06	1.32309e+06	2.15551e+06	1.27891e+06	1.04107e+06	0.505285	0.401461				28	Acetyl [N-Term];Dimethyl [K185]	0		0		0
P84089	Enhancer of rudimentary homolog OS=Mus musculus GN=Erh PE=1 SV=1	Erh	46	5	28	104	12.3	5.92	Acetyl [N-Term];Dimethyl [K12;K34;K84;K88];R13	1.25732e+07	6.05718e+06	5.45551e+06	5.8811e+06	4.82662e+06	5.12101e+06	0.505037	0.579829				539	Acetyl [N-Term];Dimethyl [K12;K34;K84;K88];R13	0		1	Dimethyl [R13]	0
P19426	Negative elongation factor E OS=Mus musculus GN=Nelfe PE=1 SV=2	Nelfe;Rdbp	15	3	8	375	42.5	9.38	Dimethyl [K66;R164]	260786	436023	629071	239188	276260	379226	0.50442	0.532367				401	Dimethyl [K66;R164]	0		1	Dimethyl [R164]	0
Q3UM18	Large subunit GTPase 1 homolog OS=Mus musculus GN=Lsg1 PE=1 SV=2	Lsg1	15	7	12	644	73.1	6.51	Deamidated [R488];Dimethyl [K352;K360;K369;K385]	2.51298e+06	2.16178e+06	1.54006e+06	2.24066e+06	1.86683e+06	700703	0.504407	0.377312				36	Deamidated [R488];Dimethyl [K352;K360;K369;K385]	1	Deamidated [R488]	0		0
Q07813	Apoptosis regulator BAX OS=Mus musculus GN=Bax PE=1 SV=1	Bax	30	5	11	192	21.4	4.98		3.3936e+06	2.01426e+07	3.13991e+06	4.26767e+06	7.0066e+06	2.5211e+06	0.503167	0.198872				158		0		0		0
Q9JLR1	Protein transport protein Sec61 subunit alpha isoform 2 OS=Mus musculus GN=Sec61a2 PE=2 SV=3	Sec61a2	13	2	16	476	52.2	8.06	Dimethyl [K10;K107;K21;K388;K395];R109;R24	947596	847754	772214	755424	979807	295035	0.502083	0.398603				85	Dimethyl [K10;K107;K21;K388;K395];R109;R24	0		2	Dimethyl [R24;R109]	0
Q8R3G1	Nuclear inhibitor of protein phosphatase 1 OS=Mus musculus GN=Ppp1r8 PE=1 SV=1	Ppp1r8	22	4	15	351	38.5	7.37	Deamidated [R221];Dimethyl [K105;K193]	1.50801e+06	1.1541e+06	1.42714e+06	909233	996462	965200	0.502014	1.81161				182	Deamidated [R221];Dimethyl [K105;K193]	1	Deamidated [R221]	0		0
Q61102	ATP-binding cassette sub-family B member 7, mitochondrial OS=Mus musculus GN=Abcb7 PE=1 SV=3	Abcb7	3	2	3	752	82.5	9.32	Dimethyl [K151;K449]	196088	234796	118815	117808	134184	122668	0.498742	0.767439				57	Dimethyl [K151;K449]	0		0		0
Q9CWN7	CCR4-NOT transcription complex subunit 11 OS=Mus musculus GN=Cnot11 PE=1 SV=1	Cnot11;D1Bwg0212e	7	2	4	505	54.9	6.55	Dimethyl [K177;K502]	288743	434769	344773	355097	223510	194334	0.496197	0.724341				45	Dimethyl [K177;K502]	0		0		0
Q9D8V0	Minor histocompatibility antigen H13 OS=Mus musculus GN=Hm13 PE=1 SV=1	H13	22	5	17	378	41.7	6.04	Dimethyl [K61;K150;K161;K251;K352;K361;K371]	4.40522e+06	3.25978e+06	1.97322e+06	2.62887e+06	2.46169e+06	1.56357e+06	0.495203	0.529185				186	Dimethyl [K61;K150;K161;K251;K352;K361;K371]	0		0		0
Q9WTX8	Mitotic spindle assembly checkpoint protein MAD1 OS=Mus musculus GN=Mad1l1 PE=1 SV=1	Mad1l1	9	4	12	717	83.5	5.66	Deamidated [R434];Dimethyl [K243;K495]	332028	813888	327111	485903	277511	234286	0.494809	0.386889				198	Deamidated [R434];Dimethyl [K243;K495]	1	Deamidated [R434]	0		0
Q9Z1B5	Mitotic spindle assembly checkpoint protein MAD2A OS=Mus musculus GN=Mad2l1 PE=1 SV=2	Mad2l1	8	2	2	205	23.6	5.2		1.28209e+06	1.08355e+06	1.07803e+06	524051	491729	2.08465e+06	0.493052	0.291288				0		0		0		0
P58742	Aladin OS=Mus musculus GN=Aaas PE=1 SV=1	Aaas	17	4	24	546	59.4	6.87	Deamidated [R39;Dimethyl [K189;K466];R394]	1.23328e+06	1.49416e+06	1.17502e+06	1.23408e+06	1.15553e+06	546399	0.4915	0.556382				402	Deamidated [R39;Dimethyl [K189;K466];R394]	2	Deamidated [R39;R394]	0		0
Q9Z0H3	SWI/SNF-related matrix-associated actin-dependent regulator of chromatin subfamily B member 1 OS=Mus musculus GN=Smarcb1 PE=1 SV=1	Smarcb1	13	3	13	385	44.1	6.23	Deamidated [R261]	1.18855e+06	871271	395633	714591	538402	383237	0.491456	0.383467				199	Deamidated [R261]	1	Deamidated [R261]	0		0
Q9D7N3	28S ribosomal protein S9, mitochondrial OS=Mus musculus GN=Mrps9 PE=1 SV=3	Mrps9	19	5	17	390	44.9	8.81	Deamidated [R237];Dimethyl [K119;K248];R176	1.74802e+06	1.18331e+06	970227	1.02461e+06	673207	1.04787e+06	0.491093	0.688693				125	Deamidated [R237];Dimethyl [K119;K248];R176	1	Deamidated [R237]	1	Dimethyl [R176]	0
Q9DBZ1	Inhibitor of nuclear factor kappa-B kinase-interacting protein OS=Mus musculus GN=Ikbip PE=1 SV=2	Ikbip	8	2	7	373	42.5	5.1	Dimethyl [K89;K333]	528133	523644	540055	302611	404575	440463	0.489901	1.38929				313	Dimethyl [K89;K333]	0		0		0
O09106	Histone deacetylase 1 OS=Mus musculus GN=Hdac1 PE=1 SV=1	Hdac1	16	3	14	482	55	5.48	Dimethyl [K74;K279;K361];K89	2.13576e+06	1.35293e+06	725331	1.19183e+06	1.04708e+06	609840	0.487165	0.378882				75	Dimethyl [K74;K279;K361];K89	0		0		0
Q80ZS3	28S ribosomal protein S26, mitochondrial OS=Mus musculus GN=Mrps26 PE=1 SV=1	Mrps26	28	5	19	200	23.4	9.96	Dimethyl [K135;K153;K193]	4.16193e+06	5.65303e+06	1.53014e+06	2.24202e+06	2.38506e+06	2.45462e+06	0.485207	0.353561				336	Dimethyl [K135;K153;K193]	0		0		0
O35218	Cleavage and polyadenylation specificity factor subunit 2 OS=Mus musculus GN=Cpsf2 PE=1 SV=1	Cpsf2	7	3	10	782	88.3	5.11	Deamidated [R579];Dimethyl [K375]	726823	919351	897758	583710	711021	527407	0.484829	1.36292				93	Deamidated [R579];Dimethyl [K375]	1	Deamidated [R579]	0		0
Q9ERF3	WD repeat-containing protein 61 OS=Mus musculus GN=Wdr61 PE=1 SV=1	Wdr61	16	3	4	305	33.8	5.36	Dimethyl [K139;K140]	2.39875e+06	1.14035e+06	1.48456e+06	1.18849e+06	973320	1.28103e+06	0.484792	0.653572				95	Dimethyl [K139;K140]	0		0		0
Q8JZQ2	AFG3-like protein 2 OS=Mus musculus GN=Afg3l2 PE=1 SV=1	Afg3l2	15	8	12	802	89.5	8.6	Deamidated [R533];Dimethyl [K296;K353;K507;K686;K732]	3.23917e+06	3.14327e+06	2.61329e+06	2.46249e+06	2.25005e+06	1.76177e+06	0.48222	1.30023				127	Deamidated [R533];Dimethyl [K296;K353;K507;K686;K732]	1	Deamidated [R533]	0		0
Q9CRY7	Glycerophosphodiester phosphodiesterase domain-containing protein 1 OS=Mus musculus GN=Gdpd1 PE=1 SV=1	Gdpd1	12	3	14	314	35.8	8.31	Dimethyl [K105;K115;K304]	1.69071e+06	1.90677e+06	1.63196e+06	1.4179e+06	1.54053e+06	896291	0.475383	0.877306				263	Dimethyl [K105;K115;K304]	0		0		0
P97452	Ribosome biogenesis protein BOP1 OS=Mus musculus GN=Bop1 PE=1 SV=1	Bop1	6	3	9	732	82.5	6.28	Deamidated [R500];Dimethyl [K239;K241]	988341	559714	515874	557619	416355	458352	0.474389	0.672887				133	Deamidated [R500];Dimethyl [K239;K241]	1	Deamidated [R500]	0		0
Q6PIU9	Uncharacterized protein FLJ45252 homolog OS=Mus musculus PE=1 SV=2	Aak1;LOC102637099;Gm38495	9	2	7	354	37.7	5.07	Deamidated [R98]	333908	226976	234011	240728	224759	122886	0.471824	0.591769				101	Deamidated [R98]	1	Deamidated [R98]	0		0
P50544	Very long-chain specific acyl-CoA dehydrogenase, mitochondrial OS=Mus musculus GN=Acadvl PE=1 SV=3	Acadvl	12	4	21	656	70.8	8.75	Deamidated [R63;Dimethyl [K52;K601;R230];R616]	746070	666963	403319	527641	574701	248128	0.471795	0.427128				315	Deamidated [R63;Dimethyl [K52;K601;R230];R616]	2	Deamidated [R63;R230]	1	Dimethyl [R616]	0
P41216	Long-chain-fatty-acid--CoA ligase 1 OS=Mus musculus GN=Acsl1 PE=1 SV=2	Acsl1	12	7	20	699	77.9	7.15	Dimethyl [K573;K641];R580	1.71457e+06	2.4946e+06	1.87193e+06	1.86448e+06	1.69324e+06	952575	0.470905	0.615133				231	Dimethyl [K573;K641];R580	0		1	Dimethyl [R580]	0
Q99J62	Replication factor C subunit 4 OS=Mus musculus GN=Rfc4 PE=1 SV=1	Rfc4	14	4	7	364	39.8	6.7	Dimethyl [K84;K232]	1.03402e+06	1.37524e+06	1.63704e+06	923816	1.04243e+06	908594	0.470569	1.08965				58	Dimethyl [K84;K232]	0		0		0
Q9D172	ES1 protein homolog, mitochondrial OS=Mus musculus GN=D10Jhu81e PE=1 SV=1	D10Jhu81e;LOC100046684;LOC102641949	21	5	14	266	28.1	8.78	Dimethyl [K114;K139;K149;K152;K266]	3.97662e+06	4.45003e+06	4.018e+06	3.16603e+06	3.04839e+06	2.77426e+06	0.46967	2.44222				157	Dimethyl [K114;K139;K149;K152;K266]	0		0		0
Q9CXY6	Interleukin enhancer-binding factor 2 OS=Mus musculus GN=Ilf2 PE=1 SV=1	Ilf2	24	5	14	390	43	5.26	Dimethyl [K45;K360;K364;K365];K59;K80;R60	3.51286e+06	3.736e+06	2.77128e+06	3.22872e+06	3.22188e+06	1.31844e+06	0.468997	0.448579				274	Dimethyl [K45;K360;K364;K365];K59;K80;R60	0		1	Dimethyl [R60]	0
P13439	Uridine 5'-monophosphate synthase OS=Mus musculus GN=Umps PE=1 SV=3	Umps	12	4	10	481	52.3	6.61	Dimethyl [K62;K352]	1.20046e+06	1.80099e+06	1.71691e+06	708160	1.48394e+06	1.33637e+06	0.467429	0.541632				211	Dimethyl [K62;K352]	0		0		0
Q99NB9	Splicing factor 3B subunit 1 OS=Mus musculus GN=Sf3b1 PE=1 SV=1	Sf3b1	20	17	50	1304	145.7	7.09	Deamidated [R50;Dimethyl [K22;K1102];K213;K413;K700;K807;K843;R270;R397;R852]	7.38474e+06	5.59402e+06	3.49018e+06	5.09077e+06	4.45979e+06	2.40328e+06	0.467292	0.435912				843	Deamidated [R50;Dimethyl [K22;K1102];K213;K413;K700;K807;K843;R270;R397;R852]	4	Deamidated [R50;R270;R397;R852]	1	Dimethyl [R397]	0
Q99LE6	ATP-binding cassette sub-family F member 2 OS=Mus musculus GN=Abcf2 PE=1 SV=1	Abcf2	11	7	17	628	71.7	7.05	Deamidated [R154];Dimethyl [K320;K461;K593;K623]	2.81733e+06	4.09289e+06	4.15628e+06	2.42821e+06	3.16865e+06	2.3573e+06	0.467281	0.958971				182	Deamidated [R154];Dimethyl [K320;K461;K593;K623]	1	Deamidated [R154]	0		0
Q9JIF7	Coatomer subunit beta OS=Mus musculus GN=Copb1 PE=1 SV=1	Copb1	24	14	39	953	107	6	Deamidated [R531;Dimethyl [K279;K291;K298;K361;K362;K534;K575;K633;K771;K786;K913];R928]	7.96314e+06	7.83534e+06	6.72399e+06	6.94542e+06	7.13341e+06	3.2124e+06	0.466115	0.533138				386	Deamidated [R531;Dimethyl [K279;K291;K298;K361;K362;K534;K575;K633;K771;K786;K913];R928]	2	Deamidated [R531;R928]	0		0
Q99P88	Nuclear pore complex protein Nup155 OS=Mus musculus GN=Nup155 PE=1 SV=1	Nup155	13	13	47	1391	155	6.15	Deamidated [R332;Dimethyl [K987;K997];R1066];R537;R723;R740	6.52371e+06	7.94211e+06	5.314e+06	5.19418e+06	5.92121e+06	3.41562e+06	0.463359	0.726209				629	Deamidated [R332;Dimethyl [K987;K997];R1066];R537;R723;R740	5	Deamidated [R332;R537;R723;R740;R1066]	0		0
Q8VCI5	Peroxisomal biogenesis factor 19 OS=Mus musculus GN=Pex19 PE=1 SV=1	Pex19	11	2	9	299	32.7	4.34	Deamidated [R245];Dimethyl [K130]	447583	301267	447061	279182	264552	311608	0.46306	1.07544				254	Deamidated [R245];Dimethyl [K130]	1	Deamidated [R245]	0		0
Q61081	Hsp90 co-chaperone Cdc37 OS=Mus musculus GN=Cdc37 PE=1 SV=1	Cdc37	18	4	11	379	44.6	5.34	Dimethyl [K308;K353;K370]	1.44365e+06	1.65876e+06	1.91663e+06	1.57819e+06	1.73411e+06	642987	0.461022	0.416518				106	Dimethyl [K308;K353;K370]	0		0		0
Q9JKF7	39S ribosomal protein L39, mitochondrial OS=Mus musculus GN=Mrpl39 PE=1 SV=4	Mrpl39	24	6	24	336	38.5	7.94	Deamidated [R292];Dimethyl [K231;K233;K240]	4.18503e+06	4.45146e+06	4.22131e+06	2.85221e+06	3.6459e+06	2.9076e+06	0.459674	1.76552				228	Deamidated [R292];Dimethyl [K231;K233;K240]	1	Deamidated [R292]	0		0
P70441	Na(+)/H(+) exchange regulatory cofactor NHE-RF1 OS=Mus musculus GN=Slc9a3r1 PE=1 SV=3	Slc9a3r1	11	2	6	355	38.6	5.9	Dimethyl [K139]	724328	528017	640411	567626	299699	553704	0.459552	0.628352				52	Dimethyl [K139]	0		0		0
Q9QZ88	Vacuolar protein sorting-associated protein 29 OS=Mus musculus GN=Vps29 PE=1 SV=1	Vps29	19	3	8	182	20.5	6.79	Dimethyl [K73;K81]	1.39503e+06	1.20081e+06	1.56115e+06	1.39055e+06	657119	1.10236e+06	0.458813	0.608937				164	Dimethyl [K73;K81]	0		0		0
Q9CPU0	Lactoylglutathione lyase OS=Mus musculus GN=Glo1 PE=1 SV=3	Glo1	25	3	7	184	20.8	5.47	Dimethyl [K60;K179]	797501	814905	1.51118e+06	429072	908451	970529	0.458774	0.401617				44	Dimethyl [K60;K179]	0		0		0
P28663	Beta-soluble NSF attachment protein OS=Mus musculus GN=Napb PE=1 SV=2	Napb	29	3	21	298	33.5	5.47	Deamidated [R271];Dimethyl [K153;K163;K180;K264;K298]	951485	931189	767578	910673	619085	467866	0.455467	0.70329				360	Deamidated [R271];Dimethyl [K153;K163;K180;K264;K298]	1	Deamidated [R271]	0		0
Q8BQ47	Protein canopy homolog 4 OS=Mus musculus GN=Cnpy4 PE=1 SV=1	Cnpy4	20	3	6	245	28.1	4.77	Dimethyl [K78;K233]	501945	577247	632022	316243	401950	561907	0.452772	0.808				55	Dimethyl [K78;K233]	0		0		0
Q9CPT5	Nucleolar protein 16 OS=Mus musculus GN=Nop16 PE=1 SV=1	Nop16	16	4	11	178	21.1	9.91	Dimethyl [K138;K146]	1.90008e+06	1.8494e+06	2.39431e+06	1.17758e+06	1.36503e+06	2.0433e+06	0.45236	0.78649				0	Dimethyl [K138;K146]	0		0		0
Q3TWW8	Serine/arginine-rich splicing factor 6 OS=Mus musculus GN=Srsf6 PE=1 SV=1	Srsf6	28	7	25	339	39	11.46	Dimethyl [K34;K127;K143;K182];K58;R145	4.19968e+06	6.12268e+06	7.46657e+06	3.39878e+06	4.55329e+06	4.84759e+06	0.451898	0.711368				95	Dimethyl [K34;K127;K143;K182];K58;R145	0		1	Dimethyl [R145]	0
Q8C5Q4	G-rich sequence factor 1 OS=Mus musculus GN=Grsf1 PE=1 SV=2	Grsf1	37	10	26	479	53	6.67	Deamidated [R152];Dimethyl [K140;K236;K241;K288;K308;K424;K458;K477]	5.19198e+06	4.73028e+06	3.3697e+06	3.04084e+06	3.21674e+06	3.31262e+06	0.45093	1.09895				287	Deamidated [R152];Dimethyl [K140;K236;K241;K288;K308;K424;K458;K477]	1	Deamidated [R152]	0		0
Q8VHX6	Filamin-C OS=Mus musculus GN=Flnc PE=1 SV=3	Flnc	11	16	62	2726	290.9	5.95	Deamidated [R2278];Dimethyl [K81;K1107;K1395;K173;K1995;K2160;K2590;K2654];K574;K589;K622	4.25316e+06	2.90297e+06	3.56195e+06	4.43996e+06	2.56406e+06	1.51657e+06	0.449647	0.40085				952	Deamidated [R2278];Dimethyl [K81;K1107;K1395;K173;K1995;K2160;K2590;K2654];K574;K589;K622	1	Deamidated [R2278]	0		0
P49962	Signal recognition particle 9 kDa protein OS=Mus musculus GN=Srp9 PE=1 SV=2	Srp9	35	3	7	86	10.2	7.99	Dimethyl [K24;K41]	3.16054e+06	2.11654e+06	2.36192e+06	2.72579e+06	1.35986e+06	1.67792e+06	0.448346	0.581856				62	Dimethyl [K24;K41]	0		0		0
Q6PD26	GPI transamidase component PIG-S OS=Mus musculus GN=Pigs PE=1 SV=3	Pigs	16	5	20	555	61.7	6.93	Deamidated [R15];Dimethyl [K451;K458]	3.95216e+06	3.83538e+06	3.05577e+06	2.52388e+06	2.07123e+06	3.51797e+06	0.444224	0.816528				574	Deamidated [R15];Dimethyl [K451;K458]	1	Deamidated [R15]	0		0
Q80U72	Protein scribble homolog OS=Mus musculus GN=Scrib PE=1 SV=2	Scrib	3	3	6	1612	174	5.12	Dimethyl [K1124]	1.06272e+06	628782	117173	398553	355221	219822	0.443686	0.16835				85	Dimethyl [K1124]	0		0		0
Q99L13	3-hydroxyisobutyrate dehydrogenase, mitochondrial OS=Mus musculus GN=Hibadh PE=1 SV=1	Hibadh	17	4	12	335	35.4	8.13	Dimethyl [K94;K296]	1.8389e+06	1.20293e+06	1.00458e+06	1.42432e+06	699893	886276	0.443558	0.486018				177	Dimethyl [K94;K296]	0		0		0
Q9D753	Exosome complex component RRP43 OS=Mus musculus GN=Exosc8 PE=1 SV=1	Exosc8	25	4	12	276	29.9	5.2	Deamidated [R76];Dimethyl [K52;K182]	742305	1.46664e+06	1.46859e+06	500420	1.01535e+06	1.25385e+06	0.44249	0.355661				424	Deamidated [R76];Dimethyl [K52;K182]	1	Deamidated [R76]	0		0
O89079	Coatomer subunit epsilon OS=Mus musculus GN=Cope PE=1 SV=3	Cope	35	8	30	308	34.5	5.06	Deamidated [R40;Dimethyl [K23;K211];K74;R85]	6.47788e+06	6.15279e+06	4.98925e+06	5.90866e+06	4.31483e+06	3.11894e+06	0.440798	0.692273				661	Deamidated [R40;Dimethyl [K23;K211];K74;R85]	2	Deamidated [R40;R85]	0		0
P99027	60S acidic ribosomal protein P2 OS=Mus musculus GN=Rplp2 PE=1 SV=3	Rplp2	86	15	96	115	11.6	4.54	Deamidated [R38];Dimethyl [R2;K21;K24;K25;K41;K49;K61;K94;K95;K98;K99];R38	6.85664e+07	6.21656e+07	9.60122e+07	4.29456e+07	4.87871e+07	7.8138e+07	0.4406	0.609843				2097	Deamidated [R38];Dimethyl [R2;K21;K24;K25;K41;K49;K61;K94;K95;K98;K99];R38	1	Deamidated [R38]	2	Dimethyl [R2;R38]	0
P15532	Nucleoside diphosphate kinase A OS=Mus musculus GN=Nme1 PE=1 SV=1	Nme1	44	5	27	152	17.2	7.37	Dimethyl [K12;K100;K124;K128;K143]	1.14522e+06	744779	2.87819e+06	1.04709e+06	1.09994e+06	852820	0.440518	0.306169				302	Dimethyl [K12;K100;K124;K128;K143]	0		0		0
Q8VHE0	Translocation protein SEC63 homolog OS=Mus musculus GN=Sec63 PE=1 SV=4	Sec63	22	12	32	760	87.8	5.38	Dimethyl [K287;K381;K416;K473;K485;K506;K607]	8.14253e+06	7.13066e+06	4.96272e+06	6.26998e+06	5.07661e+06	3.62509e+06	0.4401	0.631565				587	Dimethyl [K287;K381;K416;K473;K485;K506;K607]	0		0		0
P68037	Ubiquitin-conjugating enzyme E2 L3 OS=Mus musculus GN=Ube2l3 PE=1 SV=1	Ube2l3;Gm10705	40	3	7	154	17.9	8.51	Dimethyl [K48;K64;K67]	930902	450600	899888	607819	480450	519401	0.438449	0.545433				23	Dimethyl [K48;K64;K67]	0		0		0
Q9JIX8	Apoptotic chromatin condensation inducer in the nucleus OS=Mus musculus GN=Acin1 PE=1 SV=3	Acin1	2	2	3	1338	150.6	5.91		889752	541062	217549	429319	495857	197696	0.438428	0.238581				24		0		0		0
Q8R0G9	Nuclear pore complex protein Nup133 OS=Mus musculus GN=Nup133 PE=1 SV=2	Nup133	13	8	22	1155	128.5	5.2	Deamidated [R465];Dimethyl [K206;K238;K673;K757]	1.24417e+06	1.47898e+06	720928	1.36988e+06	1.06984e+06	365713	0.435824	0.262129				415	Deamidated [R465];Dimethyl [K206;K238;K673;K757]	1	Deamidated [R465]	0		0
Q8BFR5	Elongation factor Tu, mitochondrial OS=Mus musculus GN=Tufm PE=1 SV=1	Tufm	54	23	116	452	49.5	7.56	Deamidated [R102;Dimethyl [K55;K135;K169;K182;K256;K286;K297;K311;K361;K447;K450];K70;K79;K90;K91;R162]	4.8158e+07	3.87518e+07	2.68122e+07	3.55906e+07	2.55574e+07	2.23754e+07	0.432592	0.61263				1309	Deamidated [R102;Dimethyl [K55;K135;K169;K182;K256;K286;K297;K311;K361;K447;K450];K70;K79;K90;K91;R162]	2	Deamidated [R102;R162]	0		0
Q99N84	28S ribosomal protein S18b, mitochondrial OS=Mus musculus GN=Mrps18b PE=1 SV=1	Mrps18b	19	4	16	254	28.7	8.35	Deamidated [R156;Dimethyl [K55;R156];R171]	691441	493257	483180	531117	264475	478134	0.431643	0.53605				143	Deamidated [R156;Dimethyl [K55;R156];R171]	2	Deamidated [R156;R171]	1	Dimethyl [R156]	0
P47754	F-actin-capping protein subunit alpha-2 OS=Mus musculus GN=Capza2 PE=1 SV=3	Capza2	48	7	39	286	32.9	5.85	Acetyl [N-Term];Deamidated [R15;Dimethyl [K13;K147;K166;K193;K210;K226];R109];R15	6.87725e+06	7.88606e+06	8.80836e+06	5.7464e+06	5.98772e+06	5.66491e+06	0.431097	1.81631				479	Acetyl [N-Term];Deamidated [R15;Dimethyl [K13;K147;K166;K193;K210;K226];R109];R15	2	Deamidated [R15;R109]	1	Dimethyl [R15]	0
F7BJB9	MORC family CW-type zinc finger protein 3 OS=Mus musculus GN=Morc3 PE=1 SV=1	Morc3	6	3	10	942	106.5	5.68	Deamidated [R703];Dimethyl [K464;K657]	556932	688896	149103	594314	483228	81354.9	0.430621	0.139383				143	Deamidated [R703];Dimethyl [K464;K657]	1	Deamidated [R703]	0		0
Q6PGC1	ATP-dependent RNA helicase Dhx29 OS=Mus musculus GN=Dhx29 PE=1 SV=1	Dhx29	8	7	18	1365	153.9	7.94	Dimethyl [K39;K600;K81;K827]	784377	822228	566798	495440	713747	422828	0.429909	0.699701				318	Dimethyl [K39;K600;K81;K827]	0		0		0
Q921G7	Electron transfer flavoprotein-ubiquinone oxidoreductase, mitochondrial OS=Mus musculus GN=Etfdh PE=1 SV=1	Etfdh	17	9	25	616	68	7.58	Dimethyl [K152;K222;K375;K425]	4.04299e+06	3.79326e+06	3.18206e+06	3.0705e+06	2.70935e+06	2.40155e+06	0.429478	1.37861				229	Dimethyl [K152;K222;K375;K425]	0		0		0
Q9Z103	Activity-dependent neuroprotector homeobox protein OS=Mus musculus GN=Adnp PE=1 SV=2	Adnp	6	4	7	1108	124.2	6.86	Dimethyl [K168;K367]	507602	468088	175828	196844	209114	416655	0.42815	0.287353				53	Dimethyl [K168;K367]	0		0		0
P33174	Chromosome-associated kinesin KIF4 OS=Mus musculus GN=Kif4 PE=1 SV=3	Kif4	5	4	9	1231	139.4	6.68	Dimethyl [K94;K124]	327026	166321	235888	149244	204759	172466	0.427856	0.618188				185	Dimethyl [K94;K124]	0		0		0
Q52KI8	Serine/arginine repetitive matrix protein 1 OS=Mus musculus GN=Srrm1 PE=1 SV=2	Srrm1	6	3	6	946	106.8	11.87	Deamidated [R910];Dimethyl [K36;K911]	615069	646042	688031	512112	434433	504998	0.42766	2.06079				47	Deamidated [R910];Dimethyl [K36;K911]	1	Deamidated [R910]	0		0
O35405	Phospholipase D3 OS=Mus musculus GN=Pld3 PE=1 SV=1	Pld3	7	2	3	488	54.4	6.52		623837	557830	470903	475006	328995	431189	0.427364	1.01498				14		0		0		0
Q78IK4	MICOS complex subunit Mic27 OS=Mus musculus GN=Apool PE=1 SV=1	Apool	15	2	2	265	29.2	9.31	Dimethyl [K162;K246]	224772	234378	180932	67775.2	786566	73536.2	0.427275	0.135195				0	Dimethyl [K162;K246]	0		0		0
Q62189	U1 small nuclear ribonucleoprotein A OS=Mus musculus GN=Snrpa PE=1 SV=3	Snrpa	25	4	22	287	31.8	9.8	Deamidated [R157];Dimethyl [K26;K102;K129];K66;K86	2.27637e+06	2.45382e+06	3.10292e+06	1.37756e+06	2.23824e+06	2.32094e+06	0.425398	0.699				173	Deamidated [R157];Dimethyl [K26;K102;K129];K66;K86	1	Deamidated [R157]	0		0
P57787	Monocarboxylate transporter 4 OS=Mus musculus GN=Slc16a3 PE=1 SV=1	Slc16a3	11	4	25	470	50.3	7.96	Deamidated [R419];Dimethyl [K14;K418;K433;K436];R419	8.11336e+06	4.32161e+06	2.32308e+06	4.26085e+06	3.49238e+06	2.26205e+06	0.424976	0.293417				212	Deamidated [R419];Dimethyl [K14;K418;K433;K436];R419	1	Deamidated [R419]	1	Dimethyl [R419]	0
P10605	Cathepsin B OS=Mus musculus GN=Ctsb PE=1 SV=2	Ctsb	29	5	14	339	37.3	5.91	Dimethyl [K220;K223;K237;K263;R314]	2.46005e+06	1.38513e+06	924665	1.52224e+06	756566	1.13189e+06	0.424417	0.350227				128	Dimethyl [K220;K223;K237;K263;R314]	0		1	Dimethyl [R314]	0
Q9CSU0	Regulation of nuclear pre-mRNA domain-containing protein 1B OS=Mus musculus GN=Rprd1b PE=1 SV=2	Rprd1b	18	4	10	326	36.9	5.97	Dimethyl [K216]	1.57644e+06	1.51182e+06	942021	1.29754e+06	885743	808487	0.42425	0.599151				181	Dimethyl [K216]	0		0		0
Q9JLV6	Bifunctional polynucleotide phosphatase/kinase OS=Mus musculus GN=Pnkp PE=1 SV=2	Pnkp	5	2	7	522	57.2	7.9	Dimethyl [K161;K165]	534284	507455	601945	664976	588459	173366	0.422152	0.271251				64	Dimethyl [K161;K165]	0		0		0
Q6P5E4	UDP-glucose:glycoprotein glucosyltransferase 1 OS=Mus musculus GN=Uggt1 PE=1 SV=4	Uggt1	30	32	88	1551	176.3	5.62	Deamidated [R616;Dimethyl [K54;K119;K1201;K1280;K1308;K1466;K1499];K236;K251;K302;K356;K439;K577;K585;K595;K596;K617;K744;K783;K827;K949;K959;K972;K977;R1389;R1390];R616;R694;R812	1.88232e+07	1.88223e+07	1.24987e+07	1.55419e+07	1.6586e+07	7.14539e+06	0.421839	0.409852				900	Deamidated [R616;Dimethyl [K54;K119;K1201;K1280;K1308;K1466;K1499];K236;K251;K302;K356;K439;K577;K585;K595;K596;K617;K744;K783;K827;K949;K959;K972;K977;R1389;R1390];R616;R694;R812	5	Deamidated [R616;R694;R812;R1389;R1390]	1	Dimethyl [R616]	0
Q9CY66	H/ACA ribonucleoprotein complex subunit 1 OS=Mus musculus GN=Gar1 PE=1 SV=1	Gar1	11	2	7	231	23.5	11.02	Dimethyl [K98;K161]	941097	712764	667694	527710	545083	648991	0.420846	1.1127				20	Dimethyl [K98;K161]	0		0		0
Q9D824	Pre-mRNA 3'-end-processing factor FIP1 OS=Mus musculus GN=Fip1l1 PE=1 SV=1	Fip1l1	28	8	20	581	64.9	5.77	Deamidated [R49];Dimethyl [K74;K122;K222;K230;K434;K559;K562];K76;R285	3.17599e+06	2.81903e+06	2.83242e+06	2.46931e+06	1.75472e+06	2.4448e+06	0.419794	1.15158				353	Deamidated [R49];Dimethyl [K74;K122;K222;K230;K434;K559;K562];K76;R285	1	Deamidated [R49]	1	Dimethyl [R285]	0
Q9CXY9	GPI-anchor transamidase OS=Mus musculus GN=Pigk PE=1 SV=2	Pigk	14	4	13	395	44.9	6.54	Deamidated [R339];Dimethyl [K98;K106;K331]	2.17717e+06	1.93731e+06	1.66323e+06	1.22807e+06	1.32912e+06	1.79906e+06	0.418797	0.970989				240	Deamidated [R339];Dimethyl [K98;K106;K331]	1	Deamidated [R339]	0		0
Q64310	Surfeit locus protein 4 OS=Mus musculus GN=Surf4 PE=1 SV=1	Surf4	22	5	16	269	30.4	7.78		5.14688e+06	3.89191e+06	2.14735e+06	2.80079e+06	2.91718e+06	2.20513e+06	0.418488	0.460267				471		0		0		0
Q6ZWU9	40S ribosomal protein S27 OS=Mus musculus GN=Rps27 PE=1 SV=3	Rps27;Gm9846;Rps27rt	40	1	13	84	9.5	9.45	Dimethyl [K16;K18;K36]	1.2265e+06	1.2558e+06	1.5992e+06	1.11748e+06	899177	1.02774e+06	0.418034	1.28416				264	Dimethyl [K16;K18;K36]	0		0		0
Q9QXK7	Cleavage and polyadenylation specificity factor subunit 3 OS=Mus musculus GN=Cpsf3 PE=1 SV=2	Cpsf3	8	3	10	684	77.5	5.6	Acetyl [N-Term]	903578	783564	842431	738559	607467	562326	0.413777	1.46328				56	Acetyl [N-Term]	0		0		0
Q9CQY6	Ubiquinol-cytochrome-c reductase complex assembly factor 2 OS=Mus musculus GN=Uqcc2 PE=1 SV=1	2900010M23Rik;Mnf1;Uqcc2	47	5	22	136	16.3	9.19	Deamidated [R40;Dimethyl [R40;K105];K89;R62]	1.95224e+06	2.56093e+06	2.25281e+06	2.09114e+06	1.05613e+06	2.15758e+06	0.413676	0.510898				298	Deamidated [R40;Dimethyl [R40;K105];K89;R62]	2	Deamidated [R40;R62]	1	Dimethyl [R40]	0
O08715	A-kinase anchor protein 1, mitochondrial OS=Mus musculus GN=Akap1 PE=1 SV=4	Akap1	4	2	12	857	92.1	5.02	Deamidated [R372];Dimethyl [K348]	762888	970922	872919	733657	901677	416321	0.41042	0.517385				182	Deamidated [R372];Dimethyl [K348]	1	Deamidated [R372]	0		0
P68373	Tubulin alpha-1C chain OS=Mus musculus GN=Tuba1c PE=1 SV=1	Tuba1c	66	1	208	449	49.9	5.1	Deamidated [R105;Dimethyl [K60;K112;K163;K164;K280;K304;K326;K336;K352;K370;K394;K401;K430];K96;Methyl [R105];R215;R264;R339;R390;R422]	532655	578773	609116	475381	457105	368351	0.410075	1.48897				3322	Deamidated [R105;Dimethyl [K60;K112;K163;K164;K280;K304;K326;K336;K352;K370;K394;K401;K430];K96;Methyl [R105];R215;R264;R339;R390;R422]	4	Deamidated [R105;R264;R390;R422]	2	Dimethyl [R215;R339]	1	Methyl [R105]
Q8VI75	Importin-4 OS=Mus musculus GN=Ipo4 PE=1 SV=1	Ipo4	4	3	13	1082	119.2	5.03	Deamidated [R752]	522067	458430	577159	443970	629592	211009	0.409241	0.359101				268	Deamidated [R752]	1	Deamidated [R752]	0		0
Q99LM2	CDK5 regulatory subunit-associated protein 3 OS=Mus musculus GN=Cdk5rap3 PE=1 SV=1	Cdk5rap3	6	3	8	503	57	4.83	Dimethyl [K184;K468;K475]	1.17327e+06	875895	570047	868163	582212	497154	0.407034	0.454974				66	Dimethyl [K184;K468;K475]	0		0		0
Q8BK08	Transmembrane protein 11, mitochondrial OS=Mus musculus GN=Tmem11 PE=1 SV=1	Tmem11	13	2	5	190	21.3	7.36		1.33269e+06	1.04661e+06	1.01063e+06	1.59248e+06	315850	1.20217e+06	0.40703	0.216631				51		0		0		0
Q61699	Heat shock protein 105 kDa OS=Mus musculus GN=Hsph1 PE=1 SV=2	Hsph1	37	24	88	858	96.3	5.53	Acetyl [N-Term];Deamidated [R69;Dimethyl [K68;K221;K234;K249;K316;K331;K388;K430;K458;K471;K475;K578;K586;K621;K665;K686;K791;K805;K807];K82;R196];R437	1.52618e+07	1.59099e+07	2.11506e+07	1.3471e+07	1.29061e+07	1.26746e+07	0.406897	1.27073				1177	Acetyl [N-Term];Deamidated [R69;Dimethyl [K68;K221;K234;K249;K316;K331;K388;K430;K458;K471;K475;K578;K586;K621;K665;K686;K791;K805;K807];K82;R196];R437	2	Deamidated [R69;R196]	1	Dimethyl [R437]	0
Q9Z2Q6	Septin-5 OS=Mus musculus GN=Sept5 PE=1 SV=2	38596	33	11	38	369	42.7	6.67	Deamidated [R73];Dimethyl [K71;K190;K201;K256;K343];K90;K98	7.75645e+06	6.11877e+06	5.28663e+06	6.45313e+06	4.06373e+06	4.11595e+06	0.405652	0.676904				384	Deamidated [R73];Dimethyl [K71;K190;K201;K256;K343];K90;K98	1	Deamidated [R73]	0		0
Q9CZT6	Protein CMSS1 OS=Mus musculus GN=Cmss1 PE=2 SV=1	Cmss1	11	3	14	276	31.6	8.46	Dimethyl [K57;K60;K85;K94]	695355	938224	827687	836227	701606	396076	0.405479	0.509157				42	Dimethyl [K57;K60;K85;K94]	0		0		0
P19536	Cytochrome c oxidase subunit 5B, mitochondrial OS=Mus musculus GN=Cox5b PE=1 SV=1	Cox5b	36	6	37	128	13.8	8.38	Deamidated [R86];Dimethyl [K56;K67;K73;K85;R86]	1.62306e+07	1.4147e+07	9.36363e+06	9.33856e+06	7.82063e+06	1.27136e+07	0.40378	0.571384				393	Deamidated [R86];Dimethyl [K56;K67;K73;K85;R86]	1	Deamidated [R86]	1	Dimethyl [R86]	0
Q8K310	Matrin-3 OS=Mus musculus GN=Matr3 PE=1 SV=1	Matr3	35	20	76	846	94.6	6.25	Deamidated [R92;Dimethyl [R102;K146;K287;K433;K491;K515;K616;K624;K629;K797;K816;K828];R149;R192;R387]	2.98231e+07	1.7218e+07	1.09319e+07	1.80615e+07	1.37291e+07	9.78277e+06	0.403477	0.340061				933	Deamidated [R92;Dimethyl [R102;K146;K287;K433;K491;K515;K616;K624;K629;K797;K816;K828];R149;R192;R387]	3	Deamidated [R92;R192;R387]	3	Dimethyl [R102;R149;R192]	0
P58021	Transmembrane 9 superfamily member 2 OS=Mus musculus GN=Tm9sf2 PE=1 SV=1	Tm9sf2	9	4	7	662	75.3	7.43	Dimethyl [R90;K186;K278]	915698	528336	415673	806734	539297	199754	0.403461	0.23023				28	Dimethyl [R90;K186;K278]	0		1	Dimethyl [R90]	0
Q64339	Ubiquitin-like protein ISG15 OS=Mus musculus GN=Isg15 PE=1 SV=4	Isg15	12	2	3	161	17.9	7.9	Dimethyl [K106;K107]	1.36862e+06	237084	1.27547e+06	719241	434846	572158	0.403202	0.179779				68	Dimethyl [K106;K107]	0		0		0
Q9DBH5	Vesicular integral-membrane protein VIP36 OS=Mus musculus GN=Lman2 PE=1 SV=2	Lman2	36	12	44	358	40.4	6.95	Dimethyl [R143;K153;K274;K293;K302;K305]	1.35576e+07	9.19179e+06	7.19917e+06	9.76287e+06	7.22777e+06	5.51246e+06	0.401885	0.490536				400	Dimethyl [R143;K153;K274;K293;K302;K305]	0		1	Dimethyl [R143]	0
Q6DYE8	Ectonucleotide pyrophosphatase/phosphodiesterase family member 3 OS=Mus musculus GN=Enpp3 PE=1 SV=2	Enpp3	10	5	12	874	98.6	6.52	Dimethyl [R313;K340;K357;K505]	909389	903408	774233	653219	750206	562868	0.401798	1.3273				27	Dimethyl [R313;K340;K357;K505]	0		1	Dimethyl [R313]	0
O88736	3-keto-steroid reductase OS=Mus musculus GN=Hsd17b7 PE=1 SV=1	Hsd17b7	19	3	8	334	37.3	6.73	Dimethyl [K301]	685128	854315	576434	743275	849349	232271	0.400745	0.258837				252	Dimethyl [K301]	0		0		0
Q3UKJ7	WD40 repeat-containing protein SMU1 OS=Mus musculus GN=Smu1 PE=2 SV=2	Smu1	37	13	41	513	57.5	7.18	Deamidated [R433];Dimethyl [K19;K170;K287;K374;K509]	6.77761e+06	6.25142e+06	5.79449e+06	5.48409e+06	5.32756e+06	3.65945e+06	0.399762	0.939598				684	Deamidated [R433];Dimethyl [K19;K170;K287;K374;K509]	1	Deamidated [R433]	0		0
P41731	CD63 antigen OS=Mus musculus GN=Cd63 PE=1 SV=2	Cd63	4	2	6	238	25.7	6.98	Dimethyl [K138;K141]	5.82416e+06	2.8263e+06	1.92842e+06	2.91172e+06	3.44419e+06	1.38358e+06	0.397979	0.255917				49	Dimethyl [K138;K141]	0		0		0
Q91XC9	Peroxisomal membrane protein PEX16 OS=Mus musculus GN=Pex16 PE=1 SV=2	Pex16	10	2	4	336	38.7	9.72	Dimethyl [K169]	630219	531935	625528	465086	471220	418818	0.397319	1.83808				24	Dimethyl [K169]	0		0		0
Q8CFI7	DNA-directed RNA polymerase II subunit RPB2 OS=Mus musculus GN=Polr2b PE=1 SV=2	Polr2b	4	3	9	1174	133.8	6.87	Dimethyl [K993;K1010]	663033	711972	697716	494936	641018	454763	0.39694	1.22622				79	Dimethyl [K993;K1010]	0		0		0
P09055	Integrin beta-1 OS=Mus musculus GN=Itgb1 PE=1 SV=1	Itgb1	37	23	104	798	88.2	5.94	Deamidated [R517;Dimethyl [K73;K122;K190;K202;K289;K346;K476;K551;K619;K644;K678;K692;K784;K794];R107;R562;R575;R650;R650]	2.2442e+07	2.72191e+07	1.99496e+07	1.88618e+07	2.29145e+07	1.23849e+07	0.395624	0.605709				1079	Deamidated [R517;Dimethyl [K73;K122;K190;K202;K289;K346;K476;K551;K619;K644;K678;K692;K784;K794];R107;R562;R575;R650;R650]	4	Deamidated [R517;R562;R575;R650]	2	Dimethyl [R107;R650]	0
Q8C854	Myelin expression factor 2 OS=Mus musculus GN=Myef2 PE=1 SV=1	Myef2	38	16	63	591	63.3	8.87	Acetyl [N-Term];Deamidated [R24;Dimethyl [K6;K108;K125;K130;K140;K146;K147;K234;K241;K251;K34;K529;K546];K76;R221];R25	1.11001e+07	1.25114e+07	1.01016e+07	1.06732e+07	7.31191e+06	7.92287e+06	0.394004	0.979643				1009	Acetyl [N-Term];Deamidated [R24;Dimethyl [K6;K108;K125;K130;K140;K146;K147;K234;K241;K251;K34;K529;K546];K76;R221];R25	2	Deamidated [R24;R221]	1	Dimethyl [R25]	0
P24369	Peptidyl-prolyl cis-trans isomerase B OS=Mus musculus GN=Ppib PE=1 SV=2	Ppib	67	14	51	216	23.7	9.55	Dimethyl [K67;K116;K129;K131;K145;K158];K84;K98	3.48929e+07	3.84553e+07	3.53766e+07	3.05817e+07	2.70672e+07	2.5359e+07	0.3924	1.91043				737	Dimethyl [K67;K116;K129;K131;K145;K158];K84;K98	0		0		0
P85094	Isochorismatase domain-containing protein 2A OS=Mus musculus GN=Isoc2a PE=1 SV=1	Isoc2a	32	3	10	206	22.4	8.02	Deamidated [R78];Dimethyl [K26;K82];R28	674961	1.28317e+06	990590	599868	791952	800088	0.391507	0.578138				110	Deamidated [R78];Dimethyl [K26;K82];R28	1	Deamidated [R78]	1	Dimethyl [R28]	0
Q9CQH7	Transcription factor BTF3 homolog 4 OS=Mus musculus GN=Btf3l4 PE=1 SV=1	Btf3l4	23	2	8	158	17.3	6.35	Dimethyl [K128;K131;K154]	544928	393086	874720	426958	341987	569001	0.391087	0.420122				55	Dimethyl [K128;K131;K154]	0		0		0
P08752	Guanine nucleotide-binding protein G(i) subunit alpha-2 OS=Mus musculus GN=Gnai2 PE=1 SV=5	Gnai2	55	12	66	355	40.5	5.45	Deamidated [R145;Dimethyl [K46;K193;K198;K278;K296;K307;K313;K331];K86;R145;R162]	9.04656e+06	6.51789e+06	4.41643e+06	6.77181e+06	5.01749e+06	3.39936e+06	0.39096	0.398461				811	Deamidated [R145;Dimethyl [K46;K193;K198;K278;K296;K307;K313;K331];K86;R145;R162]	2	Deamidated [R145;R162]	1	Dimethyl [R145]	0
O89017	Legumain OS=Mus musculus GN=Lgmn PE=1 SV=1	Lgmn	14	4	11	435	49.3	6.39		2.60949e+06	1.62787e+06	1.66462e+06	1.67405e+06	1.11249e+06	1.68997e+06	0.389271	0.582878				357		0		0		0
Q9D8C2	Tetraspanin-13 OS=Mus musculus GN=Tspan13 PE=1 SV=1	Tspan13	19	3	12	204	22.2	8.37	Deamidated [R167];Dimethyl [K146]	1.09732e+06	1.08518e+06	1.0649e+06	847842	1.01242e+06	657845	0.389046	1.00899				104	Deamidated [R167];Dimethyl [K146]	1	Deamidated [R167]	0		0
Q61739	Integrin alpha-6 OS=Mus musculus GN=Itga6 PE=1 SV=3	Itga6	15	11	36	1091	122.1	7.03	Deamidated [R578];Dimethyl [K198;K271;K406;K498;K637;K857;K891];R578	5.52086e+06	5.16428e+06	3.62985e+06	4.50264e+06	3.2592e+06	3.15284e+06	0.387142	0.709321				499	Deamidated [R578];Dimethyl [K198;K271;K406;K498;K637;K857;K891];R578	1	Deamidated [R578]	1	Dimethyl [R578]	0
Q8VC85	U6 snRNA-associated Sm-like protein LSm1 OS=Mus musculus GN=Lsm1 PE=1 SV=1	Lsm1	17	2	6	133	15.2	5.38		595474	941060	1.09156e+06	651553	495315	847741	0.386932	0.48763				44		0		0		0
Q8BK64	Activator of 90 kDa heat shock protein ATPase homolog 1 OS=Mus musculus GN=Ahsa1 PE=1 SV=2	Ahsa1	29	7	19	338	38.1	5.53	Dimethyl [K55;K212;K249;K268;K328];K63;R246	5.19059e+06	2.93561e+06	4.63613e+06	4.92415e+06	3.41457e+06	1.88019e+06	0.386676	0.334803				181	Dimethyl [K55;K212;K249;K268;K328];K63;R246	0		1	Dimethyl [R246]	0
Q08369	Transcription factor GATA-4 OS=Mus musculus GN=Gata4 PE=1 SV=4	Gata4	30	6	14	441	44.6	9.26	Dimethyl [K299;K422]	576919	607429	3.63201e+06	575050	583621	1.69752e+06	0.386569	0.141163				380	Dimethyl [K299;K422]	0		0		0
O08992	Syntenin-1 OS=Mus musculus GN=Sdcbp PE=1 SV=1	Sdcbp	15	3	4	299	32.4	7.15	Dimethyl [K120;K125;K215]	614958	499440	370726	475445	279771	383708	0.385873	0.557205				74	Dimethyl [K120;K125;K215]	0		0		0
Q7TQ95	Protein lunapark OS=Mus musculus GN=Lnp PE=1 SV=1	Lnp;Lnpk	30	8	38	425	47.5	5.27	Deamidated [R167;Dimethyl [K161;K199;K403;K425];R210;R408]	2.21537e+06	2.33703e+06	1.8754e+06	2.19558e+06	1.95123e+06	1.01595e+06	0.385866	0.465204				760	Deamidated [R167;Dimethyl [K161;K199;K403;K425];R210;R408]	3	Deamidated [R167;R210;R408]	0		0
P28667	MARCKS-related protein OS=Mus musculus GN=Marcksl1 PE=1 SV=2	Marcksl1	85	11	52	200	20.2	4.61	Deamidated [R35;Dimethyl [K25;K106;K110;K144;K157;K166];K77;K83;K87;Methyl [R109];R109]	1.38059e+07	1.40214e+07	1.25692e+07	9.60941e+06	8.97785e+06	1.27389e+07	0.382203	1.10805				1559	Deamidated [R35;Dimethyl [K25;K106;K110;K144;K157;K166];K77;K83;K87;Methyl [R109];R109]	2	Deamidated [R35;R109]	0		1	Methyl [R109]
Q76MZ3	Serine/threonine-protein phosphatase 2A 65 kDa regulatory subunit A alpha isoform OS=Mus musculus GN=Ppp2r1a PE=1 SV=3	Ppp2r1a	39	15	36	589	65.3	5.11	Acetyl [N-Term];Dimethyl [K34;K133;K202;K342;K358;K374;K416;K561;K566;K576]	8.04082e+06	4.31853e+06	3.98777e+06	4.44806e+06	4.14256e+06	3.3981e+06	0.38168	0.4884				546	Acetyl [N-Term];Dimethyl [K34;K133;K202;K342;K358;K374;K416;K561;K566;K576]	0		0		0
Q925I1	ATPase family AAA domain-containing protein 3 OS=Mus musculus GN=Atad3 PE=1 SV=1	Atad3a	35	17	59	591	66.7	9.29	Acetyl [N-Term];Deamidated [R34;Dimethyl [K8;K11;K145;K357];K43;K45;K91;Methyl [R34;R139;R305;R309;R39;R39]	1.03386e+07	1.14684e+07	9.82861e+06	8.13825e+06	8.38729e+06	7.72186e+06	0.381558	2.1686				625	Acetyl [N-Term];Deamidated [R34;Dimethyl [K8;K11;K145;K357];K43;K45;K91;Methyl [R34;R139;R305;R309;R39;R39]	2	Deamidated [R34;R39]	4	Dimethyl [R39;R139;R305;R309]	2	Methyl [R34;R39]
Q6P9R1	ATP-dependent RNA helicase DDX51 OS=Mus musculus GN=Ddx51 PE=1 SV=1	Ddx51	7	3	5	639	70.3	9.47	Acetyl [N-Term];Dimethyl [K234]	153667	178523	83115.2	148460	140287	49562.5	0.381111	0.244747				94	Acetyl [N-Term];Dimethyl [K234]	0		0		0
P37040	NADPH--cytochrome P450 reductase OS=Mus musculus GN=Por PE=1 SV=2	Por	51	24	83	678	77	5.53	Deamidated [R97;Dimethyl [K65;K130;K176;K186;K311;K404;K463;K481;K523;K555;K584;K664];K72;R438];R568	2.76166e+07	2.40353e+07	1.92329e+07	2.03851e+07	1.83697e+07	1.54914e+07	0.379318	0.928731				963	Deamidated [R97;Dimethyl [K65;K130;K176;K186;K311;K404;K463;K481;K523;K555;K584;K664];K72;R438];R568	2	Deamidated [R97;R438]	1	Dimethyl [R568]	0
P17427	AP-2 complex subunit alpha-2 OS=Mus musculus GN=Ap2a2 PE=1 SV=2	Ap2a2	32	16	75	938	104	6.93	Dimethyl [K153;K289;K366;K497;K528;K546;K555;K569;K817;K824;K855;K896]	1.16328e+07	1.07038e+07	7.13203e+06	9.09507e+06	8.71365e+06	5.11814e+06	0.376836	0.474275				725	Dimethyl [K153;K289;K366;K497;K528;K546;K555;K569;K817;K824;K855;K896]	0		0		0
O54962	Barrier-to-autointegration factor OS=Mus musculus GN=Banf1 PE=1 SV=1	Banf1	21	2	2	89	10.1	6.09	Dimethyl [K53]	2.02635e+06	598925	649053	874457	649631	635430	0.375259	0.253868				31	Dimethyl [K53]	0		0		0
Q9D024	Coiled-coil domain-containing protein 47 OS=Mus musculus GN=Ccdc47 PE=1 SV=2	Ccdc47	20	8	26	483	55.8	4.84	Deamidated [R266];Dimethyl [K189;K196;R227;R455]	5.35824e+06	2.60728e+06	1.55095e+06	2.9164e+06	1.82636e+06	1.86682e+06	0.374568	0.265625				196	Deamidated [R266];Dimethyl [K189;K196;R227;R455]	1	Deamidated [R266]	2	Dimethyl [R227;R455]	0
P84096	Rho-related GTP-binding protein RhoG OS=Mus musculus GN=Rhog PE=1 SV=1	Rhog	37	4	19	191	21.3	8.12	Deamidated [R49;Dimethyl [K16;K130;K147;K166];R174]	1.28268e+06	1.23074e+06	813918	970320	1.09667e+06	555395	0.373466	0.435181				252	Deamidated [R49;Dimethyl [K16;K130;K147;K166];R174]	2	Deamidated [R49;R174]	0		0
Q8C8U0	Liprin-beta-1 OS=Mus musculus GN=Ppfibp1 PE=1 SV=3	Ppfibp1	3	2	4	969	108.5	5.49		441093	726703	566892	499179	511173	327810	0.373099	0.562941				73		0		0		0
Q8R010	Aminoacyl tRNA synthase complex-interacting multifunctional protein 2 OS=Mus musculus GN=Aimp2 PE=1 SV=2	Aimp2	27	6	46	320	35.4	7.83	Deamidated [R58;Dimethyl [K159;K167;K224;K320];R215]	6.00981e+06	8.22142e+06	9.65097e+06	5.22913e+06	6.89274e+06	6.09995e+06	0.372312	0.737647				787	Deamidated [R58;Dimethyl [K159;K167;K224;K320];R215]	2	Deamidated [R58;R215]	0		0
Q99LJ0	CTTNBP2 N-terminal-like protein OS=Mus musculus GN=Cttnbp2nl PE=1 SV=1	Cttnbp2nl	6	2	6	638	69.8	7.71		233996	244920	224077	267152	185012	119943	0.371719	0.480738				106		0		0		0
P17809	Solute carrier family 2, facilitated glucose transporter member 1 OS=Mus musculus GN=Slc2a1 PE=1 SV=4	Slc2a1	6	3	8	492	53.9	8.87	Dimethyl [K245]	1.66153e+06	1.56745e+06	1.02303e+06	1.1344e+06	1.0253e+06	1.05776e+06	0.371594	0.760542				61	Dimethyl [K245]	0		0		0
Q8QZY1	Eukaryotic translation initiation factor 3 subunit L OS=Mus musculus GN=Eif3l PE=1 SV=1	Eif3l	43	19	77	564	66.6	6.44	Acetyl [N-Term];Deamidated [R38;Dimethyl [K31;K101;K207;K292;K301;K302;K419;K494;K53;K549];K70;R262;R461]	1.29617e+07	1.5772e+07	1.665e+07	1.19276e+07	1.4323e+07	9.24513e+06	0.369245	0.799222				1159	Acetyl [N-Term];Deamidated [R38;Dimethyl [K31;K101;K207;K292;K301;K302;K419;K494;K53;K549];K70;R262;R461]	3	Deamidated [R38;R262;R461]	0		0
Q80XU3	Nuclear ubiquitous casein and cyclin-dependent kinase substrate 1 OS=Mus musculus GN=Nucks1 PE=1 SV=1	Nucks1	12	2	8	234	26.3	5.14	Deamidated [R28];Dimethyl [K35;K36]	198827	230618	602154	201643	140009	453952	0.369096	0.20059				114	Deamidated [R28];Dimethyl [K35;K36]	1	Deamidated [R28]	0		0
P19096	Fatty acid synthase OS=Mus musculus GN=Fasn PE=1 SV=2	Fasn	19	30	84	2504	272.3	6.58	Deamidated [R409;Dimethyl [K70;K1020;K1220;K1478;K1491;K1545;K1871;K1986;K1988;K235;K236;K2384;K2419;K2464];K957;R1850;R1946;R2019];R998	1.19491e+07	1.2881e+07	1.97733e+07	1.03172e+07	1.19082e+07	1.15593e+07	0.366552	0.712778				1044	Deamidated [R409;Dimethyl [K70;K1020;K1220;K1478;K1491;K1545;K1871;K1986;K1988;K235;K236;K2384;K2419;K2464];K957;R1850;R1946;R2019];R998	5	Deamidated [R409;R998;R1850;R1946;R2019]	1	Dimethyl [R1850]	0
Q78IS1	Transmembrane emp24 domain-containing protein 3 OS=Mus musculus GN=Tmed3 PE=1 SV=1	Tmed3	14	2	4	221	25.4	5.96	Dimethyl [K116;K156]	746127	679835	725250	525276	686101	476933	0.365933	1.06251				96	Dimethyl [K116;K156]	0		0		0
Q64213	Splicing factor 1 OS=Mus musculus GN=Sf1 PE=1 SV=6	Sf1	21	14	57	653	70.4	8.98	Acetyl [N-Term];Deamidated [R240];Dimethyl [K15;K124;K130;K16;K227;K241;K281;K293];R240	1.42683e+07	1.39548e+07	1.35263e+07	1.0885e+07	1.00746e+07	1.14981e+07	0.36496	2.44196				831	Acetyl [N-Term];Deamidated [R240];Dimethyl [K15;K124;K130;K16;K227;K241;K281;K293];R240	1	Deamidated [R240]	1	Dimethyl [R240]	0
Q3TIV5	Zinc finger CCCH domain-containing protein 15 OS=Mus musculus GN=Zc3h15 PE=1 SV=2	Zc3h15	14	4	12	426	48.3	5.3	Deamidated [R298];Dimethyl [K86;K109];K93	1.77033e+06	1.99378e+06	3.17144e+06	1.58849e+06	1.32168e+06	2.49781e+06	0.364658	0.414084				262	Deamidated [R298];Dimethyl [K86;K109];K93	1	Deamidated [R298]	0		0
Q7TPR4	Alpha-actinin-1 OS=Mus musculus GN=Actn1 PE=1 SV=1	Actn1	27	7	71	892	103	5.38	Dimethyl [K64;K103;K121;K147;K254;K344;K577;K704;K834];R614	904380	1.75392e+06	2.01454e+06	1.27115e+06	1.39506e+06	845803	0.363725	0.361335				862	Dimethyl [K64;K103;K121;K147;K254;K344;K577;K704;K834];R614	0		1	Dimethyl [R614]	0
Q62093	Serine/arginine-rich splicing factor 2 OS=Mus musculus GN=Srsf2 PE=1 SV=4	Srsf2	24	5	39	221	25.5	11.85	Acetyl [N-Term];Deamidated [R5;Dimethyl [K17;K65;Methyl [R5];R24;R66;R66];R83]	1.07659e+07	1.07962e+07	1.45916e+07	7.64525e+06	8.41372e+06	1.23772e+07	0.363668	0.636883				519	Acetyl [N-Term];Deamidated [R5;Dimethyl [K17;K65;Methyl [R5];R24;R66;R66];R83]	4	Deamidated [R5;R24;R66;R83]	1	Dimethyl [R66]	1	Methyl [R5]
Q8BR63	Protein FAM177A1 OS=Mus musculus GN=Fam177a1 PE=1 SV=1	1700047I17Rik2;Fam177a	16	2	8	207	23.6	4.59	Deamidated [R22];Dimethyl [K115]	587530	455602	470926	703153	221232	380688	0.363311	0.297528				217	Deamidated [R22];Dimethyl [K115]	1	Deamidated [R22]	0		0
Q8BXZ1	Protein disulfide-isomerase TMX3 OS=Mus musculus GN=Tmx3 PE=1 SV=2	Tmx3	22	6	14	456	51.8	5.16	Dimethyl [K417;K430;K448;K453]	3.33473e+06	2.73569e+06	1.52554e+06	2.45405e+06	1.70732e+06	1.56054e+06	0.363284	0.389618				127	Dimethyl [K417;K430;K448;K453]	0		0		0
P58059	28S ribosomal protein S21, mitochondrial OS=Mus musculus GN=Mrps21 PE=1 SV=1	Mrps21	31	2	5	87	10.6	10.32		1.12212e+06	1.25011e+06	1.39786e+06	890235	839922	1.23742e+06	0.361193	0.85354				91		0		0		0
Q9QYB1	Chloride intracellular channel protein 4 OS=Mus musculus GN=Clic4 PE=1 SV=3	Clic4	42	6	18	253	28.7	5.59	Dimethyl [K60;K103;K194;K238;K249];K90;R133;R177;R227	845420	240097	411932	372886	301941	350884	0.360565	0.270535				278	Dimethyl [K60;K103;K194;K238;K249];K90;R133;R177;R227	0		3	Dimethyl [R133;R177;R227]	0
O70252	Heme oxygenase 2 OS=Mus musculus GN=Hmox2 PE=1 SV=1	Hmox2	46	11	40	315	35.7	5.87	Acetyl [N-Term];Dimethyl [K16;K125;K167;K168;K175;K198];K23;K28;K37;K54	9.33911e+06	1.11996e+07	9.83539e+06	8.52659e+06	8.36422e+06	6.83847e+06	0.358924	1.31123				322	Acetyl [N-Term];Dimethyl [K16;K125;K167;K168;K175;K198];K23;K28;K37;K54	0		0		0
P63325	40S ribosomal protein S10 OS=Mus musculus GN=Rps10 PE=1 SV=1	Rps10	59	10	72	165	18.9	10.15	Deamidated [R80;Dimethyl [K17;K138;K139];K24;K38;K47;K59;R153];R95	2.69876e+07	3.4676e+07	4.80129e+07	2.98333e+07	2.2242e+07	3.21023e+07	0.358921	0.5476				609	Deamidated [R80;Dimethyl [K17;K138;K139];K24;K38;K47;K59;R153];R95	3	Deamidated [R80;R95;R153]	0		0
Q8BTS4	Nuclear pore complex protein Nup54 OS=Mus musculus GN=Nup54 PE=1 SV=1	Nup54	14	5	12	510	55.7	7.02	Dimethyl [K366;K395;K431]	1.97844e+06	1.18559e+06	1.14589e+06	1.49581e+06	571848	1.49041e+06	0.358702	0.272771				152	Dimethyl [K366;K395;K431]	0		0		0
Q6PGH1	Protein BUD31 homolog OS=Mus musculus GN=Bud31 PE=1 SV=1	Bud31	20	2	9	103	11.9	8.18		1.4405e+06	1.47202e+06	1.79662e+06	1.39449e+06	993800	1.30478e+06	0.358363	0.926957				85		0		0		0
P51863	V-type proton ATPase subunit d 1 OS=Mus musculus GN=Atp6v0d1 PE=1 SV=2	Atp6v0d1	26	9	21	351	40.3	5	Deamidated [R293];Dimethyl [K195;K265;K275;K288]	7.01444e+06	6.26365e+06	5.02175e+06	5.63974e+06	6.07657e+06	3.05756e+06	0.358083	0.447196				92	Deamidated [R293];Dimethyl [K195;K265;K275;K288]	1	Deamidated [R293]	0		0
Q60809	CCR4-NOT transcription complex subunit 7 OS=Mus musculus GN=Cnot7 PE=1 SV=1	Cnot7	13	3	5	285	32.7	4.84		810061	763879	536640	676433	737221	316257	0.358062	0.34497				31		0		0		0
Q9CQJ2	PIH1 domain-containing protein 1 OS=Mus musculus GN=Pih1d1 PE=1 SV=1	Pih1d1	16	3	10	290	32.2	5.21		1.99975e+06	1.65445e+06	1.9534e+06	1.56441e+06	1.24576e+06	1.57913e+06	0.356794	1.18843				122		0		0		0
P61211	ADP-ribosylation factor-like protein 1 OS=Mus musculus GN=Arl1 PE=1 SV=1	Arl1	16	2	8	181	20.4	5.72	Deamidated [R97;Dimethyl [K127];R99]	531426	260616	363751	323313	316179	234942	0.356255	0.46387				32	Deamidated [R97;Dimethyl [K127];R99]	2	Deamidated [R97;R99]	0		0
O08582	GTP-binding protein 1 OS=Mus musculus GN=Gtpbp1 PE=1 SV=2	Gtpbp1	13	4	14	668	72.3	8.29	Deamidated [R602;Dimethyl [K258;K641;R602;R647]	1.09014e+06	1.12586e+06	1.43724e+06	920237	975450	937929	0.355692	1.29917				310	Deamidated [R602;Dimethyl [K258;K641;R602;R647]	2	Deamidated [R602;R647]	2	Dimethyl [R602;R647]	0
Q8C129	Leucyl-cystinyl aminopeptidase OS=Mus musculus GN=Lnpep PE=1 SV=1	Lnpep	6	4	12	1025	117.2	5.96	Dimethyl [K75;K560;K996]	1.38454e+06	1.22695e+06	713189	1.00118e+06	872539	663027	0.354902	0.44568				108	Dimethyl [K75;K560;K996]	0		0		0
Q8K021	Secretory carrier-associated membrane protein 1 OS=Mus musculus GN=Scamp1 PE=1 SV=1	Scamp1	18	4	16	338	38	7.71	Deamidated [R44];Dimethyl [K52;K311;K334]	1.19276e+06	1.18408e+06	1.02473e+06	1.20733e+06	768420	750856	0.351639	0.682745				715	Deamidated [R44];Dimethyl [K52;K311;K334]	1	Deamidated [R44]	0		0
Q8BVE3	V-type proton ATPase subunit H OS=Mus musculus GN=Atp6v1h PE=1 SV=1	Atp6v1h	15	5	11	483	55.8	6.61	Dimethyl [K360;K434;K458]	932701	1.25443e+06	5.10091e+06	1.37941e+06	2.33299e+06	893885	0.350962	0.153292				107	Dimethyl [K360;K434;K458]	0		0		0
Q8C7X2	ER membrane protein complex subunit 1 OS=Mus musculus GN=Emc1 PE=1 SV=1	Emc1	24	14	38	997	111.5	7.43	Deamidated [R531;Dimethyl [K331;K521;K538;K598;K614;K642;K652;K879];R625;R886]	6.50659e+06	6.24755e+06	4.74728e+06	4.75305e+06	5.62534e+06	3.49414e+06	0.348853	0.637868				515	Deamidated [R531;Dimethyl [K331;K521;K538;K598;K614;K642;K652;K879];R625;R886]	2	Deamidated [R531;R886]	1	Dimethyl [R625]	0
Q7TNV0	Protein DEK OS=Mus musculus GN=Dek PE=1 SV=1	Dek	23	8	37	380	43.1	6.86	Deamidated [R367];Dimethyl [K88;K128;K129;K141;K181;K349;K353]	8.75842e+06	8.10154e+06	5.05803e+06	6.7249e+06	5.90894e+06	4.37417e+06	0.348673	0.493242				325	Deamidated [R367];Dimethyl [K88;K128;K129;K141;K181;K349;K353]	1	Deamidated [R367]	0		0
Q61550	Double-strand-break repair protein rad21 homolog OS=Mus musculus GN=Rad21 PE=1 SV=3	Rad21	9	6	16	635	72	4.64	Deamidated [R631];Dimethyl [K84;K608;K609]	1.60938e+06	1.84663e+06	982214	1.58633e+06	1.86273e+06	478829	0.348274	0.197764				247	Deamidated [R631];Dimethyl [K84;K608;K609]	1	Deamidated [R631]	0		0
P63168	Dynein light chain 1, cytoplasmic OS=Mus musculus GN=Dynll1 PE=1 SV=1	Dynll1	54	4	13	89	10.4	7.4	Dimethyl [K9;K31;K71]	684761	357199	309861	439489	286139	292151	0.348231	0.357386				388	Dimethyl [K9;K31;K71]	0		0		0
P52875	Transmembrane protein 165 OS=Mus musculus GN=Tmem165 PE=1 SV=2	Tmem165	11	2	3	323	34.8	7.46	Dimethyl [K198;K226;K227]	447570	418163	300396	369390	295806	249760	0.347569	0.650898				62	Dimethyl [K198;K226;K227]	0		0		0
Q9CXR1	Dehydrogenase/reductase SDR family member 7 OS=Mus musculus GN=Dhrs7 PE=1 SV=2	Dhrs7	12	3	9	338	38.1	8.32	Dimethyl [K103;K123;K252;K331]	1.80099e+06	1.52339e+06	1.06474e+06	1.34524e+06	1.36724e+06	773938	0.345719	0.420475				108	Dimethyl [K103;K123;K252;K331]	0		0		0
Q6ZQ38	Cullin-associated NEDD8-dissociated protein 1 OS=Mus musculus GN=Cand1 PE=1 SV=2	Cand1	20	18	44	1230	136.2	5.78	Acetyl [N-Term];Dimethyl [K14;K1057];K132;K262;K548;K641;K679;K826;K873;K957;R645	8.90377e+06	6.29985e+06	7.5067e+06	7.45016e+06	5.27334e+06	5.22276e+06	0.345703	0.712215				639	Acetyl [N-Term];Dimethyl [K14;K1057];K132;K262;K548;K641;K679;K826;K873;K957;R645	0		1	Dimethyl [R645]	0
Q99KK2	N-acylneuraminate cytidylyltransferase OS=Mus musculus GN=Cmas PE=1 SV=2	Cmas	10	3	8	432	48	8.1	Dimethyl [K198;K380;K397]	502599	913682	842323	670667	694821	404779	0.345367	0.395253				41	Dimethyl [K198;K380;K397]	0		0		0
Q6PDM2	Serine/arginine-rich splicing factor 1 OS=Mus musculus GN=Srsf1 PE=1 SV=3	Srsf1;LOC102641923	53	12	41	248	27.7	10.36	Acetyl [N-Term];Dimethyl [K30;K138];K38;R51	1.74077e+07	2.51133e+07	2.76775e+07	1.61179e+07	1.73807e+07	2.11051e+07	0.344383	0.666381				228	Acetyl [N-Term];Dimethyl [K30;K138];K38;R51	0		1	Dimethyl [R51]	0
Q810A7	ATP-dependent RNA helicase DDX42 OS=Mus musculus GN=Ddx42 PE=1 SV=3	Ddx42	34	21	61	929	101.9	6.98	Deamidated [R148;Dimethyl [K25;K215;K270;K371;K484;K50;K568;K605;K626;K709;K721];R148;R291;R386]	1.01673e+07	9.95807e+06	9.19065e+06	8.48519e+06	7.3247e+06	7.32135e+06	0.344023	1.83336				707	Deamidated [R148;Dimethyl [K25;K215;K270;K371;K484;K50;K568;K605;K626;K709;K721];R148;R291;R386]	3	Deamidated [R148;R291;R386]	1	Dimethyl [R148]	0
Q8BJ71	Nuclear pore complex protein Nup93 OS=Mus musculus GN=Nup93 PE=1 SV=1	Nup93	28	18	58	819	93.2	5.72	Deamidated [R175;Dimethyl [K94;K103;K195;K267;K409;K417;K442;K660;R434];R662]	1.25798e+07	1.35115e+07	1.09818e+07	9.53896e+06	1.09505e+07	8.75847e+06	0.342924	1.25291				767	Deamidated [R175;Dimethyl [K94;K103;K195;K267;K409;K417;K442;K660;R434];R662]	2	Deamidated [R175;R434]	1	Dimethyl [R662]	0
Q99KI3	ER membrane protein complex subunit 3 OS=Mus musculus GN=Emc3 PE=1 SV=3	Emc3	15	3	5	261	30	6.81	Dimethyl [K77;K253;K254];K89;K90	1.00022e+06	1.02601e+06	645980	858629	796001	475662	0.34266	0.424775				88	Dimethyl [K77;K253;K254];K89;K90	0		0		0
Q61733	28S ribosomal protein S31, mitochondrial OS=Mus musculus GN=Mrps31 PE=1 SV=1	Mrps31	33	9	19	384	43.9	8.51	Dimethyl [K72;K159;K163;K198;K273;K349;K356];K93;K96;R112	1.99347e+06	1.93062e+06	1.45415e+06	1.55311e+06	984635	1.79562e+06	0.342408	0.501273				238	Dimethyl [K72;K159;K163;K198;K273;K349;K356];K93;K96;R112	0		1	Dimethyl [R112]	0
P21956	Lactadherin OS=Mus musculus GN=Mfge8 PE=1 SV=3	Mfge8	7	3	4	463	51.2	6.52	Dimethyl [K398;K436]	671145	463225	620563	524949	408082	442284	0.341969	0.812129				0	Dimethyl [K398;K436]	0		0		0
Q8VDL4	ADP-dependent glucokinase OS=Mus musculus GN=Adpgk PE=1 SV=2	Adpgk	28	9	33	496	53.9	5.62	Deamidated [R424];Dimethyl [K125;K184;K450;K471]	6.59621e+06	6.60381e+06	5.05513e+06	5.84735e+06	5.95736e+06	3.11127e+06	0.340908	0.438129				613	Deamidated [R424];Dimethyl [K125;K184;K450;K471]	1	Deamidated [R424]	0		0
Q9CR68	Cytochrome b-c1 complex subunit Rieske, mitochondrial OS=Mus musculus GN=Uqcrfs1 PE=1 SV=1	Uqcrfs1	54	12	54	274	29.3	8.7	Deamidated [R196];Dimethyl [K46;K101;K111;K130;K151;K163;K181;K182;K206]	2.58372e+07	2.2989e+07	2.26993e+07	2.01174e+07	1.78899e+07	1.84851e+07	0.339698	1.91754				773	Deamidated [R196];Dimethyl [K46;K101;K111;K130;K151;K163;K181;K182;K206]	1	Deamidated [R196]	0		0
O55234	Proteasome subunit beta type-5 OS=Mus musculus GN=Psmb5 PE=1 SV=3	Psmb5	27	6	21	264	28.5	7.02	Deamidated [R200;Dimethyl [K91;K150;R166];R239]	889548	1.15693e+06	3.22309e+06	739020	1.21565e+06	1.82407e+06	0.339105	0.190832				511	Deamidated [R200;Dimethyl [K91;K150;R166];R239]	2	Deamidated [R200;R239]	1	Dimethyl [R166]	0
Q501J6	Probable ATP-dependent RNA helicase DDX17 OS=Mus musculus GN=Ddx17 PE=1 SV=1	Ddx17	31	11	90	650	72.4	8.59	Deamidated [R426];Dimethyl [K190;K195;K205;K234;K282;K349;K409;K436;K449;K468];R214	6.20629e+06	3.98353e+06	3.61658e+06	4.66374e+06	3.54153e+06	2.67557e+06	0.338899	0.435629				1263	Deamidated [R426];Dimethyl [K190;K195;K205;K234;K282;K349;K409;K436;K449;K468];R214	1	Deamidated [R426]	1	Dimethyl [R214]	0
O70378	ER membrane protein complex subunit 8 OS=Mus musculus GN=Emc8 PE=1 SV=1	Emc8	58	9	23	207	23.3	6.15	Deamidated [R95];Dimethyl [K13;K107;K128;K201];K97	7.90145e+06	7.23694e+06	6.64548e+06	5.87809e+06	5.92061e+06	5.40129e+06	0.338492	1.8082				323	Deamidated [R95];Dimethyl [K13;K107;K128;K201];K97	1	Deamidated [R95]	0		0
Q8BG05	Heterogeneous nuclear ribonucleoprotein A3 OS=Mus musculus GN=Hnrnpa3 PE=1 SV=1	Hnrnpa3	46	20	107	379	39.6	9.01	Deamidated [R52;Dimethyl [K36;K118;K126;K127;K134;K151;K182;K187;K199;K200];K57;K73;K99;Methyl [R109;R109;R113;R113];R143;R167;R377]	6.05386e+07	3.72475e+07	3.35276e+07	3.42832e+07	3.85612e+07	2.84973e+07	0.334958	0.501997				1125	Deamidated [R52;Dimethyl [K36;K118;K126;K127;K134;K151;K182;K187;K199;K200];K57;K73;K99;Methyl [R109;R109;R113;R113];R143;R167;R377]	4	Deamidated [R52;R143;R167;R377]	3	Dimethyl [R109;R113;R167]	2	Methyl [R109;R113]
Q80UM7	Mannosyl-oligosaccharide glucosidase OS=Mus musculus GN=Mogs PE=1 SV=1	Mogs	20	12	30	834	91.8	9	Deamidated [R812];Dimethyl [K324;K366;K573;K736];R562	5.93014e+06	6.3424e+06	4.9986e+06	5.0524e+06	4.76646e+06	3.90234e+06	0.333464	1.02824				295	Deamidated [R812];Dimethyl [K324;K366;K573;K736];R562	1	Deamidated [R812]	1	Dimethyl [R562]	0
Q9WV80	Sorting nexin-1 OS=Mus musculus GN=Snx1 PE=1 SV=1	Snx1	10	3	8	522	58.9	5.22	Dimethyl [K196;K509;K519]	768851	1.35585e+06	869486	770976	824407	713208	0.333208	0.58064				47	Dimethyl [K196;K509;K519]	0		0		0
P48962	ADP/ATP translocase 1 OS=Mus musculus GN=Slc25a4 PE=1 SV=4	Slc25a4	68	17	159	298	32.9	9.72	Acetyl [N-Term];Deamidated [R138;Dimethyl [K10;K107;K147;K163;K199;K23;K245;K260;K263;K272;K295;K296];K43;K63;K92;K94;K96;R152;R259]	1.42877e+08	1.09541e+08	8.0382e+07	1.04783e+08	9.12863e+07	6.59046e+07	0.332291	0.461246				2651	Acetyl [N-Term];Deamidated [R138;Dimethyl [K10;K107;K147;K163;K199;K23;K245;K260;K263;K272;K295;K296];K43;K63;K92;K94;K96;R152;R259]	3	Deamidated [R138;R152;R259]	0		0
Q91YR1	Twinfilin-1 OS=Mus musculus GN=Twf1 PE=1 SV=2	Twf1	17	4	11	350	40.1	6.67	Acetyl [N-Term];Deamidated [R155];Dimethyl [K14;K171;K192]	1.2111e+06	974747	1.13398e+06	828408	829113	977567	0.331828	1.27494				131	Acetyl [N-Term];Deamidated [R155];Dimethyl [K14;K171;K192]	1	Deamidated [R155]	0		0
P46660	Alpha-internexin OS=Mus musculus GN=Ina PE=1 SV=3	Ina	43	16	72	501	55.3	5.4	Acetyl [N-Term];Deamidated [R16;Dimethyl [R16;K111;K17;K216;K278;K386];K95;R377;R430];R67;R68	8.54906e+06	8.87241e+06	6.74076e+06	8.7643e+06	5.3898e+06	5.44329e+06	0.330552	0.55802				909	Acetyl [N-Term];Deamidated [R16;Dimethyl [R16;K111;K17;K216;K278;K386];K95;R377;R430];R67;R68	3	Deamidated [R16;R67;R430]	3	Dimethyl [R16;R68;R377]	0
P70404	Isocitrate dehydrogenase [NAD] subunit gamma 1, mitochondrial OS=Mus musculus GN=Idh3g PE=1 SV=1	Idh3g	44	12	56	393	42.8	9.01	Deamidated [R101;Dimethyl [K74;K149;K159;K190;K206;K340];R108;R381]	1.53988e+07	1.59434e+07	1.02475e+07	1.29302e+07	1.16066e+07	8.43056e+06	0.330551	0.526778				699	Deamidated [R101;Dimethyl [K74;K149;K159;K190;K206;K340];R108;R381]	3	Deamidated [R101;R108;R381]	0		0
O35459	Delta(3,5)-Delta(2,4)-dienoyl-CoA isomerase, mitochondrial OS=Mus musculus GN=Ech1 PE=1 SV=1	Ech1	42	10	39	327	36.1	7.71	Deamidated [R44];Dimethyl [R44;K111;K157;K249;K266];K64;K94	6.05537e+06	5.3447e+06	5.54661e+06	4.62772e+06	3.31394e+06	5.8926e+06	0.33006	0.59906				451	Deamidated [R44];Dimethyl [R44;K111;K157;K249;K266];K64;K94	1	Deamidated [R44]	1	Dimethyl [R44]	0
Q99JR1	Sideroflexin-1 OS=Mus musculus GN=Sfxn1 PE=1 SV=3	Sfxn1	40	7	34	322	35.6	9.23	Deamidated [R214];Dimethyl [K86;K253]	8.96612e+06	7.95471e+06	6.13603e+06	7.21567e+06	6.42619e+06	4.76191e+06	0.328987	0.613194				778	Deamidated [R214];Dimethyl [K86;K253]	1	Deamidated [R214]	0		0
Q8CHH9	Septin-8 OS=Mus musculus GN=Sept8 PE=1 SV=4	39692	38	6	48	429	49.8	6	Deamidated [R82];Dimethyl [K37;K173;K187;K275;K304;K329];K57;K98;R84	2.72057e+06	1.67688e+06	1.02189e+06	1.8186e+06	1.29086e+06	1.00385e+06	0.328077	0.275868				525	Deamidated [R82];Dimethyl [K37;K173;K187;K275;K304;K329];K57;K98;R84	1	Deamidated [R82]	1	Dimethyl [R84]	0
Q9D8S9	BolA-like protein 1 OS=Mus musculus GN=Bola1 PE=1 SV=1	Bola1	39	3	5	137	14.4	8.76	Dimethyl [K39;K109]	1.03228e+06	603364	725517	832992	429630	639185	0.327391	0.383953				47	Dimethyl [K39;K109]	0		0		0
O35566	CD151 antigen OS=Mus musculus GN=Cd151 PE=1 SV=2	Cd151	7	2	4	253	28.2	7.47	Dimethyl [K186]	680870	373801	408892	398723	371943	356320	0.32591	0.523897				17	Dimethyl [K186]	0		0		0
P22437	Prostaglandin G/H synthase 1 OS=Mus musculus GN=Ptgs1 PE=1 SV=1	Ptgs1	16	8	19	602	69	6.83	Dimethyl [K344;K455]	3.54594e+06	2.11635e+06	1.68151e+06	2.4015e+06	2.05381e+06	1.30261e+06	0.324615	0.321691				198	Dimethyl [K344;K455]	0		0		0
Q8CCI5	RING1 and YY1-binding protein OS=Mus musculus GN=Rybp PE=1 SV=1	Rybp	46	5	14	228	24.8	9.63	Deamidated [R212];Dimethyl [K77;K208];K78	1.69479e+06	933524	688141	843233	688837	954414	0.324572	0.329257				54	Deamidated [R212];Dimethyl [K77;K208];K78	1	Deamidated [R212]	0		0
P70340	Mothers against decapentaplegic homolog 1 OS=Mus musculus GN=Smad1 PE=1 SV=2	Smad1	6	2	2	465	52.1	7.31		188818	305481	308251	268905	295945	114140	0.322984	0.259607				0		0		0		0
Q61072	Disintegrin and metalloproteinase domain-containing protein 9 OS=Mus musculus GN=Adam9 PE=1 SV=2	Adam9	13	5	23	845	92	7.47	Deamidated [R474;Dimethyl [K407;K420;K434;K448;K462;K691];R833]	1.03555e+06	1.36844e+06	984552	1.09931e+06	1.00879e+06	644902	0.321365	0.50048				287	Deamidated [R474;Dimethyl [K407;K420;K434;K448;K462;K691];R833]	2	Deamidated [R474;R833]	0		0
O08784	Treacle protein OS=Mus musculus GN=Tcof1 PE=1 SV=1	Tcof1	7	5	11	1320	134.9	9.35	Dimethyl [K120;K1123];K459;K598;K649	791753	1.15495e+06	1.03215e+06	807748	784318	764158	0.321054	0.919308				251	Dimethyl [K120;K1123];K459;K598;K649	0		0		0
Q7TMF3	NADH dehydrogenase [ubiquinone] 1 alpha subcomplex subunit 12 OS=Mus musculus GN=Ndufa12 PE=1 SV=2	Ndufa12	18	2	13	145	17.1	9.36	Acetyl [N-Term];Deamidated [R131];Dimethyl [K8]	759263	1.39178e+06	1.09231e+06	779637	797805	953323	0.320322	0.521035				125	Acetyl [N-Term];Deamidated [R131];Dimethyl [K8]	1	Deamidated [R131]	0		0
Q80VD1	Protein FAM98B OS=Mus musculus GN=Fam98b PE=1 SV=1	Fam98b	14	5	15	429	45.3	8.5	Dimethyl [K177;K280]	3.11404e+06	2.91836e+06	2.86939e+06	3.5262e+06	2.1733e+06	1.74909e+06	0.320029	0.458696				211	Dimethyl [K177;K280]	0		0		0
Q9Z0N1	Eukaryotic translation initiation factor 2 subunit 3, X-linked OS=Mus musculus GN=Eif2s3x PE=1 SV=2	Eif2s3x	46	16	63	472	51	8.4	Acetyl [N-Term];Dimethyl [K27;K121;K191;K241;K266;K275;K285;K303;K400;K440;K466];K54	5.32833e+06	6.83427e+06	8.30783e+06	5.76133e+06	5.99569e+06	4.5182e+06	0.318288	0.637887				839	Acetyl [N-Term];Dimethyl [K27;K121;K191;K241;K266;K275;K285;K303;K400;K440;K466];K54	0		0		0
Q91XL3	UDP-glucuronic acid decarboxylase 1 OS=Mus musculus GN=Uxs1 PE=1 SV=1	Uxs1	13	2	3	420	47.5	8.94	Dimethyl [K360]	233523	175568	205665	219713	396403	50074.7	0.317049	0.130047				52	Dimethyl [K360]	0		0		0
P17439	Glucosylceramidase OS=Mus musculus GN=Gba PE=1 SV=1	Gba	7	3	3	515	57.6	7.75	Deamidated [R139];Dimethyl [K241]	1.38543e+06	1.1337e+06	1.25041e+06	1.02573e+06	884364	1.12242e+06	0.315934	1.13863				33	Deamidated [R139];Dimethyl [K241]	1	Deamidated [R139]	0		0
Q91VR5	ATP-dependent RNA helicase DDX1 OS=Mus musculus GN=Ddx1 PE=1 SV=1	Ddx1	38	25	87	740	82.4	7.21	Deamidated [R114;Dimethyl [K69;K132;K223;K234;K288;K307;K358;K416;K417;K490;K596;K720];K75;K76;R146;R319;R476;R602;R602]	2.33256e+07	1.7594e+07	1.58619e+07	1.79306e+07	1.40482e+07	1.34175e+07	0.315211	0.679134				927	Deamidated [R114;Dimethyl [K69;K132;K223;K234;K288;K307;K358;K416;K417;K490;K596;K720];K75;K76;R146;R319;R476;R602;R602]	4	Deamidated [R114;R146;R476;R602]	2	Dimethyl [R319;R602]	0
Q60716	Prolyl 4-hydroxylase subunit alpha-2 OS=Mus musculus GN=P4ha2 PE=1 SV=1	P4ha2	28	11	56	537	61	5.8	Dimethyl [K56;K208;K482;K513];K90	1.02708e+07	1.03599e+07	9.1654e+06	8.60676e+06	7.65943e+06	7.71163e+06	0.313288	1.78288				677	Dimethyl [K56;K208;K482;K513];K90	0		0		0
Q8BH04	Phosphoenolpyruvate carboxykinase [GTP], mitochondrial OS=Mus musculus GN=Pck2 PE=1 SV=1	Pck2	38	17	58	640	70.5	7.28	Dimethyl [K261;K262;K308;K522;K578;K600;K624];R561	1.32069e+07	1.09166e+07	6.46097e+06	1.06939e+07	8.55106e+06	5.31153e+06	0.313153	0.296248				924	Dimethyl [K261;K262;K308;K522;K578;K600;K624];R561	0		1	Dimethyl [R561]	0
Q3UJB9	Enhancer of mRNA-decapping protein 4 OS=Mus musculus GN=Edc4 PE=1 SV=2	Edc4	16	12	27	1406	152.4	5.78	Acetyl [N-Term];Dimethyl [K96;K1078;K1133];K507;K695;K699;K903	1.85454e+06	2.16998e+06	1.21666e+06	2.21158e+06	1.77972e+06	650110	0.312059	0.200929				544	Acetyl [N-Term];Dimethyl [K96;K1078;K1133];K507;K695;K699;K903	0		0		0
Q62066	Paired mesoderm homeobox protein 2A OS=Mus musculus GN=Phox2a PE=2 SV=1	Phox2a	31	3	16	280	29.4	8.76	Deamidated [R120];Dimethyl [K87;K126;K224;K248]	1.28635e+06	681025	448270	809826	364692	695541	0.311622	0.213947				190	Deamidated [R120];Dimethyl [K87;K126;K224;K248]	1	Deamidated [R120]	0		0
Q9DBD5	Proline-, glutamic acid- and leucine-rich protein 1 OS=Mus musculus GN=Pelp1 PE=1 SV=2	Pelp1	5	4	22	1123	118	4.36	Deamidated [R242];Dimethyl [K255]	1.01652e+06	1.44549e+06	964288	937587	1.2926e+06	612004	0.311272	0.357926				306	Deamidated [R242];Dimethyl [K255]	1	Deamidated [R242]	0		0
P61620	Protein transport protein Sec61 subunit alpha isoform 1 OS=Mus musculus GN=Sec61a1 PE=1 SV=2	Sec61a1	14	4	24	476	52.2	8.06	Dimethyl [K10;K107;K21;K388;K395];R109	5.42033e+06	5.55462e+06	4.46559e+06	4.91682e+06	4.30753e+06	3.33253e+06	0.309904	0.738339				108	Dimethyl [K10;K107;K21;K388;K395];R109	0		1	Dimethyl [R109]	0
Q9Z2Q5	39S ribosomal protein L40, mitochondrial OS=Mus musculus GN=Mrpl40 PE=1 SV=2	Mrpl40	33	6	19	206	24.3	9.47	Deamidated [R93];Dimethyl [R101;K173]	3.54825e+06	3.48417e+06	2.50632e+06	2.26513e+06	2.25823e+06	3.1909e+06	0.30825	0.593131				137	Deamidated [R93];Dimethyl [R101;K173]	1	Deamidated [R93]	1	Dimethyl [R101]	0
Q9CQC6	Basic leucine zipper and W2 domain-containing protein 1 OS=Mus musculus GN=Bzw1 PE=1 SV=1	Bzw1	19	7	11	419	48	5.92	Dimethyl [K52;K239;K368;K405]	2.98665e+06	4.01257e+06	3.8126e+06	2.7462e+06	3.35289e+06	2.61941e+06	0.30725	0.834101				66	Dimethyl [K52;K239;K368;K405]	0		0		0
Q8K2Z4	Condensin complex subunit 1 OS=Mus musculus GN=Ncapd2 PE=1 SV=2	Ncapd2	7	8	12	1392	155.6	6.38	Dimethyl [K495;K1278];K775	1.49687e+06	1.23439e+06	1.62417e+06	1.21506e+06	1.50539e+06	867169	0.306635	0.518487				78	Dimethyl [K495;K1278];K775	0		0		0
Q9CQF4	Uncharacterized protein C6orf203 homolog OS=Mus musculus PE=1 SV=1	1700021F05Rik	12	2	4	240	27.8	9.36		1.36402e+06	1.89264e+06	1.70693e+06	1.33033e+06	990045	1.76863e+06	0.306562	0.4768				27		0		0		0
Q8K2T8	RNA polymerase II-associated factor 1 homolog OS=Mus musculus GN=Paf1 PE=1 SV=1	Paf1	8	3	7	535	60.5	4.65	Dimethyl [K212]	681393	1.04556e+06	1.04067e+06	687928	531143	1.074e+06	0.305955	0.35278				134	Dimethyl [K212]	0		0		0
P48771	Cytochrome c oxidase subunit 7A2, mitochondrial OS=Mus musculus GN=Cox7a2 PE=1 SV=2	Cox7a2	28	2	6	83	9.3	10.27	Dimethyl [K46]	4.73197e+06	3.5883e+06	1.96297e+06	2.91651e+06	964915	6.27402e+06	0.305557	0.129101				97	Dimethyl [K46]	0		0		0
Q8VE97	Serine/arginine-rich splicing factor 4 OS=Mus musculus GN=Srsf4 PE=2 SV=1	Srsf4	5	1	4	489	55.9	11.4		298017	292357	406647	255878	257753	284884	0.305026	0.875677				18		0		0		0
Q9DC16	Endoplasmic reticulum-Golgi intermediate compartment protein 1 OS=Mus musculus GN=Ergic1 PE=1 SV=1	Ergic1	26	6	11	290	32.5	7.06	Dimethyl [K190;K241]	4.57319e+06	3.2718e+06	3.19236e+06	3.43964e+06	3.20577e+06	2.29772e+06	0.304927	0.550045				43	Dimethyl [K190;K241]	0		0		0
Q3TKT4	Transcription activator BRG1 OS=Mus musculus GN=Smarca4 PE=1 SV=1	Smarca4	17	16	31	1613	181.3	8	Deamidated [R1275];Dimethyl [K348;K1213;K1353];K711;Methyl [R310]	5.83262e+06	5.08539e+06	2.94898e+06	4.66426e+06	5.20836e+06	1.91185e+06	0.304424	0.216196				174	Deamidated [R1275];Dimethyl [K348;K1213;K1353];K711;Methyl [R310]	1	Deamidated [R1275]	0		1	Methyl [R310]
Q8C0I1	Alkyldihydroxyacetonephosphate synthase, peroxisomal OS=Mus musculus GN=Agps PE=1 SV=1	Agps	38	18	65	645	71.6	7.5	Deamidated [R49;Dimethyl [R49;K156;K324;K376;K627];K72;R104;R104]	8.81377e+06	1.05296e+07	8.6992e+06	5.98769e+06	1.08722e+07	6.58683e+06	0.304288	0.468225				732	Deamidated [R49;Dimethyl [R49;K156;K324;K376;K627];K72;R104;R104]	2	Deamidated [R49;R104]	2	Dimethyl [R49;R104]	0
Q9CPV5	Polyamine-modulated factor 1 OS=Mus musculus GN=Pmf1 PE=1 SV=1	Pmf1	29	5	15	202	23.1	5.26	Acetyl [N-Term];Deamidated [R6;R13;R31]	422993	156910	173747	159432	184421	208345	0.304211	0.258831				83	Acetyl [N-Term];Deamidated [R6;R13;R31]	3	Deamidated [R6;R13;R31]	0		0
Q9DC70	NADH dehydrogenase [ubiquinone] iron-sulfur protein 7, mitochondrial OS=Mus musculus GN=Ndufs7 PE=1 SV=1	Ndufs7	29	3	11	224	24.7	9.92	Deamidated [R179];Dimethyl [K140]	881311	1.23829e+06	1.04053e+06	743363	1.16776e+06	696363	0.303199	0.480863				216	Deamidated [R179];Dimethyl [K140]	1	Deamidated [R179]	0		0
Q6ZQ58	La-related protein 1 OS=Mus musculus GN=Larp1 PE=1 SV=3	Larp1	21	13	54	1072	121.1	8.79	Acetyl [N-Term];Deamidated [R50;Dimethyl [K26;K166;K27;K730;K782;K848;K994];R1037;R1055];R397;R718	3.74028e+06	4.43411e+06	4.01698e+06	3.81185e+06	3.70257e+06	2.5132e+06	0.303118	0.665929				635	Acetyl [N-Term];Deamidated [R50;Dimethyl [K26;K166;K27;K730;K782;K848;K994];R1037;R1055];R397;R718	5	Deamidated [R50;R397;R718;R1037;R1055]	0		0
Q9JKB1	Ubiquitin carboxyl-terminal hydrolase isozyme L3 OS=Mus musculus GN=Uchl3 PE=1 SV=2	Uchl3	13	2	5	230	26.1	5.05	Dimethyl [K210;K211]	210157	417067	716672	277918	290870	413807	0.303022	0.216989				33	Dimethyl [K210;K211]	0		0		0
Q9JHI5	Isovaleryl-CoA dehydrogenase, mitochondrial OS=Mus musculus GN=Ivd PE=1 SV=1	Ivd	13	4	7	424	46.3	8.29	Dimethyl [K76;K230;K260;K272]	1.19425e+06	1.40798e+06	1.11225e+06	1.20038e+06	1.08038e+06	768158	0.302898	0.622193				87	Dimethyl [K76;K230;K260;K272]	0		0		0
Q6P5F7	Protein tweety homolog 3 OS=Mus musculus GN=Ttyh3 PE=1 SV=1	Ttyh3	11	4	12	524	57.7	5.85	Acetyl [N-Term];Deamidated [R330]	1.01184e+06	1.49632e+06	886661	614495	1.24415e+06	936722	0.302176	0.334608				315	Acetyl [N-Term];Deamidated [R330]	1	Deamidated [R330]	0		0
Q9D338	39S ribosomal protein L19, mitochondrial OS=Mus musculus GN=Mrpl19 PE=1 SV=1	Mrpl19	14	2	5	292	33.6	9.44		589041	400363	197346	182494	202424	672173	0.302113	0.147936				103		0		0		0
Q9CR62	Mitochondrial 2-oxoglutarate/malate carrier protein OS=Mus musculus GN=Slc25a11 PE=1 SV=3	Slc25a11	32	9	24	314	34.1	9.94	Dimethyl [K73;K162;K206;K280]	6.7627e+06	5.42499e+06	4.20499e+06	5.09841e+06	4.8046e+06	3.36106e+06	0.30198	0.480765				666	Dimethyl [K73;K162;K206;K280]	0		0		0
P24527	Leukotriene A-4 hydrolase OS=Mus musculus GN=Lta4h PE=1 SV=4	Lta4h	4	2	4	611	69	6.42	Dimethyl [K154;K243]	142665	151006	390878	210086	270062	79383.9	0.300924	0.157483				56	Dimethyl [K154;K243]	0		0		0
P56959	RNA-binding protein FUS OS=Mus musculus GN=Fus PE=1 SV=1	Fus	25	11	55	518	52.6	9.36	Deamidated [R465];Dimethyl [R321;K325;K327;K341;K350;K358;K441;K444]	2.73399e+07	1.26171e+07	1.36682e+07	1.55486e+07	1.06529e+07	1.52285e+07	0.300805	0.309993				521	Deamidated [R465];Dimethyl [R321;K325;K327;K341;K350;K358;K441;K444]	1	Deamidated [R465]	1	Dimethyl [R321]	0
Q3UBX0	Transmembrane protein 109 OS=Mus musculus GN=Tmem109 PE=1 SV=2	Tmem109	9	3	4	243	26.3	9.89	Dimethyl [K46;K47]	1.5823e+06	821146	594458	1.12391e+06	651423	565147	0.300165	0.228806				46	Dimethyl [K46;K47]	0		0		0
Q9CZU3	Superkiller viralicidic activity 2-like 2 OS=Mus musculus GN=Skiv2l2 PE=1 SV=1	Skiv2l2	20	15	31	1040	117.6	6.4	Acetyl [N-Term];Dimethyl [K24;K1020];K132;K165;K394;K626;K871	6.389e+06	6.64539e+06	6.51049e+06	4.82055e+06	6.32337e+06	4.85878e+06	0.300074	1.08789				434	Acetyl [N-Term];Dimethyl [K24;K1020];K132;K165;K394;K626;K871	0		0		0
Q3UMY5	Echinoderm microtubule-associated protein-like 4 OS=Mus musculus GN=Eml4 PE=1 SV=1	Eml4	3	2	9	988	110	6.54	Dimethyl [K42]	532752	699031	753642	498955	574006	525154	0.299995	0.855047				112	Dimethyl [K42]	0		0		0
Q99LC3	NADH dehydrogenase [ubiquinone] 1 alpha subcomplex subunit 10, mitochondrial OS=Mus musculus GN=Ndufa10 PE=1 SV=1	Ndufa10	28	7	28	355	40.6	7.78	Deamidated [R102];Dimethyl [K48;K116];K51;K70;K84	5.11509e+06	5.37447e+06	3.13475e+06	3.89567e+06	3.42816e+06	3.46209e+06	0.299426	0.514615				433	Deamidated [R102];Dimethyl [K48;K116];K51;K70;K84	1	Deamidated [R102]	0		0
Q9JK81	UPF0160 protein MYG1, mitochondrial OS=Mus musculus GN=Myg1 PE=1 SV=1	Myg1	12	3	4	380	42.7	7.02	Dimethyl [K254;K266]	693063	703265	1.52935e+06	574807	917526	760075	0.298312	0.282775				28	Dimethyl [K254;K266]	0		0		0
Q62448	Eukaryotic translation initiation factor 4 gamma 2 OS=Mus musculus GN=Eif4g2 PE=1 SV=2	Eif4g2	23	15	40	906	102	7.14	Deamidated [R568];Dimethyl [K158;K454;K519;K583;K607;K639]	3.92377e+06	4.55651e+06	4.36527e+06	3.91418e+06	3.98778e+06	2.69071e+06	0.297985	0.693616				909	Deamidated [R568];Dimethyl [K158;K454;K519;K583;K607;K639]	1	Deamidated [R568]	0		0
Q99MR6	Serrate RNA effector molecule homolog OS=Mus musculus GN=Srrt PE=1 SV=1	Srrt	16	12	39	875	100.4	5.97	Deamidated [R638];Dimethyl [K153;K170;K200;K208;K279;K285;K286;K610;K686];R290;R487	5.19961e+06	5.83212e+06	5.19814e+06	3.90173e+06	4.37424e+06	4.99179e+06	0.295905	1.19265				261	Deamidated [R638];Dimethyl [K153;K170;K200;K208;K279;K285;K286;K610;K686];R290;R487	1	Deamidated [R638]	2	Dimethyl [R290;R487]	0
Q8BWM0	Prostaglandin E synthase 2 OS=Mus musculus GN=Ptges2 PE=1 SV=3	Ptges2	20	4	6	384	43.3	9	Dimethyl [K146;K172]	555634	639368	542982	617885	594940	283987	0.29526	0.325803				43	Dimethyl [K146;K172]	0		0		0
Q91XV3	Brain acid soluble protein 1 OS=Mus musculus GN=Basp1 PE=1 SV=3	Basp1	86	19	109	226	22.1	4.51	Dimethyl [K25;K123;K146;K147;K159;K170;K181;K195;K225];K38;K52;K58;K60;K68;K81;K86;K91	4.67698e+07	3.55186e+07	3.73788e+07	3.53248e+07	2.39804e+07	3.96811e+07	0.295127	0.515362				3015	Dimethyl [K25;K123;K146;K147;K159;K170;K181;K195;K225];K38;K52;K58;K60;K68;K81;K86;K91	0		0		0
O54774	AP-3 complex subunit delta-1 OS=Mus musculus GN=Ap3d1 PE=1 SV=1	Ap3d1	8	5	12	1199	135	7.37	Deamidated [R145];Dimethyl [K528;K1193];K610	703444	556704	734377	493870	618107	510006	0.295122	0.85685				225	Deamidated [R145];Dimethyl [K528;K1193];K610	1	Deamidated [R145]	0		0
P58281	Dynamin-like 120 kDa protein, mitochondrial OS=Mus musculus GN=Opa1 PE=1 SV=1	Opa1	17	14	33	960	111.3	7.55	Deamidated [R445];Dimethyl [K301;K387;K468;K489;K568;K713;K792;K797;K948;K960]	6.01674e+06	5.04555e+06	2.60494e+06	4.44008e+06	4.15442e+06	2.32722e+06	0.2938	0.246157				267	Deamidated [R445];Dimethyl [K301;K387;K468;K489;K568;K713;K792;K797;K948;K960]	1	Deamidated [R445]	0		0
Q8JZU2	Tricarboxylate transport protein, mitochondrial OS=Mus musculus GN=Slc25a1 PE=1 SV=1	Slc25a1	20	6	20	311	33.9	9.89	Dimethyl [K97;K160;K190;K265]	8.03499e+06	7.71674e+06	5.76851e+06	6.74495e+06	5.93961e+06	4.84945e+06	0.293497	0.648064				206	Dimethyl [K97;K160;K190;K265]	0		0		0
P27046	Alpha-mannosidase 2 OS=Mus musculus GN=Man2a1 PE=1 SV=2	Man2a1	5	4	7	1150	131.5	8.03	Dimethyl [K472]	637932	281732	164166	398157	305399	132094	0.292429	0.146014				83	Dimethyl [K472]	0		0		0
Q8BHN3	Neutral alpha-glucosidase AB OS=Mus musculus GN=Ganab PE=1 SV=1	Ganab	32	22	109	944	106.8	6.06	Deamidated [R133;Dimethyl [K48;K148;K491;K84;K880;K899;K908];R114;R354;R445;R49;R493;R516;R684;R805]	2.25698e+07	2.62924e+07	2.29983e+07	2.12409e+07	2.33937e+07	1.49833e+07	0.291415	0.633992				977	Deamidated [R133;Dimethyl [K48;K148;K491;K84;K880;K899;K908];R114;R354;R445;R49;R493;R516;R684;R805]	6	Deamidated [R133;R354;R445;R493;R516;R805]	4	Dimethyl [R49;R114;R493;R684]	0
P28574	Protein max OS=Mus musculus GN=Max PE=1 SV=1	Max	19	2	13	160	18.2	5.87	Dimethyl [K127]	592547	604560	697747	457382	510452	586169	0.289675	1.06858				333	Dimethyl [K127]	0		0		0
Q8K0D5	Elongation factor G, mitochondrial OS=Mus musculus GN=Gfm1 PE=1 SV=1	Gfm1	32	19	54	751	83.5	6.92	Deamidated [R66;Dimethyl [K60;K113;K176;K303;K540;K541;K566;K580;K588;K734];R161]	1.20495e+07	1.41572e+07	8.93448e+06	1.0691e+07	1.1617e+07	6.72673e+06	0.289115	0.389373				463	Deamidated [R66;Dimethyl [K60;K113;K176;K303;K540;K541;K566;K580;K588;K734];R161]	2	Deamidated [R66;R161]	0		0
Q8K1M6	Dynamin-1-like protein OS=Mus musculus GN=Dnm1l PE=1 SV=2	Dnm1l	10	5	13	742	82.6	7.05		1.31939e+06	1.13206e+06	1.37699e+06	1.32635e+06	1.14443e+06	742763	0.289087	0.472336				163		0		0		0
Q9CQF9	Prenylcysteine oxidase OS=Mus musculus GN=Pcyox1 PE=1 SV=1	Pcyox1	14	4	12	505	56.5	6.92	Dimethyl [K124;K349]	1.58634e+06	1.25866e+06	984649	1.1535e+06	906785	1.03182e+06	0.288411	0.57726				237	Dimethyl [K124;K349]	0		0		0
Q9D1Q4	Dolichol-phosphate mannosyltransferase subunit 3 OS=Mus musculus GN=Dpm3 PE=1 SV=1	Dpm3	24	2	4	92	10.1	7.08		1.1663e+06	1.2144e+06	814979	940764	890971	757922	0.287179	0.629509				31		0		0		0
Q8K4F6	Probable 28S rRNA (cytosine-C(5))-methyltransferase OS=Mus musculus GN=Nsun5 PE=2 SV=2	Nsun5	10	2	8	465	51	9.19	Deamidated [R127;R136;R382]	262293	85337	232338	157737	140845	128876	0.287011	0.214313				53	Deamidated [R127;R136;R382]	3	Deamidated [R127;R136;R382]	0		0
Q9Z315	U4/U6.U5 tri-snRNP-associated protein 1 OS=Mus musculus GN=Sart1 PE=1 SV=1	Sart1	15	8	16	806	90.8	5.82	Deamidated [R438];Dimethyl [K125;K400;K401;K781]	1.4376e+06	2.66048e+06	2.49826e+06	1.81018e+06	1.53486e+06	1.89892e+06	0.285618	0.408126				159	Deamidated [R438];Dimethyl [K125;K400;K401;K781]	1	Deamidated [R438]	0		0
Q9JKX6	ADP-sugar pyrophosphatase OS=Mus musculus GN=Nudt5 PE=1 SV=1	Nudt5	19	4	8	218	24	5.48	Dimethyl [K13;K204];K26;K80	1.46573e+06	1.51998e+06	2.11804e+06	1.03134e+06	1.7472e+06	1.44895e+06	0.284611	0.43643				30	Dimethyl [K13;K204];K26;K80	0		0		0
O08810	116 kDa U5 small nuclear ribonucleoprotein component OS=Mus musculus GN=Eftud2 PE=1 SV=1	Eftud2	26	17	60	971	109.3	5	Deamidated [R528];Dimethyl [K141;K193;K340;K404;K408;K507;K601;K950;K962]	6.84388e+06	7.89873e+06	6.90304e+06	7.38559e+06	6.35532e+06	4.40701e+06	0.28373	0.542268				774	Deamidated [R528];Dimethyl [K141;K193;K340;K404;K408;K507;K601;K950;K962]	1	Deamidated [R528]	0		0
O88685	26S protease regulatory subunit 6A OS=Mus musculus GN=Psmc3 PE=1 SV=2	Psmc3	41	11	31	442	49.5	5.19	Dimethyl [K56;K147;K149;K158;K196;K236;K269;K281;K297;K330;K375;K400]	1.38932e+07	4.20628e+06	8.51817e+06	4.01857e+06	6.73218e+06	1.02235e+07	0.282606	0.168196				555	Dimethyl [K56;K147;K149;K158;K196;K236;K269;K281;K297;K330;K375;K400]	0		0		0
Q9JJL8	Serine--tRNA ligase, mitochondrial OS=Mus musculus GN=Sars2 PE=1 SV=2	Sars2	10	3	14	518	58.3	7.9	Deamidated [R139;Dimethyl [K131];R431]	625138	1.01023e+06	665804	592221	833089	473807	0.282328	0.367338				374	Deamidated [R139;Dimethyl [K131];R431]	2	Deamidated [R139;R431]	0		0
Q9R1P0	Proteasome subunit alpha type-4 OS=Mus musculus GN=Psma4 PE=1 SV=1	Psma4	30	6	19	261	29.5	7.72	Dimethyl [K64;K118;K176;K195]	3.52894e+06	3.60413e+06	7.4124e+06	3.63097e+06	3.27502e+06	4.40818e+06	0.282262	0.307949				266	Dimethyl [K64;K118;K176;K195]	0		0		0
Q9CQV6	Microtubule-associated proteins 1A/1B light chain 3B OS=Mus musculus GN=Map1lc3b PE=1 SV=3	Map1lc3b	22	2	8	125	14.6	8.43	Dimethyl [K65]	2.8851e+06	2.18267e+06	2.17262e+06	2.57876e+06	1.29931e+06	2.27092e+06	0.28215	0.352699				56	Dimethyl [K65]	0		0		0
P61089	Ubiquitin-conjugating enzyme E2 N OS=Mus musculus GN=Ube2n PE=1 SV=1	Ube2n	54	8	25	152	17.1	6.57	Dimethyl [K24;K68;K92;K94]	9.43318e+06	5.84568e+06	7.28763e+06	6.70206e+06	5.9417e+06	5.61588e+06	0.281857	0.590551				139	Dimethyl [K24;K68;K92;K94]	0		0		0
Q6NVF9	Cleavage and polyadenylation specificity factor subunit 6 OS=Mus musculus GN=Cpsf6 PE=1 SV=1	Cpsf6	22	11	33	551	59.1	7.15	Dimethyl [K79;K138;K161;K456;K483]	7.04944e+06	8.31094e+06	7.32923e+06	6.58433e+06	4.86108e+06	7.47626e+06	0.281184	0.642126				667	Dimethyl [K79;K138;K161;K456;K483]	0		0		0
O35658	Complement component 1 Q subcomponent-binding protein, mitochondrial OS=Mus musculus GN=C1qbp PE=1 SV=1	C1qbp	32	6	40	278	31	4.92	Deamidated [R159];Dimethyl [K88;K116;K171;K176;K203];K91	1.89884e+07	7.95546e+06	7.62973e+06	1.15077e+07	6.29038e+06	8.89201e+06	0.280144	0.219339				882	Deamidated [R159];Dimethyl [K88;K116;K171;K176;K203];K91	1	Deamidated [R159]	0		0
P10518	Delta-aminolevulinic acid dehydratase OS=Mus musculus GN=Alad PE=1 SV=1	Alad	13	4	13	330	36	6.79	Deamidated [R84];Dimethyl [R84;K159];K87	862972	680546	1.60256e+06	703925	586298	1.28142e+06	0.277196	0.21466				89	Deamidated [R84];Dimethyl [R84;K159];K87	1	Deamidated [R84]	1	Dimethyl [R84]	0
Q9WUM4	Coronin-1C OS=Mus musculus GN=Coro1c PE=1 SV=2	Coro1c	32	12	28	474	53.1	7.08	Deamidated [R315];Dimethyl [K19;K311;K353;K381;K391];R315	8.70277e+06	5.17536e+06	4.61932e+06	6.28151e+06	5.63006e+06	3.31754e+06	0.27548	0.276671				186	Deamidated [R315];Dimethyl [K19;K311;K353;K381;K391];R315	1	Deamidated [R315]	1	Dimethyl [R315]	0
P17095	High mobility group protein HMG-I/HMG-Y OS=Mus musculus GN=Hmga1 PE=1 SV=4	Hmga1;Hmga1-rs1;Hmga1b	41	2	2	107	11.6	10.32		597515	630098	1.06384e+06	438633	606862	848926	0.275247	0.291264				27		0		0		0
Q9Z1M8	Protein Red OS=Mus musculus GN=Ik PE=1 SV=2	Ik	15	6	15	557	65.6	6.64	Dimethyl [K112;K137;K142;K260;K281]	2.32706e+06	2.19528e+06	2.45212e+06	1.93345e+06	1.69411e+06	2.16088e+06	0.274538	1.1583				193	Dimethyl [K112;K137;K142;K260;K281]	0		0		0
Q61548	Clathrin coat assembly protein AP180 OS=Mus musculus GN=Snap91 PE=1 SV=1	Snap91	8	3	19	901	91.8	4.88	Dimethyl [K112;K320;K774]	686789	885521	941222	688352	827115	568979	0.273773	0.584537				606	Dimethyl [K112;K320;K774]	0		0		0
Q8R3F5	Malonyl-CoA-acyl carrier protein transacylase, mitochondrial OS=Mus musculus GN=Mcat PE=1 SV=3	Mcat	13	3	6	381	41.9	8.1	Deamidated [R53]	761279	476534	462498	589933	380512	423086	0.273668	0.382518				124	Deamidated [R53]	1	Deamidated [R53]	0		0
Q9Z2I0	LETM1 and EF-hand domain-containing protein 1, mitochondrial OS=Mus musculus GN=Letm1 PE=1 SV=1	Letm1	23	11	34	738	82.9	6.52	Dimethyl [K132;K273;K291;K433;K445;K633;K657]	7.32171e+06	7.63138e+06	5.73791e+06	6.38753e+06	6.75607e+06	4.20599e+06	0.273586	0.472413				612	Dimethyl [K132;K273;K291;K433;K445;K633;K657]	0		0		0
Q7TSC1	Protein PRRC2A OS=Mus musculus GN=Prrc2a PE=1 SV=1	Prrc2a	9	11	46	2158	229.1	9.39	Deamidated [R200;Dimethyl [K35;K1269];K140;K181;K503;K524;R124;R1296];R167;R208;R738	3.31024e+06	4.17584e+06	4.15881e+06	3.01984e+06	2.76014e+06	3.91334e+06	0.27252	0.659072				592	Deamidated [R200;Dimethyl [K35;K1269];K140;K181;K503;K524;R124;R1296];R167;R208;R738	4	Deamidated [R200;R208;R738;R1296]	2	Dimethyl [R124;R167]	0
P45591	Cofilin-2 OS=Mus musculus GN=Cfl2 PE=1 SV=1	Cfl2	40	3	29	166	18.7	7.88	Dimethyl [K19;K121;K125];K44;K53;K73;K92	1.70898e+06	1.88801e+06	2.65305e+06	1.08287e+06	2.27135e+06	1.97547e+06	0.272352	0.289748				409	Dimethyl [K19;K121;K125];K44;K53;K73;K92	0		0		0
P16546	Spectrin alpha chain, non-erythrocytic 1 OS=Mus musculus GN=Sptan1 PE=1 SV=4	Spna2;Sptan1	31	56	134	2472	284.4	5.33	Deamidated [R320;Dimethyl [K73;K1131;K1209;K1288;K1311;K1313;K1326;K1369;K1417;K1473;K1485;K1519;K1546;K1580;K1588;K1828;K1829;K1853;K1910;K2017;K2088;K2098;K2421;K2426];K272;K335;K602;K610;K756;K81;K814;K824;K862;K931;R2155];R336	4.03816e+07	2.28103e+07	1.13765e+07	2.88054e+07	1.67821e+07	1.23224e+07	0.271633	0.159692				1429	Deamidated [R320;Dimethyl [K73;K1131;K1209;K1288;K1311;K1313;K1326;K1369;K1417;K1473;K1485;K1519;K1546;K1580;K1588;K1828;K1829;K1853;K1910;K2017;K2088;K2098;K2421;K2426];K272;K335;K602;K610;K756;K81;K814;K824;K862;K931;R2155];R336	2	Deamidated [R320;R2155]	1	Dimethyl [R336]	0
P26645	Myristoylated alanine-rich C-kinase substrate OS=Mus musculus GN=Marcks PE=1 SV=2	Marcks	43	9	81	309	29.6	4.34	Deamidated [R18;Dimethyl [K11;K145;K146;K165;K168;K169;K186;K252];K30;R219]	1.21675e+07	1.10414e+07	1.1617e+07	9.08046e+06	7.95616e+06	1.22887e+07	0.271294	0.644949				2484	Deamidated [R18;Dimethyl [K11;K145;K146;K165;K168;K169;K186;K252];K30;R219]	2	Deamidated [R18;R219]	0		0
Q9DBS2	Tumor protein p63-regulated gene 1-like protein OS=Mus musculus GN=Tprg1l PE=1 SV=1	Tprgl	14	2	18	266	29.8	7.37	Acetyl [N-Term];Deamidated [R29;R37]	362639	376527	98262.6	263427	226374	128034	0.271121	0.141116				366	Acetyl [N-Term];Deamidated [R29;R37]	2	Deamidated [R29;R37]	0		0
P11103	Poly [ADP-ribose] polymerase 1 OS=Mus musculus GN=Parp1 PE=1 SV=3	Parp1	9	5	12	1013	113	8.95	Dimethyl [K262;K320;K547]	1.56285e+06	1.60895e+06	1.75447e+06	1.55028e+06	1.28109e+06	1.26606e+06	0.270361	1.18643				224	Dimethyl [K262;K320;K547]	0		0		0
Q9D6K5	Synaptojanin-2-binding protein OS=Mus musculus GN=Synj2bp PE=1 SV=1	Synj2bp;Gm20498;Synj2bp-cox16	21	2	3	145	15.8	6.3	Dimethyl [R4]	829904	868474	782892	660394	731530	666187	0.270022	1.86798				38	Dimethyl [R4]	0		1	Dimethyl [R4]	0
P35564	Calnexin OS=Mus musculus GN=Canx PE=1 SV=1	Canx	42	28	115	591	67.2	4.64	Deamidated [R372];Dimethyl [K48;K100;K119;K183;K194;K200;K218;K234;K284;K293;K381;K385;K399;K416;K459;K460;K517;K526;K531;K535;K537;K546;K550];K58;K62;K88;K90;K91;R283;R291;R538	8.57089e+07	5.1663e+07	3.44545e+07	5.99085e+07	4.20768e+07	3.45708e+07	0.269309	0.237967				708	Deamidated [R372];Dimethyl [K48;K100;K119;K183;K194;K200;K218;K234;K284;K293;K381;K385;K399;K416;K459;K460;K517;K526;K531;K535;K537;K546;K550];K58;K62;K88;K90;K91;R283;R291;R538	1	Deamidated [R372]	3	Dimethyl [R283;R291;R538]	0
Q60870	Receptor expression-enhancing protein 5 OS=Mus musculus GN=Reep5 PE=1 SV=1	Reep5	21	6	19	185	21	8.38	Dimethyl [K21;K153;K156;K160;K168;K171];K25	4.90699e+06	2.60686e+06	1.54394e+06	2.98551e+06	2.16091e+06	1.74886e+06	0.269244	0.19426				153	Dimethyl [K21;K153;K156;K160;K168;K171];K25	0		0		0
Q9D2M8	Ubiquitin-conjugating enzyme E2 variant 2 OS=Mus musculus GN=Ube2v2 PE=1 SV=4	Ube2v2	12	1	2	145	16.4	8.09	Acetyl [N-Term]	342366	398635	636252	284334	515334	338928	0.268711	0.293939				0	Acetyl [N-Term]	0		0		0
Q9D880	Mitochondrial import inner membrane translocase subunit TIM50 OS=Mus musculus GN=Timm50 PE=1 SV=1	Timm50	29	10	45	353	39.8	8.13	Dimethyl [K64;K284;K312;K65;R317]	1.44044e+07	1.55046e+07	1.23661e+07	1.29862e+07	1.26723e+07	9.6174e+06	0.267741	0.725576				406	Dimethyl [K64;K284;K312;K65;R317]	0		1	Dimethyl [R317]	0
Q9CZ42	ATP-dependent (S)-NAD(P)H-hydrate dehydratase OS=Mus musculus GN=Carkd PE=1 SV=1	Carkd;Naxd	22	4	8	343	36.7	7.77	Dimethyl [K94;K136]	1.22116e+06	602431	587789	667990	644737	577305	0.266133	0.308688				137	Dimethyl [K94;K136]	0		0		0
Q9JIH2	Nuclear pore complex protein Nup50 OS=Mus musculus GN=Nup50 PE=1 SV=3	Nup50	36	12	31	466	49.5	6.24	Deamidated [R446];Dimethyl [K59;K157;K187;K229;K257;K273;K318;K419;K435];K62	4.28794e+06	6.80699e+06	5.17627e+06	4.91868e+06	4.54156e+06	3.89495e+06	0.265382	0.538981				334	Deamidated [R446];Dimethyl [K59;K157;K187;K229;K257;K273;K318;K419;K435];K62	1	Deamidated [R446]	0		0
Q8C570	mRNA export factor OS=Mus musculus GN=Rae1 PE=1 SV=1	Rae1	51	13	46	368	40.9	7.83	Deamidated [R296];Dimethyl [K80;K131;K151;K227;K252;K258;K302;K363]	9.97991e+06	1.12179e+07	1.03163e+07	9.24233e+06	8.42617e+06	8.55126e+06	0.264777	1.81759				512	Deamidated [R296];Dimethyl [K80;K131;K151;K227;K252;K258;K302;K363]	1	Deamidated [R296]	0		0
Q6ZQ88	Lysine-specific histone demethylase 1A OS=Mus musculus GN=Kdm1a PE=1 SV=2	Kdm1a	10	6	25	853	92.8	6.52	Deamidated [R525]	3.42294e+06	2.84611e+06	1.85435e+06	3.05546e+06	2.42526e+06	1.40632e+06	0.264559	0.247643				168	Deamidated [R525]	1	Deamidated [R525]	0		0
Q9WTQ5	A-kinase anchor protein 12 OS=Mus musculus GN=Akap12 PE=1 SV=1	Akap12	43	44	174	1684	180.6	4.44	Deamidated [R644;Dimethyl [K50;K1028;K1030;K1068;K1204;K1226;K1242;K1244;K1250;K1295;K1363;K1386;K1387;K1413;K1474;K1484;K1505;K1508;K1604;K1678];K184;K185;K214;K321;K329;K471;K54;K588;K788;K789;K802;K839;K855;K866;R1109;R1202;R1207;R1296;R1459;R1468;R1489];R1494;R780;R837	3.40729e+07	2.31161e+07	2.13314e+07	2.87679e+07	1.88398e+07	1.78903e+07	0.264359	0.367082				3302	Deamidated [R644;Dimethyl [K50;K1028;K1030;K1068;K1204;K1226;K1242;K1244;K1250;K1295;K1363;K1386;K1387;K1413;K1474;K1484;K1505;K1508;K1604;K1678];K184;K185;K214;K321;K329;K471;K54;K588;K788;K789;K802;K839;K855;K866;R1109;R1202;R1207;R1296;R1459;R1468;R1489];R1494;R780;R837	9	Deamidated [R644;R780;R837;R1109;R1202;R1207;R1296;R1459;R1489]	4	Dimethyl [R1207;R1296;R1468;R1494]	0
Q8BMJ2	Leucine--tRNA ligase, cytoplasmic OS=Mus musculus GN=Lars PE=1 SV=2	Lars	18	14	43	1178	134.1	7.05	Deamidated [R139];Dimethyl [K132;K1086;K1156];K386;K643;K735;K834	3.91697e+06	6.0548e+06	5.87817e+06	3.9009e+06	5.24679e+06	3.94069e+06	0.263164	0.461232				385	Deamidated [R139];Dimethyl [K132;K1086;K1156];K386;K643;K735;K834	1	Deamidated [R139]	0		0
P60229	Eukaryotic translation initiation factor 3 subunit E OS=Mus musculus GN=Eif3e PE=1 SV=1	Eif3e	34	13	40	445	52.2	6.04	Deamidated [R211];Dimethyl [K29;K193;K265;K424];K82;K93	1.05338e+07	1.27569e+07	1.13354e+07	1.04069e+07	1.14293e+07	7.41542e+06	0.262754	0.566928				303	Deamidated [R211];Dimethyl [K29;K193;K265;K424];K82;K93	1	Deamidated [R211]	0		0
Q99KV1	DnaJ homolog subfamily B member 11 OS=Mus musculus GN=Dnajb11 PE=1 SV=1	Dnajb11	28	9	36	358	40.5	6.32	Deamidated [R217;Dimethyl [K47;K200;K302;K315];K66;K82;Methyl [R217];R217;R240];R83	9.80496e+06	8.58736e+06	8.94458e+06	8.63174e+06	6.22208e+06	8.13082e+06	0.262097	0.775046				472	Deamidated [R217;Dimethyl [K47;K200;K302;K315];K66;K82;Methyl [R217];R217;R240];R83	2	Deamidated [R217;R240]	2	Dimethyl [R83;R217]	1	Methyl [R217]
Q9DC69	NADH dehydrogenase [ubiquinone] 1 alpha subcomplex subunit 9, mitochondrial OS=Mus musculus GN=Ndufa9 PE=1 SV=2	Ndufa9	40	10	27	377	42.5	9.74	Dimethyl [K237;K247;K348;K370;K373]	6.22801e+06	6.08971e+06	5.94661e+06	6.42655e+06	5.41012e+06	3.76327e+06	0.26184	0.501041				538	Dimethyl [K237;K247;K348;K370;K373]	0		0		0
Q64674	Spermidine synthase OS=Mus musculus GN=Srm PE=1 SV=1	Srm	27	5	27	302	34	5.5	Deamidated [R47;Dimethyl [R47;K198;K218;K277];K96;R260;R260]	3.38571e+06	1.49329e+06	4.97158e+06	2.29366e+06	2.70328e+06	2.35409e+06	0.261375	0.19401				110	Deamidated [R47;Dimethyl [R47;K198;K218;K277];K96;R260;R260]	2	Deamidated [R47;R260]	2	Dimethyl [R47;R260]	0
Q9D379	Epoxide hydrolase 1 OS=Mus musculus GN=Ephx1 PE=1 SV=2	Ephx1	42	12	35	455	52.5	8.35	Dimethyl [K91;K142;K159;K196;K277;K286;K288;K411;K439]	1.40527e+07	1.00729e+07	8.95766e+06	1.18409e+07	8.95872e+06	6.9439e+06	0.261185	0.369948				250	Dimethyl [K91;K142;K159;K196;K277;K286;K288;K411;K439]	0		0		0
P70206	Plexin-A1 OS=Mus musculus GN=Plxna1 PE=1 SV=1	Plxna1	1	2	3	1894	211	6.9	Dimethyl [K1490;K1616]	251907	277450	204040	228269	293384	123722	0.261114	0.265827				59	Dimethyl [K1490;K1616]	0		0		0
Q9CWK3	CD2 antigen cytoplasmic tail-binding protein 2 OS=Mus musculus GN=Cd2bp2 PE=1 SV=1	Cd2bp2	13	3	6	342	37.7	4.6	Dimethyl [K24]	704496	1.20223e+06	1.06667e+06	759860	729439	948352	0.260443	0.425106				86	Dimethyl [K24]	0		0		0
P49722	Proteasome subunit alpha type-2 OS=Mus musculus GN=Psma2 PE=1 SV=3	Psma2	46	8	32	234	25.9	7.43	Deamidated [R113];Dimethyl [K18;K196];K64;K70;K92	4.94611e+06	5.46039e+06	1.23111e+07	4.51189e+06	5.84265e+06	7.35212e+06	0.25956	0.217826				578	Deamidated [R113];Dimethyl [K18;K196];K64;K70;K92	1	Deamidated [R113]	0		0
Q6PE01	U5 small nuclear ribonucleoprotein 40 kDa protein OS=Mus musculus GN=Snrnp40 PE=1 SV=1	Snrnp40	22	4	18	358	39.3	8.1	Deamidated [R52];Dimethyl [K74;K178;K287];R163	1.60068e+06	2.02936e+06	1.90033e+06	1.50545e+06	1.95515e+06	1.22754e+06	0.25757	0.514665				335	Deamidated [R52];Dimethyl [K74;K178;K287];R163	1	Deamidated [R52]	1	Dimethyl [R163]	0
Q9CPR5	39S ribosomal protein L15, mitochondrial OS=Mus musculus GN=Mrpl15 PE=1 SV=1	Mrpl15	25	6	15	295	33.5	10.07	Dimethyl [K188;K227;K248]	3.05294e+06	3.4871e+06	2.98716e+06	2.86307e+06	2.68004e+06	2.42599e+06	0.257537	1.22873				50	Dimethyl [K188;K227;K248]	0		0		0
Q9DCT2	NADH dehydrogenase [ubiquinone] iron-sulfur protein 3, mitochondrial OS=Mus musculus GN=Ndufs3 PE=1 SV=2	Ndufs3	39	10	37	263	30.1	7.17	Dimethyl [K70;K199;K231;K258;K259;K263];R198	9.77889e+06	8.20463e+06	8.11104e+06	7.26152e+06	6.49133e+06	8.08332e+06	0.257421	0.953516				594	Dimethyl [K70;K199;K231;K258;K259;K263];R198	0		1	Dimethyl [R198]	0
P55937	Golgin subfamily A member 3 OS=Mus musculus GN=Golga3 PE=1 SV=3	Golga3	11	11	28	1487	167.1	5.4	Deamidated [R250;Dimethyl [K698;K1054;K1367];K732;R510]	2.63217e+06	2.02723e+06	1.25654e+06	2.48409e+06	1.45141e+06	1.08923e+06	0.257249	0.213368				523	Deamidated [R250;Dimethyl [K698;K1054;K1367];K732;R510]	2	Deamidated [R250;R510]	0		0
Q9CQM5	Thioredoxin domain-containing protein 17 OS=Mus musculus GN=Txndc17 PE=1 SV=1	Txndc17	20	2	3	123	14	4.77	Dimethyl [K89;K98]	263945	83049.1	584245	135991	185403	298081	0.256322	0.104828				42	Dimethyl [K89;K98]	0		0		0
P49312	Heterogeneous nuclear ribonucleoprotein A1 OS=Mus musculus GN=Hnrnpa1 PE=1 SV=2	Hnrnpa1	79	31	214	320	34.2	9.23	Acetyl [N-Term];Deamidated [R14;Dimethyl [K3;K105;K106;K113;K130;K15;K161;K166;K179;K298];K52;K78;K8;Methyl [R47;R146;R178;R194;R196;R206;R206];R218;R225;R300;R31;R318];R53;R75;R82	1.60532e+08	1.10019e+08	1.13776e+08	1.09786e+08	1.12861e+08	9.51757e+07	0.2563	0.603936				2018	Acetyl [N-Term];Deamidated [R14;Dimethyl [K3;K105;K106;K113;K130;K15;K161;K166;K179;K298];K52;K78;K8;Methyl [R47;R146;R178;R194;R196;R206;R206];R218;R225;R300;R31;R318];R53;R75;R82	8	Deamidated [R14;R31;R82;R146;R178;R218;R300;R318]	10	Dimethyl [R53;R75;R82;R146;R178;R194;R196;R206;R218;R225]	6	Methyl [R47;R53;R75;R194;R196;R206]
P07901	Heat shock protein HSP 90-alpha OS=Mus musculus GN=Hsp90aa1 PE=1 SV=4	Hsp90aa1	61	32	319	733	84.7	5.01	Deamidated [R173;Dimethyl [K58;K100;K112;K153;K191;K224;K284;K293;K295;K315;K328;K357;K432;K436;K437;K444;K479;K500;K547;K559;K560;K561;K565;K568;K574;K632;K633];K69;K74;K84;R226;R300;R347;R484;R60;R613]	8.51248e+07	7.34554e+07	7.41826e+07	7.20594e+07	6.86889e+07	5.50502e+07	0.255839	0.862541				4955	Deamidated [R173;Dimethyl [K58;K100;K112;K153;K191;K224;K284;K293;K295;K315;K328;K357;K432;K436;K437;K444;K479;K500;K547;K559;K560;K561;K565;K568;K574;K632;K633];K69;K74;K84;R226;R300;R347;R484;R60;R613]	3	Deamidated [R173;R484;R613]	4	Dimethyl [R60;R226;R300;R347]	0
Q5XJY4	Presenilins-associated rhomboid-like protein, mitochondrial OS=Mus musculus GN=Parl PE=1 SV=1	Parl	16	4	11	377	41.9	9.92	Dimethyl [K134;K145;K288]	3.23304e+06	805403	1.68506e+06	1.18948e+06	1.72034e+06	1.26182e+06	0.254979	0.158765				168	Dimethyl [K134;K145;K288]	0		0		0
Q62203	Splicing factor 3A subunit 2 OS=Mus musculus GN=Sf3a2 PE=1 SV=2	Sf3a2	15	5	17	475	49.9	9.54	Acetyl [N-Term];Dimethyl [K10;K42;K48;K57;K76]	2.99218e+06	2.86472e+06	2.74544e+06	2.54229e+06	1.97168e+06	2.76924e+06	0.253861	0.771993				110	Acetyl [N-Term];Dimethyl [K10;K42;K48;K57;K76]	0		0		0
Q922Q4	Pyrroline-5-carboxylate reductase 2 OS=Mus musculus GN=Pycr2 PE=1 SV=1	Pycr2	45	7	37	320	33.6	7.77	Acetyl [N-Term];Deamidated [R264];Dimethyl [K29;K106;K107;K147;K215;K276]	5.75983e+06	5.28861e+06	4.38177e+06	5.02524e+06	3.86568e+06	4.05714e+06	0.253351	0.701888				652	Acetyl [N-Term];Deamidated [R264];Dimethyl [K29;K106;K107;K147;K215;K276]	1	Deamidated [R264]	0		0
Q8K273	Membrane magnesium transporter 1 OS=Mus musculus GN=Mmgt1 PE=1 SV=1	Mmgt1	27	2	11	131	14.7	9.16	Deamidated [R102];Dimethyl [R102;K122]	518385	688230	725207	488743	496146	630499	0.25299	0.588893				124	Deamidated [R102];Dimethyl [R102;K122]	1	Deamidated [R102]	1	Dimethyl [R102]	0
Q9CYL5	Golgi-associated plant pathogenesis-related protein 1 OS=Mus musculus GN=Glipr2 PE=1 SV=3	Glipr2	36	4	14	154	17.1	9.51	Dimethyl [K15;K153;K154]	4.80721e+06	4.56934e+06	4.67977e+06	3.3937e+06	3.78346e+06	4.74344e+06	0.251708	0.809565				114	Dimethyl [K15;K153;K154]	0		0		0
Q9DCA2	28S ribosomal protein S11, mitochondrial OS=Mus musculus GN=Mrps11 PE=1 SV=2	Mrps11	16	2	6	191	20.2	10.77	Deamidated [R106];Dimethyl [K86]	224694	226425	404547	185639	287025	229858	0.249628	0.303689				161	Deamidated [R106];Dimethyl [K86]	1	Deamidated [R106]	0		0
Q6P4T2	U5 small nuclear ribonucleoprotein 200 kDa helicase OS=Mus musculus GN=Snrnp200 PE=1 SV=1	Snrnp200	12	19	33	2136	244.4	6.06	Dimethyl [K144;K1431;K147;K1800];K254;K285;K294;K479;K509;K557	3.29578e+06	5.22298e+06	3.71203e+06	4.10569e+06	4.26788e+06	2.17047e+06	0.249517	0.266894				459	Dimethyl [K144;K1431;K147;K1800];K254;K285;K294;K479;K509;K557	0		0		0
Q01730	Ras suppressor protein 1 OS=Mus musculus GN=Rsu1 PE=1 SV=3	Rsu1	27	6	9	277	31.5	8.88	Dimethyl [K87;K155;K174;K183];R165	2.46883e+06	817764	1.06549e+06	1.68169e+06	508508	1.49764e+06	0.249386	0.125052				54	Dimethyl [K87;K155;K174;K183];R165	0		1	Dimethyl [R165]	0
Q8C1A5	Thimet oligopeptidase OS=Mus musculus GN=Thop1 PE=1 SV=1	Thop1	7	3	13	687	78	6.06	Deamidated [R578];Dimethyl [K45;K66]	498822	441065	874801	404586	553330	512718	0.248573	0.303644				64	Deamidated [R578];Dimethyl [K45;K66]	1	Deamidated [R578]	0		0
Q9R0X4	Acyl-coenzyme A thioesterase 9, mitochondrial OS=Mus musculus GN=Acot9 PE=1 SV=1	Acot9	23	6	14	439	50.5	8.59	Dimethyl [K137;K272;K407]	1.24501e+06	1.51944e+06	1.11496e+06	1.26544e+06	1.0939e+06	910612	0.247553	0.582303				66	Dimethyl [K137;K272;K407]	0		0		0
Q8R1B4	Eukaryotic translation initiation factor 3 subunit C OS=Mus musculus GN=Eif3c PE=1 SV=1	Eif3c	22	18	85	911	105.5	5.78	Deamidated [R548];Dimethyl [K88;K124;K127;K285;K329;K330;K491;K529;K641;K860];R286;R774	1.07458e+07	1.62097e+07	1.66232e+07	1.17917e+07	1.43655e+07	1.02304e+07	0.246861	0.423803				894	Deamidated [R548];Dimethyl [K88;K124;K127;K285;K329;K330;K491;K529;K641;K860];R286;R774	1	Deamidated [R548]	2	Dimethyl [R286;R774]	0
O70311	Glycylpeptide N-tetradecanoyltransferase 2 OS=Mus musculus GN=Nmt2 PE=1 SV=1	Nmt2	5	1	3	529	60.4	7.8	Dimethyl [K426;K492]	434027	582704	563083	438111	490757	397175	0.245938	0.698174				95	Dimethyl [K426;K492]	0		0		0
Q99KP6	Pre-mRNA-processing factor 19 OS=Mus musculus GN=Prpf19 PE=1 SV=1	Prpf19	49	16	79	504	55.2	6.61	Acetyl [N-Term];Deamidated [R27;Dimethyl [K56;K179;K200;K206;K236;K244;K251;K261;K266;K375;K439];R115;R289];R93	2.0843e+07	2.04906e+07	1.66446e+07	2.27697e+07	1.68225e+07	1.11415e+07	0.245378	0.317428				1189	Acetyl [N-Term];Deamidated [R27;Dimethyl [K56;K179;K200;K206;K236;K244;K251;K261;K266;K375;K439];R115;R289];R93	4	Deamidated [R27;R93;R115;R289]	0		0
O54984	ATPase Asna1 OS=Mus musculus GN=Asna1 PE=1 SV=2	Asna1	30	7	23	348	38.8	4.91	Deamidated [R65];Dimethyl [K63;K317;K330;K343];K86;R65	4.13329e+06	3.41025e+06	4.20145e+06	3.63456e+06	2.68657e+06	3.64266e+06	0.245174	0.631164				421	Deamidated [R65];Dimethyl [K63;K317;K330;K343];K86;R65	1	Deamidated [R65]	1	Dimethyl [R65]	0
Q9D1M0	Protein SEC13 homolog OS=Mus musculus GN=Sec13 PE=1 SV=3	Sec13	37	7	15	322	35.5	5.38	Acetyl [N-Term];Deamidated [R27];Dimethyl [K192;K305]	3.32232e+06	1.78133e+06	2.10899e+06	2.28096e+06	1.70003e+06	1.93341e+06	0.245118	0.343822				218	Acetyl [N-Term];Deamidated [R27];Dimethyl [K192;K305]	1	Deamidated [R27]	0		0
P62320	Small nuclear ribonucleoprotein Sm D3 OS=Mus musculus GN=Snrpd3 PE=1 SV=1	Snrpd3	49	6	34	126	13.9	10.32	Acetyl [N-Term];Deamidated [R29;Dimethyl [K8;K31;K78];R51]	1.1586e+07	1.23878e+07	1.15172e+07	1.02642e+07	8.27366e+06	1.17046e+07	0.244605	0.750373				590	Acetyl [N-Term];Deamidated [R29;Dimethyl [K8;K31;K78];R51]	2	Deamidated [R29;R51]	0		0
Q99PU8	Putative ATP-dependent RNA helicase DHX30 OS=Mus musculus GN=Dhx30 PE=1 SV=1	Dhx30	2	2	2	1217	136.6	8.75	Dimethyl [K286]	421678	545383	467003	533993	555012	218116	0.244136	0.208544				23	Dimethyl [K286]	0		0		0
P06837	Neuromodulin OS=Mus musculus GN=Gap43 PE=1 SV=1	Gap43	86	15	67	227	23.6	4.73	Dimethyl [K9;K104;K113;K114;K125;K13;K146;K153;K157;K181;K19;K199;K206;K208;K217];K26;K30;K56;K67;K69;K80;K81;K98;R212	1.46013e+07	1.40085e+07	1.2986e+07	1.38493e+07	9.61278e+06	1.20145e+07	0.243912	0.689099				1287	Dimethyl [K9;K104;K113;K114;K125;K13;K146;K153;K157;K181;K19;K199;K206;K208;K217];K26;K30;K56;K67;K69;K80;K81;K98;R212	0		1	Dimethyl [R212]	0
P97450	ATP synthase-coupling factor 6, mitochondrial OS=Mus musculus GN=Atp5j PE=1 SV=1	Atp5j	51	8	47	108	12.5	9.36	Deamidated [R73];Dimethyl [R54;K105];K77;K79;K84;K94;K99;Methyl [R73]	2.90966e+07	2.30327e+07	2.41643e+07	2.22268e+07	1.80069e+07	2.44645e+07	0.241957	0.65927				447	Deamidated [R73];Dimethyl [R54;K105];K77;K79;K84;K94;K99;Methyl [R73]	1	Deamidated [R73]	1	Dimethyl [R54]	1	Methyl [R73]
Q9CQU1	Microfibrillar-associated protein 1 OS=Mus musculus GN=Mfap1 PE=1 SV=1	Mfap1a;Mfap1b	11	3	7	439	51.9	4.98	Deamidated [R85];Dimethyl [K67;K357;K371]	485938	794962	850974	569692	400150	872906	0.241408	0.228875				27	Deamidated [R85];Dimethyl [K67;K357;K371]	1	Deamidated [R85]	0		0
Q8K4B0	Metastasis-associated protein MTA1 OS=Mus musculus GN=Mta1 PE=1 SV=1	Mta1	7	2	11	715	80.7	9.29	Deamidated [R25;Dimethyl [K527];R391]	483879	414445	184183	253259	247371	356931	0.241344	0.200027				40	Deamidated [R25;Dimethyl [K527];R391]	2	Deamidated [R25;R391]	0		0
Q9JMD0	BUB3-interacting and GLEBS motif-containing protein ZNF207 OS=Mus musculus GN=Znf207 PE=1 SV=1	Zfp207	7	3	7	495	52.8	9.1	Dimethyl [K31]	2.46106e+06	2.24744e+06	2.03891e+06	1.86275e+06	1.95903e+06	1.87138e+06	0.241228	1.37746				65	Dimethyl [K31]	0		0		0
Q8K224	RNA cytidine acetyltransferase OS=Mus musculus GN=Nat10 PE=1 SV=1	Nat10	9	6	12	1024	115.3	8.32	Dimethyl [K195;K196;K447;K942;K947]	1.04075e+06	1.61666e+06	1.26763e+06	1.18744e+06	1.20426e+06	905822	0.239822	0.454949				282	Dimethyl [K195;K196;K447;K942;K947]	0		0		0
Q9CXW2	28S ribosomal protein S22, mitochondrial OS=Mus musculus GN=Mrps22 PE=1 SV=1	Mrps22	23	7	27	359	41.2	8.56	Dimethyl [K88;K126;K198;K243;K328]	6.43313e+06	5.83255e+06	5.46332e+06	4.45074e+06	5.26201e+06	5.33439e+06	0.238148	1.03174				233	Dimethyl [K88;K126;K198;K243;K328]	0		0		0
Q91YT0	NADH dehydrogenase [ubiquinone] flavoprotein 1, mitochondrial OS=Mus musculus GN=Ndufv1 PE=1 SV=1	Ndufv1	44	13	44	464	50.8	8.21	Deamidated [R128;Dimethyl [K98;K126;K184;K219;K226;K417];R256;R405;R440]	9.62287e+06	8.97916e+06	7.95633e+06	8.33387e+06	7.85168e+06	6.40767e+06	0.237788	0.783399				688	Deamidated [R128;Dimethyl [K98;K126;K184;K219;K226;K417];R256;R405;R440]	3	Deamidated [R128;R256;R440]	1	Dimethyl [R405]	0
O54941	SWI/SNF-related matrix-associated actin-dependent regulator of chromatin subfamily E member 1 OS=Mus musculus GN=Smarce1 PE=1 SV=1	Smarce1	35	8	18	411	46.6	4.88	Deamidated [R4];Dimethyl [R4;K112;K123;K131;K271];R148	6.59414e+06	5.17401e+06	3.61131e+06	5.02205e+06	3.77805e+06	3.96275e+06	0.237525	0.348961				189	Deamidated [R4];Dimethyl [R4;K112;K123;K131;K271];R148	1	Deamidated [R4]	2	Dimethyl [R4;R148]	0
Q6PFR5	Transformer-2 protein homolog alpha OS=Mus musculus GN=Tra2a PE=1 SV=1	Tra2a	8	2	9	281	32.3	11.28		1.31832e+06	1.12358e+06	1.09937e+06	873528	1.17469e+06	971315	0.236089	0.720716				170		0		0		0
Q9DBE8	Alpha-1,3/1,6-mannosyltransferase ALG2 OS=Mus musculus GN=Alg2 PE=1 SV=2	Alg2	40	11	20	415	47.4	7.97	Dimethyl [K185;K189;K215;K222;K375;K413]	5.72732e+06	6.06336e+06	4.49899e+06	4.89712e+06	4.96611e+06	3.94005e+06	0.235105	0.619468				175	Dimethyl [K185;K189;K215;K222;K375;K413]	0		0		0
Q922D8	C-1-tetrahydrofolate synthase, cytoplasmic OS=Mus musculus GN=Mthfd1 PE=1 SV=4	Mthfd1	30	23	68	935	101.1	7.14	Dimethyl [K83;K150;K157;K198;K352;K386;K421;K473;K543;K553;K733;K819;K848;K854;K866;K878]	1.73411e+07	1.64604e+07	1.881e+07	1.51948e+07	1.58109e+07	1.37081e+07	0.235055	1.32453				735	Dimethyl [K83;K150;K157;K198;K352;K386;K421;K473;K543;K553;K733;K819;K848;K854;K866;K878]	0		0		0
Q921M3	Splicing factor 3B subunit 3 OS=Mus musculus GN=Sf3b3 PE=1 SV=1	Sf3b3	27	23	67	1217	135.5	5.26	Deamidated [R274;Dimethyl [K137;K1074;K1189;K1191;K1206];K162;K787;K812;K929;R1031];R786	1.49096e+07	1.38523e+07	1.10135e+07	1.30127e+07	1.1739e+07	9.14441e+06	0.234482	0.513066				579	Deamidated [R274;Dimethyl [K137;K1074;K1189;K1191;K1206];K162;K787;K812;K929;R1031];R786	3	Deamidated [R274;R786;R1031]	0		0
P35279	Ras-related protein Rab-6A OS=Mus musculus GN=Rab6a PE=1 SV=4	Rab6a	60	10	45	208	23.6	5.54	Acetyl [N-Term];Dimethyl [K13;K106;K127;K133;K144;K158];K26;R134;R143	4.93172e+06	5.45329e+06	4.23811e+06	3.63837e+06	4.99083e+06	3.85724e+06	0.234165	0.596914				468	Acetyl [N-Term];Dimethyl [K13;K106;K127;K133;K144;K158];K26;R134;R143	0		2	Dimethyl [R134;R143]	0
Q99KF1	Transmembrane emp24 domain-containing protein 9 OS=Mus musculus GN=Tmed9 PE=1 SV=2	Tmed9	31	4	26	235	27.1	8.41	Deamidated [R65;Dimethyl [R73;K180];K90;K95;R100]	4.46999e+06	4.0924e+06	3.25182e+06	3.43423e+06	3.42187e+06	3.1159e+06	0.233349	0.7418				508	Deamidated [R65;Dimethyl [R73;K180];K90;K95;R100]	2	Deamidated [R65;R100]	1	Dimethyl [R73]	0
Q6GQT9	Nodal modulator 1 OS=Mus musculus GN=Nomo1 PE=1 SV=1	Nomo1	31	26	78	1214	133.3	6.09	Deamidated [R300;Dimethyl [K49;K1011;K1131];K185;K348;K430;K432;K541;K622;K627;K668;K692;K762;K783;K863;R326;R657;R943]	2.03263e+07	1.588e+07	1.1991e+07	1.53766e+07	1.52861e+07	1.01373e+07	0.233292	0.322854				1018	Deamidated [R300;Dimethyl [K49;K1011;K1131];K185;K348;K430;K432;K541;K622;K627;K668;K692;K762;K783;K863;R326;R657;R943]	4	Deamidated [R300;R326;R657;R943]	0		0
Q9CY27	Very-long-chain enoyl-CoA reductase OS=Mus musculus GN=Tecr PE=1 SV=1	Tecr	19	5	14	308	36.1	9.55	Dimethyl [K16;K22;K33;K60;K67;R294]	2.54112e+06	2.15311e+06	1.62268e+06	2.34616e+06	1.82427e+06	1.28176e+06	0.231506	0.297534				0	Dimethyl [K16;K22;K33;K60;K67;R294]	0		1	Dimethyl [R294]	0
Q9DBG6	Dolichyl-diphosphooligosaccharide--protein glycosyltransferase subunit 2 OS=Mus musculus GN=Rpn2 PE=1 SV=1	Rpn2	31	17	79	631	69	5.81	Deamidated [R190;Dimethyl [K154;K244;K306;K311;K337;K368;K385;K392;K456;K460;K627];R266;R289]	3.79411e+07	3.01794e+07	2.15075e+07	3.07071e+07	2.76196e+07	1.80351e+07	0.22903	0.275147				1852	Deamidated [R190;Dimethyl [K154;K244;K306;K311;K337;K368;K385;K392;K456;K460;K627];R266;R289]	3	Deamidated [R190;R266;R289]	0		0
Q61033	Lamina-associated polypeptide 2, isoforms alpha/zeta OS=Mus musculus GN=Tmpo PE=1 SV=4	Tmpo	41	8	78	693	75.1	8.05	Deamidated [R33;Dimethyl [K17;K106];K34;K60;R228;R339;R50;R615];R71;R87	2.34536e+06	1.1816e+06	151406	1.28049e+06	1.22592e+06	166016	0.229029	0.0512923				1518	Deamidated [R33;Dimethyl [K17;K106];K34;K60;R228;R339;R50;R615];R71;R87	5	Deamidated [R33;R71;R228;R339;R615]	2	Dimethyl [R50;R87]	0
O70480	Vesicle-associated membrane protein 4 OS=Mus musculus GN=Vamp4 PE=1 SV=1	Vamp4	23	2	7	141	16.3	7.36	Dimethyl [K19;K87]	279471	251719	119265	208528	133124	187970	0.228389	0.203307				86	Dimethyl [K19;K87]	0		0		0
Q9D706	RNA polymerase II-associated protein 3 OS=Mus musculus GN=Rpap3 PE=1 SV=1	Rpap3	21	10	48	660	74.1	7.99	Deamidated [R339;Dimethyl [K244;K353;K472;K493;K510];R333;R339;R462]	3.43458e+06	4.10913e+06	4.31038e+06	3.31746e+06	2.97193e+06	3.84716e+06	0.227169	0.705586				735	Deamidated [R339;Dimethyl [K244;K353;K472;K493;K510];R333;R339;R462]	2	Deamidated [R339;R462]	2	Dimethyl [R333;R339]	0
Q4VA53	Sister chromatid cohesion protein PDS5 homolog B OS=Mus musculus GN=Pds5b PE=1 SV=1	Pds5b	9	6	27	1446	164.3	8.5	Deamidated [R647];Dimethyl [K356;K1089;K1136;K1143];K514;K825	2.28391e+06	2.47513e+06	2.05781e+06	2.27425e+06	2.14458e+06	1.48908e+06	0.226537	0.477063				511	Deamidated [R647];Dimethyl [K356;K1089;K1136;K1143];K514;K825	1	Deamidated [R647]	0		0
Q9Z2U0	Proteasome subunit alpha type-7 OS=Mus musculus GN=Psma7 PE=1 SV=1	Psma7	46	10	33	248	27.8	8.46	Dimethyl [K27;K157;K174;K189;K204];K28;K38;K47;K48;K61	2.17708e+06	2.17588e+06	4.01043e+06	2.28712e+06	2.10814e+06	2.46315e+06	0.225915	0.305705				494	Dimethyl [K27;K157;K174;K189;K204];K28;K38;K47;K48;K61	0		0		0
Q8JZQ9	Eukaryotic translation initiation factor 3 subunit B OS=Mus musculus GN=Eif3b PE=1 SV=1	Eif3b	38	19	109	803	91.3	5.02	Acetyl [N-Term];Deamidated [R16;Dimethyl [K63;K217;K219;K237;K313;K353;K355;K448;K449;K457;K476;K505;K518];K98;R107;R130;R21;R375;R481];R61;R87	1.38336e+07	1.92134e+07	1.90087e+07	1.67938e+07	1.59741e+07	1.17874e+07	0.225347	0.433				1739	Acetyl [N-Term];Deamidated [R16;Dimethyl [K63;K217;K219;K237;K313;K353;K355;K448;K449;K457;K476;K505;K518];K98;R107;R130;R21;R375;R481];R61;R87	8	Deamidated [R16;R21;R61;R87;R107;R130;R375;R481]	0		0
Q8R2Y8	Peptidyl-tRNA hydrolase 2, mitochondrial OS=Mus musculus GN=Ptrh2 PE=1 SV=1	Ptrh2	56	6	34	181	19.5	7.42	Deamidated [R50];Dimethyl [K68;K121;K136;K179];K97	1.14892e+07	1.00495e+07	1.00801e+07	9.67752e+06	8.4376e+06	8.92846e+06	0.224939	1.23255				734	Deamidated [R50];Dimethyl [K68;K121;K136;K179];K97	1	Deamidated [R50]	0		0
Q8C3X8	Lipase maturation factor 2 OS=Mus musculus GN=Lmf2 PE=1 SV=1	Lmf2	10	4	7	702	79.9	9.99	Dimethyl [K361]	3.25673e+06	1.76578e+06	1.58787e+06	2.47586e+06	1.89121e+06	1.2238e+06	0.224071	0.196522				47	Dimethyl [K361]	0		0		0
Q9QWT9	Kinesin-like protein KIFC1 OS=Mus musculus GN=Kifc1 PE=1 SV=2	Kifc1;Kifc5b	11	5	15	674	74.1	8.72		816120	837578	510642	611067	695832	515546	0.223715	0.352692				216		0		0		0
Q99KQ4	Nicotinamide phosphoribosyltransferase OS=Mus musculus GN=Nampt PE=1 SV=1	Nampt	11	3	5	491	55.4	7.15	Dimethyl [K323;K369]	650885	556144	839168	619331	843095	365635	0.223338	0.222293				29	Dimethyl [K323;K369]	0		0		0
O35047	Homologous-pairing protein 2 homolog OS=Mus musculus GN=Psmc3ip PE=1 SV=1	Psmc3ip	21	3	6	217	24.7	7.4	Deamidated [R25];Dimethyl [R5;K38;K59]	869023	385761	594732	360599	400578	867700	0.223221	0.160033				60	Deamidated [R25];Dimethyl [R5;K38;K59]	1	Deamidated [R25]	1	Dimethyl [R5]	0
Q9Z0W1	Tumor necrosis factor receptor superfamily member 16 OS=Mus musculus GN=Ngfr PE=1 SV=1	Ngfr	10	2	5	417	44.7	4.64	Deamidated [R374]	843319	694719	789107	603999	777132	620811	0.221956	0.717626				37	Deamidated [R374]	1	Deamidated [R374]	0		0
Q9ET30	Transmembrane 9 superfamily member 3 OS=Mus musculus GN=Tm9sf3 PE=1 SV=1	Tm9sf3	5	4	10	587	67.5	7.21	Dimethyl [K68;K194];K69	2.04644e+06	2.20412e+06	1.8877e+06	1.97075e+06	1.98545e+06	1.37322e+06	0.221393	0.519882				33	Dimethyl [K68;K194];K69	0		0		0
Q6ZWX6	Eukaryotic translation initiation factor 2 subunit 1 OS=Mus musculus GN=Eif2s1 PE=1 SV=3	Eif2s1	76	25	107	315	36.1	5.08	Deamidated [R292;Dimethyl [K12;K101;K104;K123;K141;K209;K226;K259;K312];K87;K97;Methyl [R292;R192;R292;R295;R295];R67	2.67469e+07	3.85244e+07	4.0875e+07	2.836e+07	3.4127e+07	2.74734e+07	0.221183	0.442228				1107	Deamidated [R292;Dimethyl [K12;K101;K104;K123;K141;K209;K226;K259;K312];K87;K97;Methyl [R292;R192;R292;R295;R295];R67	2	Deamidated [R292;R295]	4	Dimethyl [R67;R192;R292;R295]	2	Methyl [R292;R295]
Q64012	RNA-binding protein Raly OS=Mus musculus GN=Raly PE=1 SV=3	Raly	25	4	8	312	33.2	8.84	Deamidated [R282];Dimethyl [K223;K224]	1.48249e+06	906683	803320	821226	1.18738e+06	699354	0.221005	0.248295				77	Deamidated [R282];Dimethyl [K223;K224]	1	Deamidated [R282]	0		0
O89023	Tripeptidyl-peptidase 1 OS=Mus musculus GN=Tpp1 PE=1 SV=2	Tpp1	6	2	6	562	61.3	6.57	Deamidated [R496];Dimethyl [R374;K393]	346055	371837	303522	301564	346201	236278	0.220971	0.533651				45	Deamidated [R496];Dimethyl [R374;K393]	1	Deamidated [R496]	1	Dimethyl [R374]	0
Q9Z108	Double-stranded RNA-binding protein Staufen homolog 1 OS=Mus musculus GN=Stau1 PE=1 SV=1	Stau1	11	4	8	487	53.9	9.52	Dimethyl [K383]	1.79908e+06	1.22083e+06	1.16425e+06	1.29267e+06	761283	1.64406e+06	0.220135	0.224147				175	Dimethyl [K383]	0		0		0
O88447	Kinesin light chain 1 OS=Mus musculus GN=Klc1 PE=1 SV=3	Klc1	6	2	3	541	61.4	5.68	Deamidated [R362];Dimethyl [K352]	283862	205941	237464	224616	179340	218676	0.218724	0.577913				30	Deamidated [R362];Dimethyl [K352]	1	Deamidated [R362]	0		0
Q8VIJ6	Splicing factor, proline- and glutamine-rich OS=Mus musculus GN=Sfpq PE=1 SV=1	Sfpq	45	29	122	699	75.4	9.44	Deamidated [R259;Dimethyl [K263;K271;K306;K322;K324;K330;K341;K405;K413;K454;K458;K494;K510;K551];R307;R417;R435;R485]	4.01968e+07	4.36905e+07	3.28874e+07	3.66796e+07	3.15933e+07	3.16352e+07	0.218602	0.70743				1276	Deamidated [R259;Dimethyl [K263;K271;K306;K322;K324;K330;K341;K405;K413;K454;K458;K494;K510;K551];R307;R417;R435;R485]	3	Deamidated [R259;R435;R485]	2	Dimethyl [R307;R417]	0
A2AGT5	Cytoskeleton-associated protein 5 OS=Mus musculus GN=Ckap5 PE=1 SV=1	Ckap5	15	23	75	2032	225.5	7.96	Deamidated [R489;Dimethyl [K96;K1121;K1125;K1126;K1838;K1839];K308;K322;K468;K484;K486;K595;K878;K892;K906;K954;R854];R877;R908	9.09544e+06	9.0542e+06	7.90592e+06	8.22759e+06	8.79497e+06	5.71087e+06	0.218601	0.461342				991	Deamidated [R489;Dimethyl [K96;K1121;K1125;K1126;K1838;K1839];K308;K322;K468;K484;K486;K595;K878;K892;K906;K954;R854];R877;R908	2	Deamidated [R489;R854]	2	Dimethyl [R877;R908]	0
Q505F5	Leucine-rich repeat-containing protein 47 OS=Mus musculus GN=Lrrc47 PE=1 SV=1	Lrrc47	45	16	50	581	63.6	8.1	Acetyl [N-Term];Deamidated [R142;Dimethyl [K207;K228;K513;K540;K561];R552]	8.01513e+06	9.53669e+06	1.02058e+07	8.94876e+06	7.28742e+06	7.59621e+06	0.218388	0.726088				693	Acetyl [N-Term];Deamidated [R142;Dimethyl [K207;K228;K513;K540;K561];R552]	2	Deamidated [R142;R552]	0		0
P35282	Ras-related protein Rab-21 OS=Mus musculus GN=Rab21 PE=1 SV=4	Rab21	36	6	20	222	24.1	7.94	Dimethyl [K30;K155;K176]	4.22573e+06	4.17169e+06	3.84364e+06	4.07474e+06	3.77977e+06	2.79495e+06	0.218159	0.564513				468	Dimethyl [K30;K155;K176]	0		0		0
Q9CQU5	ZW10 interactor OS=Mus musculus GN=Zwint PE=1 SV=1	Zwint	13	3	3	252	28.7	8.43	Dimethyl [K227]	678192	816636	4.70576e+06	457493	804007	4.50296e+06	0.217994	0.0564872				34	Dimethyl [K227]	0		0		0
P51912	Neutral amino acid transporter B(0) OS=Mus musculus GN=Slc1a5 PE=1 SV=2	Slc1a5	18	7	32	553	58.4	7.84	Dimethyl [K212;K502;K514;K534;K549]	1.38783e+07	1.59022e+07	1.06785e+07	1.19406e+07	1.39941e+07	8.97644e+06	0.217286	0.359194				805	Dimethyl [K212;K502;K514;K534;K549]	0		0		0
Q9DBY8	Nuclear valosin-containing protein-like OS=Mus musculus GN=Nvl PE=1 SV=1	Nvl	22	12	31	855	94.4	6.35	Deamidated [R402;Dimethyl [K155;K327;K344;K498;K499;K646];R529]	3.25165e+06	4.87731e+06	3.52849e+06	5.36032e+06	2.97227e+06	2.23566e+06	0.217239	0.203388				425	Deamidated [R402;Dimethyl [K155;K327;K344;K498;K499;K646];R529]	2	Deamidated [R402;R529]	0		0
P61804	Dolichyl-diphosphooligosaccharide--protein glycosyltransferase subunit DAD1 OS=Mus musculus GN=Dad1 PE=1 SV=3	Dad1	28	3	15	113	12.5	7.08		5.58822e+06	3.68569e+06	2.88383e+06	3.72882e+06	2.93098e+06	3.46035e+06	0.217098	0.296593				125		0		0		0
Q91YM4	Protein TBRG4 OS=Mus musculus GN=Tbrg4 PE=1 SV=1	Tbrg4	7	4	4	630	71.5	8.34		1.11685e+06	1.11863e+06	792803	1.27835e+06	787430	627865	0.216056	0.248112				22		0		0		0
Q9CWF2	Tubulin beta-2B chain OS=Mus musculus GN=Tubb2b PE=1 SV=1	Tubb2b	76	2	350	445	49.9	4.89	Acetyl [N-Term];Deamidated [R2;Dimethyl [R2;K103;K122;K174;K19;K216;K252;K297;K324;K336;K350;K362;K379;K58;Methyl [R2;R121];R156;R162;R251;R380];R46;R62;R86	1.86012e+06	2.29856e+06	2.49804e+06	1.83088e+06	2.30509e+06	1.61925e+06	0.214741	0.475822				4229	Acetyl [N-Term];Deamidated [R2;Dimethyl [R2;K103;K122;K174;K19;K216;K252;K297;K324;K336;K350;K362;K379;K58;Methyl [R2;R121];R156;R162;R251;R380];R46;R62;R86	4	Deamidated [R2;R46;R86;R121]	5	Dimethyl [R2;R156;R162;R251;R380]	3	Methyl [R2;R62;R121]
O70318	Band 4.1-like protein 2 OS=Mus musculus GN=Epb41l2 PE=1 SV=2	Epb4.1l2;Epb41l2	38	22	121	988	109.9	5.43	Acetyl [N-Term];Deamidated [R54;Dimethyl [K28;K113;K196;K203;K229;K392;K44;K451;K467;K507;K676;K769;K885;K926;K978];K98;K99;R393;R453;R472;R577;R578;R750;R750]	1.24011e+07	1.47712e+07	1.0205e+07	1.17185e+07	1.11608e+07	9.17093e+06	0.213387	0.494516				1418	Acetyl [N-Term];Deamidated [R54;Dimethyl [K28;K113;K196;K203;K229;K392;K44;K451;K467;K507;K676;K769;K885;K926;K978];K98;K99;R393;R453;R472;R577;R578;R750;R750]	6	Deamidated [R54;R393;R472;R577;R578;R750]	2	Dimethyl [R453;R750]	0
Q91WS0	CDGSH iron-sulfur domain-containing protein 1 OS=Mus musculus GN=Cisd1 PE=1 SV=1	Cisd1	55	6	33	108	12.1	9.06	Deamidated [R73];Dimethyl [K51;K104];K55;K68;K78;K79;K89	1.63023e+07	1.3933e+07	9.83794e+06	1.20273e+07	1.13326e+07	1.05221e+07	0.213262	0.4068				338	Deamidated [R73];Dimethyl [K51;K104];K55;K68;K78;K79;K89	1	Deamidated [R73]	0		0
Q9DC61	Mitochondrial-processing peptidase subunit alpha OS=Mus musculus GN=Pmpca PE=1 SV=1	Pmpca	30	13	41	524	58.2	6.83	Deamidated [R98];Dimethyl [K113;K125;K134;K157;K231;K298;K409]	6.9434e+06	8.59937e+06	5.83252e+06	7.45447e+06	6.39265e+06	4.70668e+06	0.211588	0.34599				489	Deamidated [R98];Dimethyl [K113;K125;K134;K157;K231;K298;K409]	1	Deamidated [R98]	0		0
Q8BGT7	Survival of motor neuron-related-splicing factor 30 OS=Mus musculus GN=Smndc1 PE=1 SV=1	Smndc1	25	3	7	238	26.7	7.24	Dimethyl [K34;K208];K74	794244	652814	832621	541410	697583	736591	0.211322	0.535571				122	Dimethyl [K34;K208];K74	0		0		0
P17047	Lysosome-associated membrane glycoprotein 2 OS=Mus musculus GN=Lamp2 PE=1 SV=2	Lamp2	8	4	9	415	45.7	7.39	Dimethyl [K148;K294;K356]	4.3977e+06	2.73812e+06	2.30922e+06	2.99102e+06	2.46131e+06	2.43484e+06	0.211149	0.290116				66	Dimethyl [K148;K294;K356]	0		0		0
P35278	Ras-related protein Rab-5C OS=Mus musculus GN=Rab5c PE=1 SV=2	Rab5c	56	7	44	216	23.4	8.41	Deamidated [R142;Dimethyl [K34;K135;K141;K166;K180];R111;R210]	9.64986e+06	7.63368e+06	8.03113e+06	6.28654e+06	8.58315e+06	7.07112e+06	0.210925	0.562553				1470	Deamidated [R142;Dimethyl [K34;K135;K141;K166;K180];R111;R210]	2	Deamidated [R142;R210]	1	Dimethyl [R111]	0
Q99L47	Hsc70-interacting protein OS=Mus musculus GN=St13 PE=1 SV=1	St13	23	9	47	371	41.6	5.26	Dimethyl [K117;K131;K141;K152;K185;K209;K362]	3.35614e+07	2.78429e+07	2.86065e+07	2.30815e+07	2.30705e+07	3.23767e+07	0.210905	0.503133				978	Dimethyl [K117;K131;K141;K152;K185;K209;K362]	0		0		0
P17426	AP-2 complex subunit alpha-1 OS=Mus musculus GN=Ap2a1 PE=1 SV=1	Ap2a1	25	12	50	977	107.6	7.03	Dimethyl [K165;K277;K367;K498;K547;K556;K935]	4.06021e+06	4.18681e+06	2.59234e+06	4.55741e+06	4.66696e+06	1.33668e+06	0.21077	0.120874				532	Dimethyl [K165;K277;K367;K498;K547;K556;K935]	0		0		0
Q91VZ6	Stromal membrane-associated protein 1 OS=Mus musculus GN=Smap1 PE=1 SV=1	Smap1	6	2	5	440	47.6	8.51	Dimethyl [R108]	700377	200970	369912	382488	313243	280420	0.21067	0.146022				29	Dimethyl [R108]	0		1	Dimethyl [R108]	0
O88653	Ragulator complex protein LAMTOR3 OS=Mus musculus GN=Lamtor3 PE=1 SV=1	Lamtor3;Gm5900	54	3	16	124	13.5	7.34	Deamidated [R46;Dimethyl [K12;K34;K62];R85]	2.50874e+06	1.6342e+06	2.48582e+06	1.76799e+06	1.70813e+06	2.18273e+06	0.209538	0.379355				79	Deamidated [R46;Dimethyl [K12;K34;K62];R85]	2	Deamidated [R46;R85]	0		0
Q8BMF4	Dihydrolipoyllysine-residue acetyltransferase component of pyruvate dehydrogenase complex, mitochondrial OS=Mus musculus GN=Dlat PE=1 SV=2	Dlat	34	17	55	642	67.9	8.57	Deamidated [R406];Dimethyl [K168;K176;K295;K357;K477;K485;K542;K591;K599;K631;K632;K636]	3.2189e+07	2.99666e+07	2.34526e+07	2.75104e+07	2.40151e+07	2.21672e+07	0.20911	0.560495				1125	Deamidated [R406];Dimethyl [K168;K176;K295;K357;K477;K485;K542;K591;K599;K631;K632;K636]	1	Deamidated [R406]	0		0
Q9Z0V8	Mitochondrial import inner membrane translocase subunit Tim17-A OS=Mus musculus GN=Timm17a PE=1 SV=1	Timm17a	33	2	8	171	18.1	7.9	Deamidated [R168]	702947	786241	801667	695402	540219	764796	0.208308	0.576616				80	Deamidated [R168]	1	Deamidated [R168]	0		0
Q9CQ54	NADH dehydrogenase [ubiquinone] 1 subunit C2 OS=Mus musculus GN=Ndufc2 PE=1 SV=1	Ndufc2;LOC102641347	17	2	8	120	14.2	9.2		2.34782e+06	2.70736e+06	2.38681e+06	2.16647e+06	2.42806e+06	1.87285e+06	0.207637	0.75533				129		0		0		0
Q9EPE9	Manganese-transporting ATPase 13A1 OS=Mus musculus GN=Atp13a1 PE=1 SV=2	Atp13a1	10	9	14	1200	132.3	8.03	Dimethyl [K589;K688;K946;K959]	4.04594e+06	3.30954e+06	1.81879e+06	2.95462e+06	3.34209e+06	1.60171e+06	0.207583	0.163687				73	Dimethyl [K589;K688;K946;K959]	0		0		0
Q3TFK5	G patch domain-containing protein 4 OS=Mus musculus GN=Gpatch4 PE=1 SV=1	Gpatch4	7	2	6	415	46.5	9.39	Dimethyl [K205]	351990	309728	474741	350088	296867	323750	0.207088	0.458104				152	Dimethyl [K205]	0		0		0
Q9D051	Pyruvate dehydrogenase E1 component subunit beta, mitochondrial OS=Mus musculus GN=Pdhb PE=1 SV=1	Pdhb	47	15	53	359	38.9	6.87	Deamidated [R145;Dimethyl [K52;K184;K227;K285;K336;K347;K354;K355];K68;R272;R272]	3.67806e+07	2.5623e+07	1.88033e+07	2.62131e+07	1.91398e+07	2.29786e+07	0.206739	0.267434				713	Deamidated [R145;Dimethyl [K52;K184;K227;K285;K336;K347;K354;K355];K68;R272;R272]	2	Deamidated [R145;R272]	1	Dimethyl [R272]	0
Q8C156	Condensin complex subunit 2 OS=Mus musculus GN=Ncaph PE=1 SV=1	Ncaph	12	5	25	731	82.3	4.96	Deamidated [R265];Dimethyl [K59;K111;K232]	1.83263e+06	2.05332e+06	2.24164e+06	1.90324e+06	1.70003e+06	1.6998e+06	0.205681	0.961648				508	Deamidated [R265];Dimethyl [K59;K111;K232]	1	Deamidated [R265]	0		0
Q9JHI7	Exosome complex component RRP45 OS=Mus musculus GN=Exosc9 PE=1 SV=1	Exosc9	9	3	8	438	48.9	5.11	Dimethyl [K67]	1.36812e+06	1.94429e+06	1.53712e+06	1.06421e+06	1.55738e+06	1.6093e+06	0.205444	0.351686				82	Dimethyl [K67]	0		0		0
P47740	Fatty aldehyde dehydrogenase OS=Mus musculus GN=Aldh3a2 PE=1 SV=2	Aldh3a2	17	6	11	484	53.9	8.35	Dimethyl [K39;K326;K343;K357;K428];K51	1.55743e+06	1.40214e+06	689406	1.47124e+06	1.04929e+06	636353	0.205295	0.150173				83	Dimethyl [K39;K326;K343;K357;K428];K51	0		0		0
P70460	Vasodilator-stimulated phosphoprotein OS=Mus musculus GN=Vasp PE=1 SV=4	Vasp	21	6	26	375	39.6	8.53	Deamidated [R341];Dimethyl [K248]	4.80831e+06	4.68375e+06	4.88869e+06	5.04275e+06	3.87612e+06	3.67741e+06	0.205043	0.652937				298	Deamidated [R341];Dimethyl [K248]	1	Deamidated [R341]	0		0
Q9R0E1	Procollagen-lysine,2-oxoglutarate 5-dioxygenase 3 OS=Mus musculus GN=Plod3 PE=1 SV=1	Plod3	31	17	54	741	84.9	6.23	Deamidated [R56;Dimethyl [K482;K498;K618;K648];R316];R57	1.98299e+07	2.09469e+07	1.50034e+07	1.93149e+07	1.80438e+07	1.16784e+07	0.204881	0.307135				440	Deamidated [R56;Dimethyl [K482;K498;K618;K648];R316];R57	3	Deamidated [R56;R57;R316]	0		0
O08573	Galectin-9 OS=Mus musculus GN=Lgals9 PE=1 SV=1	Lgals9	11	3	12	353	40	9.31	Dimethyl [K76]	1.42903e+06	1.04837e+06	1.01353e+06	1.1135e+06	882791	1.00914e+06	0.204731	0.480218				294	Dimethyl [K76]	0		0		0
Q9Z1X4	Interleukin enhancer-binding factor 3 OS=Mus musculus GN=Ilf3 PE=1 SV=2	Ilf3	13	6	13	898	96	8.76	Deamidated [R40;Dimethyl [K297;K342;K600];R308]	1.33964e+06	821638	529039	1.45506e+06	450722	580891	0.204047	0.115257				0	Deamidated [R40;Dimethyl [K297;K342;K600];R308]	2	Deamidated [R40;R308]	0		0
Q9JIK5	Nucleolar RNA helicase 2 OS=Mus musculus GN=Ddx21 PE=1 SV=3	Ddx21	58	45	213	851	93.5	9.11	Deamidated [R376;Dimethyl [K25;K110;K126;K128;K222;K232;K249;K256;K271;K287;K29;K296;K319;K350;K357;K358;K39;K459;K474;K475;K489;K520;K521;K533;K54;K546;K588;K616;K627;K645;K667;K727;K730;K740;K768;K78;K92;R331;R556;R699;R774;R774];R794;R796]	6.28766e+07	7.06671e+07	5.38944e+07	6.12382e+07	6.12069e+07	4.18324e+07	0.20365	0.400357				3162	Deamidated [R376;Dimethyl [K25;K110;K126;K128;K222;K232;K249;K256;K271;K287;K29;K296;K319;K350;K357;K358;K39;K459;K474;K475;K489;K520;K521;K533;K54;K546;K588;K616;K627;K645;K667;K727;K730;K740;K768;K78;K92;R331;R556;R699;R774;R774];R794;R796]	6	Deamidated [R376;R556;R699;R774;R794;R796]	2	Dimethyl [R331;R774]	0
Q9CQN1	Heat shock protein 75 kDa, mitochondrial OS=Mus musculus GN=Trap1 PE=1 SV=1	Trap1	46	23	124	706	80.2	6.68	Deamidated [R179;Dimethyl [K89;K111;K128;K153;K198;K254;K264;K292;K326;K351;K463;K468;K520;K579;K701];K97;R250;R293;R491]	3.13554e+07	4.20319e+07	2.59789e+07	3.31856e+07	3.39004e+07	1.99914e+07	0.202101	0.249737				1825	Deamidated [R179;Dimethyl [K89;K111;K128;K153;K198;K254;K264;K292;K326;K351;K463;K468;K520;K579;K701];K97;R250;R293;R491]	4	Deamidated [R179;R250;R293;R491]	0		0
Q9CRB2	H/ACA ribonucleoprotein complex subunit 2 OS=Mus musculus GN=Nhp2 PE=1 SV=1	Nhp2	24	2	9	153	17.2	8.41	Deamidated [R22];Dimethyl [K25]	612219	556314	555675	447345	539954	515012	0.201786	1.00979				338	Deamidated [R22];Dimethyl [K25]	1	Deamidated [R22]	0		0
P52432	DNA-directed RNA polymerases I and III subunit RPAC1 OS=Mus musculus GN=Polr1c PE=1 SV=3	Polr1c	13	3	10	346	39.1	5.21		1.53987e+06	1.82125e+06	1.51703e+06	1.61516e+06	1.50913e+06	1.14811e+06	0.201441	0.51142				122		0		0		0
O54825	Bystin OS=Mus musculus GN=Bysl PE=1 SV=3	Bysl	8	2	6	436	49.8	7.78	Dimethyl [K389;K397]	99944.5	437914	420418	184162	248113	265037	0.201167	0.100406				36	Dimethyl [K389;K397]	0		0		0
P18872	Guanine nucleotide-binding protein G(o) subunit alpha OS=Mus musculus GN=Gnao1 PE=1 SV=3	Gnao1	32	8	31	354	40.1	5.53	Deamidated [R86;Dimethyl [K46;K193];K67;K70;K98;R162]	4.31536e+06	4.49621e+06	2.96993e+06	4.01604e+06	4.06986e+06	2.32336e+06	0.200551	0.241597				148	Deamidated [R86;Dimethyl [K46;K193];K67;K70;K98;R162]	2	Deamidated [R86;R162]	0		0
Q9DCF9	Translocon-associated protein subunit gamma OS=Mus musculus GN=Ssr3 PE=1 SV=1	Ssr3	15	3	8	185	21.1	9.61	Dimethyl [K8;K98]	3.24604e+06	4.61991e+06	3.70106e+06	3.41929e+06	3.97062e+06	2.6959e+06	0.200219	0.38212				93	Dimethyl [K8;K98]	0		0		0
P56399	Ubiquitin carboxyl-terminal hydrolase 5 OS=Mus musculus GN=Usp5 PE=1 SV=1	Usp5	15	8	23	858	95.8	5.01	Acetyl [N-Term];Deamidated [R415];Dimethyl [K379;K391;K406;K516;K793]	3.30324e+06	3.55961e+06	2.22615e+06	2.36433e+06	3.74284e+06	1.95325e+06	0.199572	0.223431				452	Acetyl [N-Term];Deamidated [R415];Dimethyl [K379;K391;K406;K516;K793]	1	Deamidated [R415]	0		0
Q91VD9	NADH-ubiquinone oxidoreductase 75 kDa subunit, mitochondrial OS=Mus musculus GN=Ndufs1 PE=1 SV=2	Ndufs1	49	29	87	727	79.7	5.72	Deamidated [R200;Dimethyl [K98;K108;K163;K170;K212;K247;K289;K450;K467;K499;K531;K673;K692];R645;R655;R655]	2.26688e+07	2.21633e+07	1.48155e+07	2.10185e+07	1.55104e+07	1.50852e+07	0.19932	0.325774				1014	Deamidated [R200;Dimethyl [K98;K108;K163;K170;K212;K247;K289;K450;K467;K499;K531;K673;K692];R645;R655;R655]	3	Deamidated [R200;R645;R655]	2	Dimethyl [R645;R655]	0
P62821	Ras-related protein Rab-1A OS=Mus musculus GN=Rab1A PE=1 SV=3	Rab1;Rab1a	73	8	60	205	22.7	6.21	Dimethyl [K24;K103;K125;K131;K132;K140;K156;K173;K187;K198];K49;K58	1.04456e+07	1.1856e+07	1.0052e+07	7.91625e+06	1.24586e+07	8.34447e+06	0.199025	0.382594				894	Dimethyl [K24;K103;K125;K131;K132;K140;K156;K173;K187;K198];K49;K58	0		0		0
Q99L45	Eukaryotic translation initiation factor 2 subunit 2 OS=Mus musculus GN=Eif2s2 PE=1 SV=1	Eif2s2	46	16	50	331	38.1	5.8	Dimethyl [K79;K102;K124;K125;K188;K197;K203;K214;K225;K274;K313;K322];K87;K99	1.06315e+07	1.04418e+07	1.35878e+07	1.00625e+07	8.55364e+06	1.16151e+07	0.197815	0.486842				269	Dimethyl [K79;K102;K124;K125;K188;K197;K203;K214;K225;K274;K313;K322];K87;K99	0		0		0
Q9D2R6	Cytochrome c oxidase assembly factor 3 homolog, mitochondrial OS=Mus musculus GN=Coa3 PE=1 SV=1	Coa3	18	2	4	108	12	9.86	Dimethyl [K48]	2.69275e+06	2.2692e+06	2.61136e+06	2.40518e+06	1.80804e+06	2.43187e+06	0.197811	0.549613				81	Dimethyl [K48]	0		0		0
P09671	Superoxide dismutase [Mn], mitochondrial OS=Mus musculus GN=Sod2 PE=1 SV=3	Sod2	32	6	30	222	24.6	8.62	Dimethyl [K68;K114;K122;K130];K75;K89;R123	1.29149e+07	1.04536e+07	8.70825e+06	1.19264e+07	7.5953e+06	8.60577e+06	0.197592	0.318323				400	Dimethyl [K68;K114;K122;K130];K75;K89;R123	0		1	Dimethyl [R123]	0
Q9DBC7	cAMP-dependent protein kinase type I-alpha regulatory subunit OS=Mus musculus GN=Prkar1a PE=1 SV=3	Prkar1a	33	10	53	381	43.2	5.35	Deamidated [R78;Dimethyl [K32;K261;K281;K367];K92;R115];R306;R78	5.15655e+06	5.41108e+06	7.58384e+06	4.72645e+06	4.91709e+06	6.03885e+06	0.197471	0.405422				400	Deamidated [R78;Dimethyl [K32;K261;K281;K367];K92;R115];R306;R78	2	Deamidated [R78;R115]	2	Dimethyl [R78;R306]	0
Q9JHS3	Ragulator complex protein LAMTOR2 OS=Mus musculus GN=Lamtor2 PE=1 SV=1	Lamtor2	31	3	5	125	13.5	5.4	Dimethyl [K70;K105]	1.26029e+06	885525	789242	932073	814823	769354	0.19737	0.378249				54	Dimethyl [K70;K105]	0		0		0
Q9Z1T1	AP-3 complex subunit beta-1 OS=Mus musculus GN=Ap3b1 PE=1 SV=2	Ap3b1	4	3	5	1105	122.7	5.66	Deamidated [R122];Dimethyl [K630;K1087]	218874	189392	192745	201949	146288	179563	0.196959	0.581559				40	Deamidated [R122];Dimethyl [K630;K1087]	1	Deamidated [R122]	0		0
Q9CZ13	Cytochrome b-c1 complex subunit 1, mitochondrial OS=Mus musculus GN=Uqcrc1 PE=1 SV=2	Uqcrc1	58	22	122	480	52.8	6.21	Deamidated [R80;Dimethyl [K85;K111;K134;K138;K142;K163;K248;K99;R104;R165;R170;R209;R210;R415];R423]	6.90999e+07	6.81394e+07	5.40268e+07	6.15227e+07	5.29759e+07	5.1846e+07	0.196721	0.639223				1660	Deamidated [R80;Dimethyl [K85;K111;K134;K138;K142;K163;K248;K99;R104;R165;R170;R209;R210;R415];R423]	5	Deamidated [R80;R104;R209;R210;R415]	4	Dimethyl [R104;R165;R170;R423]	0
P17918	Proliferating cell nuclear antigen OS=Mus musculus GN=Pcna PE=1 SV=2	Pcna	8	2	7	261	28.8	4.77	Dimethyl [K77;K217]	597534	797500	1.19926e+06	567118	768157	871721	0.196555	0.222499				32	Dimethyl [K77;K217]	0		0		0
Q8JZX4	Splicing factor 45 OS=Mus musculus GN=Rbm17 PE=1 SV=1	Rbm17	19	4	10	405	45.3	5.82	Acetyl [N-Term];Dimethyl [K15;K21;K285;K293;K331;K336]	1.32687e+06	1.25644e+06	244091	1.37675e+06	1.39774e+06	141065	0.194689	0.0490903				218	Acetyl [N-Term];Dimethyl [K15;K21;K285;K293;K331;K336]	0		0		0
Q99L04	Dehydrogenase/reductase SDR family member 1 OS=Mus musculus GN=Dhrs1 PE=1 SV=1	Dhrs1	18	4	10	313	34	8.35	Dimethyl [K72;K251]	605525	1.74016e+06	1.4607e+06	828787	2.10365e+06	589018	0.194597	0.0962474				123	Dimethyl [K72;K251]	0		0		0
Q5XJY5	Coatomer subunit delta OS=Mus musculus GN=Arcn1 PE=1 SV=2	Arcn1	33	13	41	511	57.2	6.21	Dimethyl [K11;K179;K209;K211;K277;K335;K336;K347;K351;K363;K38;K485];K72;R28	9.58055e+06	1.06384e+07	9.70316e+06	9.48612e+06	1.10436e+07	6.31094e+06	0.193654	0.32366				395	Dimethyl [K11;K179;K209;K211;K277;K335;K336;K347;K351;K363;K38;K485];K72;R28	0		1	Dimethyl [R28]	0
Q8BKZ9	Pyruvate dehydrogenase protein X component, mitochondrial OS=Mus musculus GN=Pdhx PE=1 SV=1	Pdhx	21	8	26	501	54	7.75	Deamidated [R476];Dimethyl [K75;K120;K314;K379;K491]	6.2546e+06	5.88832e+06	5.01171e+06	5.15267e+06	4.56923e+06	5.24436e+06	0.193347	0.781973				266	Deamidated [R476];Dimethyl [K75;K120;K314;K379;K491]	1	Deamidated [R476]	0		0
Q61686	Chromobox protein homolog 5 OS=Mus musculus GN=Cbx5 PE=1 SV=1	Cbx5	17	2	8	191	22.2	5.86	Dimethyl [K40]	1.29468e+06	979922	789672	1.04636e+06	1.07016e+06	599382	0.192635	0.218941				48	Dimethyl [K40]	0		0		0
Q99104	Unconventional myosin-Va OS=Mus musculus GN=Myo5a PE=1 SV=2	Myo5a	3	4	6	1853	215.4	8.63	Dimethyl [K195]	467615	503126	371215	475988	509363	241460	0.192364	0.201272				60	Dimethyl [K195]	0		0		0
Q922S8	Kinesin-like protein KIF2C OS=Mus musculus GN=Kif2c PE=1 SV=1	Kif2c	5	1	5	721	81	7.97	Dimethyl [K520]	195909	154719	190911	163579	243575	97384.2	0.192205	0.184271				39	Dimethyl [K520]	0		0		0
Q8BHC4	Dephospho-CoA kinase domain-containing protein OS=Mus musculus GN=Dcakd PE=1 SV=1	Dcakd	39	10	60	231	26.5	9.58	Deamidated [R66];Dimethyl [R66;K121;K122;K166;K168;K195];K67	1.28988e+07	1.26666e+07	9.59742e+06	1.04681e+07	1.20712e+07	8.32626e+06	0.191893	0.388126				362	Deamidated [R66];Dimethyl [R66;K121;K122;K166;K168;K195];K67	1	Deamidated [R66]	1	Dimethyl [R66]	0
Q8BMP6	Golgi resident protein GCP60 OS=Mus musculus GN=Acbd3 PE=1 SV=3	Acbd3	18	5	19	525	60.1	5.11	Dimethyl [K303;K319]	1.11839e+06	1.83145e+06	1.66935e+06	1.21453e+06	1.32043e+06	1.43098e+06	0.191762	0.347669				485	Dimethyl [K303;K319]	0		0		0
Q8BU88	39S ribosomal protein L22, mitochondrial OS=Mus musculus GN=Mrpl22 PE=1 SV=1	Mrpl22	17	3	7	206	23.8	9.86	Dimethyl [K184]	757415	515842	550699	550765	423125	620326	0.191243	0.33353				111	Dimethyl [K184]	0		0		0
Q8R1Q8	Cytoplasmic dynein 1 light intermediate chain 1 OS=Mus musculus GN=Dync1li1 PE=1 SV=1	Dync1li1	39	14	40	523	56.6	6.42	Deamidated [R111;Dimethyl [K80;K129;K298;K344;K385;K428;K454;K455;K484;K489;K505];R192;R192]	1.05347e+07	6.68254e+06	5.67058e+06	7.77732e+06	6.30014e+06	5.48652e+06	0.19014	0.24683				607	Deamidated [R111;Dimethyl [K80;K129;K298;K344;K385;K428;K454;K455;K484;K489;K505];R192;R192]	2	Deamidated [R111;R192]	1	Dimethyl [R192]	0
Q9CQB5	CDGSH iron-sulfur domain-containing protein 2 OS=Mus musculus GN=Cisd2 PE=1 SV=1	Cisd2	21	3	13	135	15.2	9.51	Dimethyl [K19;K74;K95]	2.54536e+06	2.6105e+06	2.1046e+06	2.31847e+06	2.19787e+06	1.84821e+06	0.190113	0.613245				244	Dimethyl [K19;K74;K95]	0		0		0
Q8C6B9	Active regulator of SIRT1 OS=Mus musculus GN=Rps19bp1 PE=1 SV=1	Rps19bp1	47	5	19	143	16	10.83	Deamidated [R103];Dimethyl [K34;K122;K135];K67;R35	1.15729e+06	1.52181e+06	1.60626e+06	1.35899e+06	1.01287e+06	1.3842e+06	0.190067	0.387269				499	Deamidated [R103];Dimethyl [K34;K122;K135];K67;R35	1	Deamidated [R103]	1	Dimethyl [R35]	0
Q9ERK4	Exportin-2 OS=Mus musculus GN=Cse1l PE=1 SV=1	Cse1l	10	7	23	971	110.4	5.77	Acetyl [N-Term];Dimethyl [K16;K17;K268;K346;K427;K440]	2.32294e+06	2.28772e+06	2.31379e+06	2.61198e+06	2.30676e+06	1.37587e+06	0.189588	0.267676				548	Acetyl [N-Term];Dimethyl [K16;K17;K268;K346;K427;K440]	0		0		0
Q9ER88	28S ribosomal protein S29, mitochondrial OS=Mus musculus GN=Dap3 PE=1 SV=1	Dap3	13	5	16	391	44.7	8.94	Dimethyl [K96;K106;K324]	2.04018e+06	2.05991e+06	2.04682e+06	1.80866e+06	1.89872e+06	1.6918e+06	0.188719	1.75483				139	Dimethyl [K96;K106;K324]	0		0		0
Q8K2C9	Very-long-chain (3R)-3-hydroxyacyl-CoA dehydratase 3 OS=Mus musculus GN=Hacd3 PE=1 SV=2	Ptplad1;Hacd3	12	4	14	362	43.1	9.13	Acetyl [N-Term];Deamidated [R15];Dimethyl [K43;K84]	3.60069e+06	3.70814e+06	2.57723e+06	2.89543e+06	3.93493e+06	2.04028e+06	0.188635	0.230079				154	Acetyl [N-Term];Deamidated [R15];Dimethyl [K43;K84]	1	Deamidated [R15]	0		0
P11031	Activated RNA polymerase II transcriptional coactivator p15 OS=Mus musculus GN=Sub1 PE=1 SV=3	Sub1	28	3	20	127	14.4	9.6	Dimethyl [K35;K38;K39;K68]	3.0783e+06	2.31811e+06	3.31067e+06	2.48014e+06	1.88184e+06	3.42135e+06	0.188361	0.254012				87	Dimethyl [K35;K38;K39;K68]	0		0		0
Q09143	High affinity cationic amino acid transporter 1 OS=Mus musculus GN=Slc7a1 PE=1 SV=1	Slc7a1	9	3	20	622	67	7.06	Deamidated [R445];Dimethyl [R445;K467]	2.47927e+06	3.13858e+06	1.9348e+06	2.0563e+06	2.64681e+06	1.87171e+06	0.187849	0.305027				358	Deamidated [R445];Dimethyl [R445;K467]	1	Deamidated [R445]	1	Dimethyl [R445]	0
Q80X90	Filamin-B OS=Mus musculus GN=Flnb PE=1 SV=3	Flnb	14	19	56	2602	277.7	5.71	Deamidated [R2495];Dimethyl [K60;K1084;K1283;K1299;K1372;K152;K1562;K1897;K1907;K2088;K2576];K340;K551;K607;K946	4.11916e+06	2.48673e+06	2.99804e+06	5.02686e+06	2.3191e+06	1.78287e+06	0.187733	0.139897				950	Deamidated [R2495];Dimethyl [K60;K1084;K1283;K1299;K1372;K152;K1562;K1897;K1907;K2088;K2576];K340;K551;K607;K946	1	Deamidated [R2495]	0		0
E9PVA8	eIF-2-alpha kinase activator GCN1 OS=Mus musculus GN=Gcn1 PE=1 SV=1	Gcn1l1	22	40	113	2671	292.8	7.36	Acetyl [N-Term];Deamidated [R1211;Dimethyl [K12;K101;K1121;K1243;K1414;K1530;K1731;K1734;K1871;K2083;K2121;K2247;K2258;K2280;K2285;K2621];K498;K509;K635;K965;K986;R1128;R1570];R2259	1.32284e+07	1.5342e+07	1.57241e+07	1.32332e+07	1.54519e+07	1.05654e+07	0.187602	0.456513				1087	Acetyl [N-Term];Deamidated [R1211;Dimethyl [K12;K101;K1121;K1243;K1414;K1530;K1731;K1734;K1871;K2083;K2121;K2247;K2258;K2280;K2285;K2621];K498;K509;K635;K965;K986;R1128;R1570];R2259	2	Deamidated [R1211;R1570]	2	Dimethyl [R1128;R2259]	0
P61965	WD repeat-containing protein 5 OS=Mus musculus GN=Wdr5 PE=1 SV=1	Wdr5	56	11	26	334	36.6	8.27	Acetyl [N-Term];Dimethyl [K6;K109;K112;K207;K221;K239;K27;K272];K32;K38;K7;K78;K81	6.21666e+06	4.98216e+06	4.62189e+06	6.3522e+06	3.49533e+06	4.38455e+06	0.185428	0.26212				285	Acetyl [N-Term];Dimethyl [K6;K109;K112;K207;K221;K239;K27;K272];K32;K38;K7;K78;K81	0		0		0
O55131	Septin-7 OS=Mus musculus GN=Sept7 PE=1 SV=1	39326	53	21	101	436	50.5	8.57	Deamidated [R41;Dimethyl [K42;K172;K180;K194;K207;K208;K220;K234;K237;K238;K259;K325;K372;K394;K399;K407];R181;R242;R260;R285;R309]	3.522e+07	2.62129e+07	2.44737e+07	3.0723e+07	2.45513e+07	2.0379e+07	0.185236	0.323488				1097	Deamidated [R41;Dimethyl [K42;K172;K180;K194;K207;K208;K220;K234;K237;K238;K259;K325;K372;K394;K399;K407];R181;R242;R260;R285;R309]	4	Deamidated [R41;R260;R285;R309]	2	Dimethyl [R181;R242]	0
Q61207	Prosaposin OS=Mus musculus GN=Psap PE=1 SV=2	Psap	22	10	46	557	61.4	5.19	Dimethyl [K67;K107;K122;K212;K241;K292;K482];K78	2.73567e+07	2.07318e+07	1.45146e+07	2.23928e+07	1.58295e+07	1.58051e+07	0.185066	0.231978				962	Dimethyl [K67;K107;K122;K212;K241;K292;K482];K78	0		0		0
Q91V12	Cytosolic acyl coenzyme A thioester hydrolase OS=Mus musculus GN=Acot7 PE=1 SV=2	Acot7	20	6	11	381	42.5	8.68	Dimethyl [K169;K173;R286]	4.29308e+06	3.6644e+06	4.82281e+06	3.77003e+06	3.80792e+06	3.59922e+06	0.184734	0.718636				66	Dimethyl [K169;K173;R286]	0		1	Dimethyl [R286]	0
Q8CEC0	Nuclear pore complex protein Nup88 OS=Mus musculus GN=Nup88 PE=1 SV=1	Nup88	18	9	24	753	84.9	6.27	Dimethyl [R86;K176;K395;K436;K447;K532;K558]	3.41813e+06	3.29058e+06	2.33729e+06	3.24015e+06	2.68343e+06	2.06372e+06	0.183669	0.288856				132	Dimethyl [R86;K176;K395;K436;K447;K532;K558]	0		1	Dimethyl [R86]	0
Q9Z0R9	Fatty acid desaturase 2 OS=Mus musculus GN=Fads2 PE=1 SV=1	Fads2	20	8	36	444	52.4	8.82	Deamidated [R103];Dimethyl [K84;K105;K417;K431;K432;K444];K87	7.09332e+06	8.38216e+06	6.1605e+06	6.93495e+06	6.54551e+06	5.5079e+06	0.183645	0.492148				288	Deamidated [R103];Dimethyl [K84;K105;K417;K431;K432;K444];K87	1	Deamidated [R103]	0		0
Q61545	RNA-binding protein EWS OS=Mus musculus GN=Ewsr1 PE=1 SV=2	Ewsr1	11	4	38	655	68.4	9.33	Deamidated [R292;Dimethyl [K423;K432;K438];R536]	5.45839e+06	3.48273e+06	3.44094e+06	4.8199e+06	2.57653e+06	3.59561e+06	0.183612	0.2086				600	Deamidated [R292;Dimethyl [K423;K432;K438];R536]	2	Deamidated [R292;R536]	0		0
Q8K363	ATP-dependent RNA helicase DDX18 OS=Mus musculus GN=Ddx18 PE=1 SV=1	Ddx18	6	3	12	660	74.1	9.52	Dimethyl [R521;K547;K557]	1.96632e+06	1.40388e+06	1.14099e+06	1.77862e+06	1.30619e+06	926284	0.183187	0.19836				40	Dimethyl [R521;K547;K557]	0		1	Dimethyl [R521]	0
Q9WV96	Mitochondrial import inner membrane translocase subunit Tim10 B OS=Mus musculus GN=Timm10b PE=1 SV=1	Fxc1;Timm10b	61	5	25	100	11.3	7.08	Deamidated [R12;Dimethyl [R12;K52];R94]	1.70268e+06	1.45762e+06	1.52943e+06	1.41137e+06	1.08953e+06	1.68688e+06	0.183085	0.397628				416	Deamidated [R12;Dimethyl [R12;K52];R94]	2	Deamidated [R12;R94]	1	Dimethyl [R12]	0
O35286	Pre-mRNA-splicing factor ATP-dependent RNA helicase DHX15 OS=Mus musculus GN=Dhx15 PE=1 SV=2	Dhx15	21	12	28	795	90.9	7.46	Dimethyl [R6;K17;K277;K407;K463;K515];R452	3.41525e+06	2.61195e+06	2.8142e+06	3.12797e+06	3.16942e+06	1.73324e+06	0.18231	0.231073				150	Dimethyl [R6;K17;K277;K407;K463;K515];R452	0		2	Dimethyl [R6;R452]	0
Q8BK67	Protein RCC2 OS=Mus musculus GN=Rcc2 PE=1 SV=1	Rcc2	63	29	146	520	55.9	8.72	Deamidated [R20;Dimethyl [K90;K101;K118;K122;K168;K228;K270;K291;K316;K318;K347;K366;K466;K468;K506;K508];R117;R209;R295];R298;R499;R92	6.02388e+07	5.17367e+07	4.97842e+07	6.03181e+07	4.28424e+07	4.11822e+07	0.181306	0.394982				1849	Deamidated [R20;Dimethyl [K90;K101;K118;K122;K168;K228;K270;K291;K316;K318;K347;K366;K466;K468;K506;K508];R117;R209;R295];R298;R499;R92	4	Deamidated [R20;R92;R209;R295]	4	Dimethyl [R92;R117;R298;R499]	0
P57780	Alpha-actinin-4 OS=Mus musculus GN=Actn4 PE=1 SV=1	Actn4	46	23	136	912	104.9	5.41	Deamidated [R806];Dimethyl [R80;K123;K141;K167;K215;K218;K234;K256;K274;K324;K332;K364;K451;K536;K593;K623;K626;K644;K669;K84;K854;K900];R207;R440;R634	7.66792e+06	1.44546e+07	1.12568e+07	1.11732e+07	8.61971e+06	8.88809e+06	0.181178	0.24618				2107	Deamidated [R806];Dimethyl [R80;K123;K141;K167;K215;K218;K234;K256;K274;K324;K332;K364;K451;K536;K593;K623;K626;K644;K669;K84;K854;K900];R207;R440;R634	1	Deamidated [R806]	4	Dimethyl [R80;R207;R440;R634]	0
Q9D287	Pre-mRNA-splicing factor SPF27 OS=Mus musculus GN=Bcas2 PE=1 SV=1	Bcas2	21	4	12	225	26.1	5.66	Dimethyl [K151;K210]	2.80915e+06	3.03193e+06	3.32813e+06	3.38779e+06	1.97833e+06	2.90382e+06	0.180833	0.30511				225	Dimethyl [K151;K210]	0		0		0
Q8R081	Heterogeneous nuclear ribonucleoprotein L OS=Mus musculus GN=Hnrnpl PE=1 SV=2	Hnrnpl	47	16	65	586	63.9	8.1	Deamidated [R104;Dimethyl [K62;K261;K274;K299;K390;K408;K415;K445;K472;K490;K565];K94;R300;R478]	2.21974e+07	1.78442e+07	1.04161e+07	1.67095e+07	1.79935e+07	9.44659e+06	0.179551	0.153299				865	Deamidated [R104;Dimethyl [K62;K261;K274;K299;K390;K408;K415;K445;K472;K490;K565];K94;R300;R478]	3	Deamidated [R104;R300;R478]	0		0
P55302	Alpha-2-macroglobulin receptor-associated protein OS=Mus musculus GN=Lrpap1 PE=1 SV=1	Lrpap1	14	4	9	360	42.2	7.87	Dimethyl [K216;K333]	1.42996e+06	1.36644e+06	1.44437e+06	1.19299e+06	1.00139e+06	1.62776e+06	0.179116	0.362021				46	Dimethyl [K216;K333]	0		0		0
Q9D2G2	Dihydrolipoyllysine-residue succinyltransferase component of 2-oxoglutarate dehydrogenase complex, mitochondrial OS=Mus musculus GN=Dlst PE=1 SV=1	Dlst	33	12	80	454	49	8.95	Deamidated [R89;Dimethyl [K155;K165;K240;K268;K273;K308;K354;R264;R346];R414]	2.9661e+07	2.71095e+07	2.32632e+07	2.59611e+07	2.06346e+07	2.40692e+07	0.178938	0.562033				1182	Deamidated [R89;Dimethyl [K155;K165;K240;K268;K273;K308;K354;R264;R346];R414]	3	Deamidated [R89;R264;R346]	1	Dimethyl [R414]	0
Q8R0X7	Sphingosine-1-phosphate lyase 1 OS=Mus musculus GN=Sgpl1 PE=1 SV=1	Sgpl1	20	8	25	568	63.6	9.1	Dimethyl [K10;K25;K335;K353;K370;K502]	3.95523e+06	2.92941e+06	2.06124e+06	2.96667e+06	2.75545e+06	2.01462e+06	0.178748	0.216498				325	Dimethyl [K10;K25;K335;K353;K370;K502]	0		0		0
Q9Z0R4	Intersectin-1 OS=Mus musculus GN=Itsn1 PE=1 SV=2	Itsn1	4	4	4	1714	194.2	7.91	Dimethyl [K552;K1068]	1.01978e+06	705790	390376	902582	617507	348171	0.177995	0.113749				0	Dimethyl [K552;K1068]	0		0		0
Q8BXQ2	GPI transamidase component PIG-T OS=Mus musculus GN=Pigt PE=1 SV=2	Pigt	6	3	5	582	65.7	8.4	Dimethyl [K194;K195;K369;K409]	1.33315e+06	989410	752970	1.25927e+06	920038	592183	0.17789	0.170021				28	Dimethyl [K194;K195;K369;K409]	0		0		0
P39749	Flap endonuclease 1 OS=Mus musculus GN=Fen1 PE=1 SV=1	Fen1	10	3	4	378	42.3	8.34	Dimethyl [K343]	1.07196e+06	473913	456640	698772	533701	430108	0.177439	0.146657				29	Dimethyl [K343]	0		0		0
Q60930	Voltage-dependent anion-selective channel protein 2 OS=Mus musculus GN=Vdac2 PE=1 SV=2	Vdac2	71	19	142	295	31.7	7.49	Acetyl [N-Term;Deamidated [R11;Dimethyl [R11;K108;K121;K122;K209;K24;K248;K268;K278];K32;K40;K46;K65;K73;K75;K86;Methyl [R11;N-Term];R230;R264]	8.20216e+07	8.45386e+07	7.3215e+07	8.45417e+07	7.22965e+07	5.75149e+07	0.176743	0.437216				2041	Acetyl [N-Term;Deamidated [R11;Dimethyl [R11;K108;K121;K122;K209;K24;K248;K268;K278];K32;K40;K46;K65;K73;K75;K86;Methyl [R11;N-Term];R230;R264]	3	Deamidated [R11;R230;R264]	1	Dimethyl [R11]	2	Methyl [R11;R264]
Q61595	Kinectin OS=Mus musculus GN=Ktn1 PE=1 SV=1	Ktn1	18	16	53	1327	152.5	5.86	Deamidated [R112];Dimethyl [K164;K1092;K1207;K1215;K1272];K165;K259;K268;K446;K490;K524;K610;K699;K704;K803;K980;R804	8.42628e+06	8.08618e+06	5.00049e+06	1.09353e+07	5.40395e+06	3.99399e+06	0.176552	0.131535				877	Deamidated [R112];Dimethyl [K164;K1092;K1207;K1215;K1272];K165;K259;K268;K446;K490;K524;K610;K699;K704;K803;K980;R804	1	Deamidated [R112]	1	Dimethyl [R804]	0
P51660	Peroxisomal multifunctional enzyme type 2 OS=Mus musculus GN=Hsd17b4 PE=1 SV=3	Hsd17b4	23	12	44	735	79.4	8.57	Dimethyl [K46;K168;K284;K301;K414];K81;K84	7.33781e+06	7.69494e+06	6.81493e+06	6.72446e+06	6.43615e+06	6.16138e+06	0.176362	1.31814				926	Dimethyl [K46;K168;K284;K301;K414];K81;K84	0		0		0
O35623	BET1 homolog OS=Mus musculus GN=Bet1 PE=1 SV=1	Bet1	42	3	22	118	13.3	9.07	Deamidated [R3;Dimethyl [R3;K58];R34;R40]	583501	498788	202391	496268	396682	207449	0.176151	0.104456				470	Deamidated [R3;Dimethyl [R3;K58];R34;R40]	3	Deamidated [R3;R34;R40]	1	Dimethyl [R3]	0
Q6ZPR5	Sphingomyelin phosphodiesterase 4 OS=Mus musculus GN=Smpd4 PE=1 SV=2	Smpd4	6	3	5	823	93.2	8.13		761606	334182	546251	578243	653957	254932	0.176085	0.116709				113		0		0		0
P27601	Guanine nucleotide-binding protein subunit alpha-13 OS=Mus musculus GN=Gna13 PE=1 SV=1	Gna13	26	7	27	377	44	8.21	Deamidated [R340];Dimethyl [K61;K214;K363;K372];R340	4.91391e+06	5.37787e+06	4.03133e+06	5.00377e+06	4.14344e+06	3.56397e+06	0.175945	0.396829				151	Deamidated [R340];Dimethyl [K61;K214;K363;K372];R340	1	Deamidated [R340]	1	Dimethyl [R340]	0
P14131	40S ribosomal protein S16 OS=Mus musculus GN=Rps16 PE=1 SV=4	Rps16-ps2;Rps16	51	9	46	146	16.4	10.21	Deamidated [R37];Dimethyl [K60;K109];K73;K98	2.69328e+07	3.50743e+07	4.03224e+07	2.59366e+07	3.02187e+07	3.37122e+07	0.175886	0.361525				378	Deamidated [R37];Dimethyl [K60;K109];K73;K98	1	Deamidated [R37]	0		0
Q4VBE8	WD repeat-containing protein 18 OS=Mus musculus GN=Wdr18 PE=1 SV=1	Wdr18	17	5	14	431	47.2	6.89	Deamidated [R294];Dimethyl [K263]	1.27985e+06	984838	882047	1.26154e+06	825465	741098	0.175555	0.244914				133	Deamidated [R294];Dimethyl [K263]	1	Deamidated [R294]	0		0
Q9ES97	Reticulon-3 OS=Mus musculus GN=Rtn3 PE=1 SV=2	Rtn3	6	4	13	964	103.8	4.92	Acetyl [N-Term];Dimethyl [K41;K930]	7.10778e+06	5.62875e+06	4.22757e+06	6.23884e+06	5.06368e+06	3.72171e+06	0.17487	0.222829				196	Acetyl [N-Term];Dimethyl [K41;K930]	0		0		0
P63037	DnaJ homolog subfamily A member 1 OS=Mus musculus GN=Dnaja1 PE=1 SV=1	Dnaja1	57	16	59	397	44.8	7.08	Deamidated [R124;Dimethyl [K37;K136;K246;K296;K325;K350];K44;K59;K66;K73;R186;R349;R372;R389]	1.6901e+07	1.6907e+07	2.00297e+07	1.34979e+07	1.51228e+07	1.95277e+07	0.173962	0.417541				457	Deamidated [R124;Dimethyl [K37;K136;K246;K296;K325;K350];K44;K59;K66;K73;R186;R349;R372;R389]	5	Deamidated [R124;R186;R349;R372;R389]	1	Dimethyl [R349]	0
P17225	Polypyrimidine tract-binding protein 1 OS=Mus musculus GN=Ptbp1 PE=1 SV=2	Ptbp1	45	12	76	527	56.4	8.34	Acetyl [N-Term];Deamidated [R121;Dimethyl [K13;K133;K136;K237;K258;K265;K467;K478];K64;K83;K91;K93;R184;R253;R346]	2.8382e+07	2.73618e+07	3.25385e+07	2.36385e+07	2.75947e+07	2.6988e+07	0.173814	0.77648				1247	Acetyl [N-Term];Deamidated [R121;Dimethyl [K13;K133;K136;K237;K258;K265;K467;K478];K64;K83;K91;K93;R184;R253;R346]	4	Deamidated [R121;R184;R253;R346]	0		0
Q9D0M3	Cytochrome c1, heme protein, mitochondrial OS=Mus musculus GN=Cyc1 PE=1 SV=1	Cyc1	34	7	50	325	35.3	9.16	Deamidated [R167;Dimethyl [K146;K170;K177];Methyl [R167];R202;R228]	1.95737e+07	1.95997e+07	1.49355e+07	1.70616e+07	1.50169e+07	1.55937e+07	0.173396	0.54177				569	Deamidated [R167;Dimethyl [K146;K170;K177];Methyl [R167];R202;R228]	3	Deamidated [R167;R202;R228]	0		1	Methyl [R167]
P67871	Casein kinase II subunit beta OS=Mus musculus GN=Csnk2b PE=1 SV=1	Csnk2b	31	5	16	215	24.9	5.55	Dimethyl [K100;K147;K208]	5.7295e+06	6.60851e+06	5.61501e+06	5.69747e+06	4.19273e+06	6.20878e+06	0.173168	0.390211				186	Dimethyl [K100;K147;K208]	0		0		0
O35609	Secretory carrier-associated membrane protein 3 OS=Mus musculus GN=Scamp3 PE=1 SV=3	Scamp3	28	5	24	349	38.4	7.64	Deamidated [R30;Dimethyl [K103];R331;R347]	1.67884e+06	1.93689e+06	1.56241e+06	1.61707e+06	1.82515e+06	1.20109e+06	0.173079	0.358449				698	Deamidated [R30;Dimethyl [K103];R331;R347]	3	Deamidated [R30;R331;R347]	0		0
P62334	26S protease regulatory subunit 10B OS=Mus musculus GN=Psmc6 PE=1 SV=1	Psmc6	28	7	23	389	44.1	7.49	Dimethyl [K62;K197;K206;K333]	5.046e+06	4.92419e+06	7.97648e+06	4.7199e+06	4.95592e+06	5.91575e+06	0.172769	0.281657				363	Dimethyl [K62;K197;K206;K333]	0		0		0
O88569	Heterogeneous nuclear ribonucleoproteins A2/B1 OS=Mus musculus GN=Hnrnpa2b1 PE=1 SV=2	Hnrnpa2b1	68	27	196	353	37.4	8.95	Deamidated [R82;Dimethyl [K22;K104;K112;K113;K137;K168;K173;K186;K46;Methyl [R203;R153;R185;R190;R203;R213;R213];R228;R228];R238;R266;R350];R89;R99	1.29858e+08	8.46703e+07	8.81758e+07	8.53402e+07	9.3221e+07	8.50932e+07	0.172724	0.35724				2845	Deamidated [R82;Dimethyl [K22;K104;K112;K113;K137;K168;K173;K186;K46;Methyl [R203;R153;R185;R190;R203;R213;R213];R228;R228];R238;R266;R350];R89;R99	7	Deamidated [R82;R89;R185;R228;R238;R266;R350]	5	Dimethyl [R99;R153;R190;R203;R213]	3	Methyl [R203;R213;R228]
Q8CAQ8	MICOS complex subunit Mic60 OS=Mus musculus GN=Immt PE=1 SV=1	Immt	69	45	189	757	83.8	6.61	Deamidated [R369;Dimethyl [K45;K101;K102;K110;K119;K132;K169;K179;K210;K221;K249;K268;K269;K285;K296;K312;K342;K343;K370;K384;K426;K435;K450;K498;K505;K515;K674;K688;K707];K84;R369;R544;R546;R622]	8.51936e+07	8.65729e+07	6.29732e+07	7.52187e+07	7.45825e+07	5.78103e+07	0.172715	0.371909				3402	Deamidated [R369;Dimethyl [K45;K101;K102;K110;K119;K132;K169;K179;K210;K221;K249;K268;K269;K285;K296;K312;K342;K343;K370;K384;K426;K435;K450;K498;K505;K515;K674;K688;K707];K84;R369;R544;R546;R622]	3	Deamidated [R369;R544;R622]	2	Dimethyl [R369;R546]	0
Q91X21	Uncharacterized protein KIAA2013 OS=Mus musculus GN=Kiaa2013 PE=1 SV=1	2510039O18Rik	12	4	15	634	69.4	7.8	Deamidated [R71];Dimethyl [K267]	793231	722265	605380	896325	667328	405300	0.172234	0.186227				290	Deamidated [R71];Dimethyl [K267]	1	Deamidated [R71]	0		0
Q9D1Q6	Endoplasmic reticulum resident protein 44 OS=Mus musculus GN=Erp44 PE=1 SV=1	Erp44	32	9	40	406	46.8	5.27	Dimethyl [K170;K200;K303;K336;K343;K355];R305	1.04809e+07	9.48757e+06	8.90826e+06	9.82654e+06	6.95721e+06	9.05695e+06	0.172218	0.448766				583	Dimethyl [K170;K200;K303;K336;K343;K355];R305	0		1	Dimethyl [R305]	0
P10126	Elongation factor 1-alpha 1 OS=Mus musculus GN=Eef1a1 PE=1 SV=3	Eef1a1;LOC101056619	79	25	383	462	50.1	9.01	Deamidated [R134;Dimethyl [K20;K100;K129;K146;K154;K165;K172;K179;K180;K212;K219;K244;K255;K273;K290;K30;K313;K371;K408;K41;K439];K44;K51;K55;K62;K64;Methyl [R96;R166;R240;R247;R266;R423];R96	3.90493e+08	3.23156e+08	3.05365e+08	2.87368e+08	3.49216e+08	2.68429e+08	0.172166	0.478084				3676	Deamidated [R134;Dimethyl [K20;K100;K129;K146;K154;K165;K172;K179;K180;K212;K219;K244;K255;K273;K290;K30;K313;K371;K408;K41;K439];K44;K51;K55;K62;K64;Methyl [R96;R166;R240;R247;R266;R423];R96	5	Deamidated [R134;R166;R240;R247;R423]	5	Dimethyl [R96;R166;R240;R247;R266]	2	Methyl [R96;R423]
P59017	Bcl-2-like protein 13 OS=Mus musculus GN=Bcl2l13 PE=1 SV=2	Bcl2l13	12	3	7	434	46.7	4.59	Acetyl [N-Term];Dimethyl [K16]	1.53777e+06	1.385e+06	919361	1.30181e+06	1.16268e+06	904931	0.17186	0.247861				141	Acetyl [N-Term];Dimethyl [K16]	0		0		0
P61961	Ubiquitin-fold modifier 1 OS=Mus musculus GN=Ufm1 PE=1 SV=1	Ufm1	59	2	3	85	9.1	9.31	Dimethyl [K34;K41;K69]	954959	989258	1.2063e+06	1.16036e+06	785325	875158	0.171656	0.361732				100	Dimethyl [K34;K41;K69]	0		0		0
Q61035	Histidine--tRNA ligase, cytoplasmic OS=Mus musculus GN=Hars PE=1 SV=2	Hars	12	5	13	509	57.4	6	Acetyl [N-Term];Dimethyl [K37;K230;K418]	1.24323e+06	1.38253e+06	1.5963e+06	1.14986e+06	1.60435e+06	1.0413e+06	0.171429	0.326901				246	Acetyl [N-Term];Dimethyl [K37;K230;K418]	0		0		0
Q9D1P0	39S ribosomal protein L13, mitochondrial OS=Mus musculus GN=Mrpl13 PE=1 SV=1	Mrpl13	16	2	4	178	20.7	9.35	Dimethyl [R154]	382702	473940	605621	388413	388055	510520	0.171174	0.299301				44	Dimethyl [R154]	0		1	Dimethyl [R154]	0
Q9QYE6	Golgin subfamily A member 5 OS=Mus musculus GN=Golga5 PE=1 SV=2	Golga5	12	4	8	729	82.3	6.23	Dimethyl [K192;K295]	637480	567570	467907	691123	514958	333253	0.171129	0.198169				105	Dimethyl [K192;K295]	0		0		0
Q91VC3	Eukaryotic initiation factor 4A-III OS=Mus musculus GN=Eif4a3 PE=1 SV=3	Eif4a3	27	9	30	411	46.8	6.73	Acetyl [N-Term];Dimethyl [K60;K231;K252];K88;Methyl [R243];R76	3.63863e+06	3.27751e+06	2.70437e+06	3.24847e+06	2.96382e+06	2.34723e+06	0.171039	0.383555				300	Acetyl [N-Term];Dimethyl [K60;K231;K252];K88;Methyl [R243];R76	0		1	Dimethyl [R76]	1	Methyl [R243]
Q9JKF1	Ras GTPase-activating-like protein IQGAP1 OS=Mus musculus GN=Iqgap1 PE=1 SV=2	Iqgap1	13	15	52	1657	188.6	6.48	Acetyl [N-Term];Deamidated [R14;Dimethyl [K143;K1368;K1516;K1528;K1586];K751;K916;R1422];R25	6.65455e+06	6.18473e+06	7.44867e+06	5.45098e+06	6.63159e+06	5.94351e+06	0.17095	0.688035				727	Acetyl [N-Term];Deamidated [R14;Dimethyl [K143;K1368;K1516;K1528;K1586];K751;K916;R1422];R25	3	Deamidated [R14;R25;R1422]	0		0
Q3TDN2	FAS-associated factor 2 OS=Mus musculus GN=Faf2 PE=1 SV=2	Faf2	33	9	29	445	52.4	5.47	Acetyl [N-Term];Deamidated [R67];Dimethyl [K16;K146;K167;K307;K346;K363];R309	6.45745e+06	5.07128e+06	4.40228e+06	5.88074e+06	5.03454e+06	3.41292e+06	0.1709	0.236939				439	Acetyl [N-Term];Deamidated [R67];Dimethyl [K16;K146;K167;K307;K346;K363];R309	1	Deamidated [R67]	1	Dimethyl [R309]	0
P62315	Small nuclear ribonucleoprotein Sm D1 OS=Mus musculus GN=Snrpd1 PE=1 SV=1	Snrpd1	37	3	19	119	13.3	11.56	Dimethyl [K20;K86];R50	743948	1.64777e+06	1.04429e+06	524365	1.79906e+06	955047	0.168928	0.0990325				278	Dimethyl [K20;K86];R50	0		1	Dimethyl [R50]	0
Q3TMX7	Sulfhydryl oxidase 2 OS=Mus musculus GN=Qsox2 PE=1 SV=1	Qsox2	9	4	11	692	77.7	8.59	Dimethyl [K120]	1.31246e+06	1.3674e+06	1.15206e+06	1.15902e+06	1.34653e+06	933394	0.168401	0.420826				85	Dimethyl [K120]	0		0		0
Q9CQL4	39S ribosomal protein L20, mitochondrial OS=Mus musculus GN=Mrpl20 PE=1 SV=1	Mrpl20	21	2	3	149	17.6	11.11	Dimethyl [R144]	248079	283032	213196	165993	261337	243565	0.167536	0.287604				0	Dimethyl [R144]	0		1	Dimethyl [R144]	0
P11438	Lysosome-associated membrane glycoprotein 1 OS=Mus musculus GN=Lamp1 PE=1 SV=2	Lamp1	13	5	29	406	43.8	8.4	Dimethyl [K140;K145;K326;K337]	2.28552e+07	1.76042e+07	1.31405e+07	1.60292e+07	1.41049e+07	1.65173e+07	0.167196	0.279037				523	Dimethyl [K140;K145;K326;K337]	0		0		0
P59235	Nucleoporin Nup43 OS=Mus musculus GN=Nup43 PE=1 SV=2	Nup43	12	3	10	380	42	5.39	Dimethyl [K196]	2.12996e+06	2.98524e+06	2.5589e+06	2.29152e+06	2.05222e+06	2.45077e+06	0.165822	0.447615				129	Dimethyl [K196]	0		0		0
Q9CQM9	Glutaredoxin-3 OS=Mus musculus GN=Glrx3 PE=1 SV=1	Glrx3	14	4	9	337	37.8	5.59	Deamidated [R190];Dimethyl [K194;K321]	1.75786e+06	1.26277e+06	1.80933e+06	1.57464e+06	1.3143e+06	1.37561e+06	0.165496	0.377643				100	Deamidated [R190];Dimethyl [K194;K321]	1	Deamidated [R190]	0		0
Q99LP6	GrpE protein homolog 1, mitochondrial OS=Mus musculus GN=Grpel1 PE=1 SV=1	Grpel1	53	9	40	217	24.3	8.38	Dimethyl [K58;K100;K120;K127;K138;K153;K186;K196;K215];K64;K94;R207	1.82828e+07	1.7498e+07	1.44113e+07	1.73899e+07	1.29553e+07	1.45406e+07	0.164335	0.433044				575	Dimethyl [K58;K100;K120;K127;K138;K153;K186;K196;K215];K64;K94;R207	0		1	Dimethyl [R207]	0
Q9D8P4	39S ribosomal protein L17, mitochondrial OS=Mus musculus GN=Mrpl17 PE=1 SV=1	Mrpl17	11	2	7	176	20.2	9.82		447310	497407	577324	516592	264193	668760	0.164326	0.147976				103		0		0		0
Q62523	Zyxin OS=Mus musculus GN=Zyx PE=1 SV=2	Zyx	14	5	21	564	60.5	6.4	Acetyl [N-Term];Deamidated [R5];Dimethyl [K24;K25;K286];Methyl [R5]	2.19925e+06	1.91676e+06	3.73613e+06	1.81125e+06	2.12141e+06	2.9141e+06	0.164057	0.17457				242	Acetyl [N-Term];Deamidated [R5];Dimethyl [K24;K25;K286];Methyl [R5]	1	Deamidated [R5]	0		1	Methyl [R5]
Q9CQZ5	NADH dehydrogenase [ubiquinone] 1 alpha subcomplex subunit 6 OS=Mus musculus GN=Ndufa6 PE=1 SV=1	Ndufa6	40	4	12	131	15.3	10.11	Dimethyl [K21;K119];K60;K88	2.4951e+06	3.11085e+06	2.99711e+06	2.59208e+06	2.4993e+06	2.55421e+06	0.163822	0.756709				79	Dimethyl [K21;K119];K60;K88	0		0		0
P60710	Actin, cytoplasmic 1 OS=Mus musculus GN=Actb PE=1 SV=1	Actb	75	1	448	375	41.7	5.48	Acetyl [N-Term];Deamidated [R177;Dimethyl [K18;K113;K191;K215;K238;K284;K291;K315;K326;K373];K50;K61;Methyl [R62;R254;R256;R290;R312;R312];R372;R372];R62	1.09106e+07	1.55475e+07	1.26654e+07	9.36733e+06	1.32034e+07	1.23753e+07	0.163074	0.31428				7205	Acetyl [N-Term];Deamidated [R177;Dimethyl [K18;K113;K191;K215;K238;K284;K291;K315;K326;K373];K50;K61;Methyl [R62;R254;R256;R290;R312;R312];R372;R372];R62	6	Deamidated [R177;R254;R256;R290;R312;R372]	4	Dimethyl [R62;R256;R290;R372]	4	Methyl [R62;R256;R290;R312]
P28659	CUGBP Elav-like family member 1 OS=Mus musculus GN=Celf1 PE=1 SV=2	Celf1	14	4	14	486	52.1	8.46	Acetyl [N-Term];Dimethyl [K17;K436;K442]	1.92862e+06	1.78289e+06	880509	1.27989e+06	1.50141e+06	1.12246e+06	0.163064	0.161393				151	Acetyl [N-Term];Dimethyl [K17;K436;K442]	0		0		0
P51150	Ras-related protein Rab-7a OS=Mus musculus GN=Rab7a PE=1 SV=2	Rab7	78	15	56	207	23.5	6.7	Deamidated [R197];Dimethyl [K21;K126;K157;K175;K191;K194];K31;K32;K48;K97	4.01677e+07	3.96272e+07	3.5097e+07	3.52231e+07	3.6581e+07	3.09214e+07	0.162551	0.780349				805	Deamidated [R197];Dimethyl [K21;K126;K157;K175;K191;K194];K31;K32;K48;K97	1	Deamidated [R197]	0		0
Q62446	Peptidyl-prolyl cis-trans isomerase FKBP3 OS=Mus musculus GN=Fkbp3 PE=1 SV=2	Fkbp3	64	16	64	224	25.1	9.28	Dimethyl [K42;K110;K113;K118;K121;K126;K127;K154;K155;K160;K165;K184;K200;K201];K48;K56;K70;K94;K96;K99;R189	1.97505e+07	1.58654e+07	1.99195e+07	1.84273e+07	1.31922e+07	1.83141e+07	0.162491	0.351362				406	Dimethyl [K42;K110;K113;K118;K121;K126;K127;K154;K155;K160;K165;K184;K200;K201];K48;K56;K70;K94;K96;K99;R189	0		1	Dimethyl [R189]	0
Q9CQE8	UPF0568 protein C14orf166 homolog OS=Mus musculus PE=1 SV=1	2700060E02Rik;Rtraf	52	9	34	244	28.1	6.89	Dimethyl [K20;K131;K171;K185];K36;K65;K72	9.68349e+06	8.57246e+06	9.0856e+06	9.65633e+06	6.62536e+06	8.41284e+06	0.162251	0.414027				795	Dimethyl [K20;K131;K171;K185];K36;K65;K72	0		0		0
Q3UJU9	Regulator of microtubule dynamics protein 3 OS=Mus musculus GN=Rmdn3 PE=1 SV=2	Fam82a2;Rmdn3	11	4	12	470	52	5.21	Dimethyl [K89;K268]	2.20966e+06	3.34634e+06	1.9009e+06	2.27358e+06	2.78486e+06	1.58581e+06	0.161765	0.180772				210	Dimethyl [K89;K268]	0		0		0
Q9DCX2	ATP synthase subunit d, mitochondrial OS=Mus musculus GN=Atp5h PE=1 SV=3	Atp5h	77	12	65	161	18.7	5.69	Dimethyl [K25;K117;K121;K144;K147];K48;K63;K72;K73;K85;K95;K99	4.04638e+07	3.44328e+07	3.21848e+07	3.82691e+07	2.62636e+07	3.19146e+07	0.161112	0.363763				867	Dimethyl [K25;K117;K121;K144;K147];K48;K63;K72;K73;K85;K95;K99	0		0		0
O08756	3-hydroxyacyl-CoA dehydrogenase type-2 OS=Mus musculus GN=Hsd17b10 PE=1 SV=4	Hsd17b10	38	7	37	261	27.4	8.41	Deamidated [R147];Dimethyl [K99;K172;K212;R214]	5.34436e+06	4.0838e+06	5.2344e+06	3.69769e+06	4.75439e+06	4.66393e+06	0.159508	0.394835				892	Deamidated [R147];Dimethyl [K99;K172;K212;R214]	1	Deamidated [R147]	1	Dimethyl [R214]	0
Q8K2Y7	39S ribosomal protein L47, mitochondrial OS=Mus musculus GN=Mrpl47 PE=1 SV=2	Mrpl47	12	3	5	252	29.7	10.21	Dimethyl [K109;K122]	740079	758255	553812	321898	760703	911076	0.159416	0.11971				22	Dimethyl [K109;K122]	0		0		0
O08663	Methionine aminopeptidase 2 OS=Mus musculus GN=Metap2 PE=1 SV=1	Metap2	53	15	55	478	52.9	5.82	Acetyl [N-Term];Deamidated [R23;Dimethyl [K36;K131;K156;K281;K289;K371;K451;K469];K79;K98;R354];R465;R81	5.13736e+06	3.40094e+06	5.21639e+06	4.02772e+06	2.87091e+06	5.66586e+06	0.15875	0.172742				736	Acetyl [N-Term];Deamidated [R23;Dimethyl [K36;K131;K156;K281;K289;K371;K451;K469];K79;K98;R354];R465;R81	3	Deamidated [R23;R81;R354]	2	Dimethyl [R81;R465]	0
P62309	Small nuclear ribonucleoprotein G OS=Mus musculus GN=Snrpg PE=1 SV=1	Snrpg	36	3	10	76	8.5	8.88	Dimethyl [K10]	7.27558e+06	7.33288e+06	7.81286e+06	6.38105e+06	6.7021e+06	7.00925e+06	0.158541	1.44764				195	Dimethyl [K10]	0		0		0
O88342	WD repeat-containing protein 1 OS=Mus musculus GN=Wdr1 PE=1 SV=3	Wdr1	39	13	50	606	66.4	6.6	Deamidated [R470];Dimethyl [K65;K180;K219;K231;K362;K405;K411;K511;K534];R203	5.05495e+06	3.43731e+06	5.80384e+06	4.46828e+06	4.10021e+06	3.96169e+06	0.15815	0.27345				496	Deamidated [R470];Dimethyl [K65;K180;K219;K231;K362;K405;K411;K511;K534];R203	1	Deamidated [R470]	1	Dimethyl [R203]	0
Q9WV55	Vesicle-associated membrane protein-associated protein A OS=Mus musculus GN=Vapa PE=1 SV=2	Vapa	53	14	65	249	27.8	8.4	Acetyl [N-Term];Deamidated [R173];Dimethyl [K24;K117;K125;K138;K146;K154;K161;K174;K188;K205;K211];K26;K38	3.6616e+07	3.19893e+07	2.5064e+07	3.13625e+07	2.8733e+07	2.34569e+07	0.157973	0.319746				426	Acetyl [N-Term];Deamidated [R173];Dimethyl [K24;K117;K125;K138;K146;K154;K161;K174;K188;K205;K211];K26;K38	1	Deamidated [R173]	0		0
Q3TCN2	Putative phospholipase B-like 2 OS=Mus musculus GN=Plbd2 PE=1 SV=2	Plbd2	20	9	23	594	66.2	6.13	Deamidated [R513];Dimethyl [K195;K372;K418;K424;K503]	2.88821e+06	2.19547e+06	2.65663e+06	2.2808e+06	2.04466e+06	2.60146e+06	0.15786	0.438896				92	Deamidated [R513];Dimethyl [K195;K372;K418;K424;K503]	1	Deamidated [R513]	0		0
Q9CR16	Peptidyl-prolyl cis-trans isomerase D OS=Mus musculus GN=Ppid PE=1 SV=3	Ppid	37	10	43	370	40.7	7.43	Acetyl [N-Term];Deamidated [R17];Dimethyl [K9;K14;K185;K195;K227;K283;K341;K349];K43;K64;K69;R17	5.41876e+06	4.95258e+06	6.15138e+06	4.6053e+06	4.77318e+06	5.41046e+06	0.157685	0.616601				307	Acetyl [N-Term];Deamidated [R17];Dimethyl [K9;K14;K185;K195;K227;K283;K341;K349];K43;K64;K69;R17	1	Deamidated [R17]	1	Dimethyl [R17]	0
Q61335	B-cell receptor-associated protein 31 OS=Mus musculus GN=Bcap31 PE=1 SV=4	Bcap31	28	10	28	245	27.9	8.7	Dimethyl [K95;K158;K159;K191;K198;K199;K213;K220;K231]	8.61826e+06	9.98441e+06	6.28766e+06	7.795e+06	9.00264e+06	5.56086e+06	0.157131	0.214245				167	Dimethyl [K95;K158;K159;K191;K198;K199;K213;K220;K231]	0		0		0
Q80XN0	D-beta-hydroxybutyrate dehydrogenase, mitochondrial OS=Mus musculus GN=Bdh1 PE=1 SV=2	Bdh1	26	6	25	343	38.3	9.01	Deamidated [R314];Dimethyl [K122]	2.7899e+06	3.37589e+06	3.18988e+06	2.77916e+06	3.60016e+06	2.16861e+06	0.156499	0.277944				731	Deamidated [R314];Dimethyl [K122]	1	Deamidated [R314]	0		0
Q8K411	Presequence protease, mitochondrial OS=Mus musculus GN=Pitrm1 PE=1 SV=1	Pitrm1	52	33	105	1036	117.3	7.2	Deamidated [R264;Dimethyl [K66;K1006;K1029;K1036];K224;K251;K278;K287;K305;K399;K402;K418;K431;K534;K540;K550;K561;K573;K624;K642;K747;K759;K794;K84;K883;K936;K955;K985;K999;R385;R599;R675;R725;R801;R923]	2.11816e+07	2.27697e+07	1.54738e+07	2.17834e+07	1.90438e+07	1.30189e+07	0.15553	0.215479				933	Deamidated [R264;Dimethyl [K66;K1006;K1029;K1036];K224;K251;K278;K287;K305;K399;K402;K418;K431;K534;K540;K550;K561;K573;K624;K642;K747;K759;K794;K84;K883;K936;K955;K985;K999;R385;R599;R675;R725;R801;R923]	7	Deamidated [R264;R385;R599;R675;R725;R801;R923]	0		0
Q8VCL2	Protein SCO2 homolog, mitochondrial OS=Mus musculus GN=Sco2 PE=1 SV=1	Sco2	14	2	4	255	28.9	8.29	Dimethyl [K99]	870383	1.21376e+06	1.26951e+06	1.04054e+06	1.1497e+06	813387	0.154289	0.272526				97	Dimethyl [K99]	0		0		0
D3YXK2	Scaffold attachment factor B1 OS=Mus musculus GN=Safb PE=1 SV=2	Safb	18	7	18	937	105	5.35	Acetyl [N-Term];Deamidated [R317;Dimethyl [K83;K231;K392;K403;K600];Methyl [R331];R317;R331;R359]	857818	294281	178558	345169	346666	273377	0.154175	0.080338				288	Acetyl [N-Term];Deamidated [R317;Dimethyl [K83;K231;K392;K403;K600];Methyl [R331];R317;R331;R359]	3	Deamidated [R317;R331;R359]	1	Dimethyl [R317]	1	Methyl [R331]
P83870	PHD finger-like domain-containing protein 5A OS=Mus musculus GN=Phf5a PE=1 SV=1	Phf5a	33	3	12	110	12.4	8.41	Dimethyl [K73]	3.59047e+06	3.13374e+06	3.40109e+06	3.01703e+06	2.58498e+06	3.563e+06	0.153894	0.456728				294	Dimethyl [K73]	0		0		0
P26040	Ezrin OS=Mus musculus GN=Ezr PE=1 SV=3	Ezr	27	8	51	586	69.4	6.1	Dimethyl [K27;K100;K107;K296;K306;K35;K427;K450;K458];K60;K83;R295	3.26575e+06	1.76128e+06	1.87608e+06	2.70646e+06	1.24704e+06	2.32289e+06	0.153639	0.126893				473	Dimethyl [K27;K100;K107;K296;K306;K35;K427;K450;K458];K60;K83;R295	0		1	Dimethyl [R295]	0
Q8CJG0	Protein argonaute-2 OS=Mus musculus GN=Ago2 PE=1 SV=3	Ago2;Eif2c2	10	4	7	860	97.2	9.19	Acetyl [N-Term];Deamidated [R29];Dimethyl [K740]	210889	212208	127658	209441	197605	100329	0.153449	0.135221				23	Acetyl [N-Term];Deamidated [R29];Dimethyl [K740]	1	Deamidated [R29]	0		0
P50580	Proliferation-associated protein 2G4 OS=Mus musculus GN=Pa2g4 PE=1 SV=3	Pa2g4	67	26	127	394	43.7	6.86	Acetyl [N-Term];Deamidated [R332];Dimethyl [K20;K101;K107;K158;K172;K191;K210;K211;K253;K258;K311;K320;K344;K355];K51;K62;K72;K93;R272	7.08715e+07	6.3967e+07	6.07304e+07	6.06394e+07	5.66582e+07	5.82546e+07	0.153346	1.00827				1655	Acetyl [N-Term];Deamidated [R332];Dimethyl [K20;K101;K107;K158;K172;K191;K210;K211;K253;K258;K311;K320;K344;K355];K51;K62;K72;K93;R272	1	Deamidated [R332]	1	Dimethyl [R272]	0
Q9ESP1	Stromal cell-derived factor 2-like protein 1 OS=Mus musculus GN=Sdf2l1 PE=1 SV=2	Sdf2l1	55	6	25	221	23.6	7.42	Deamidated [R83;Dimethyl [K43;K113;K209];R183]	5.69031e+06	4.70451e+06	4.92979e+06	5.89496e+06	3.60066e+06	4.52348e+06	0.152967	0.277573				541	Deamidated [R83;Dimethyl [K43;K113;K209];R183]	2	Deamidated [R83;R183]	0		0
P53702	Cytochrome c-type heme lyase OS=Mus musculus GN=Hccs PE=1 SV=2	Hccs	11	2	5	272	31	7.12		600979	630626	691352	716605	421387	631743	0.15262	0.254035				50		0		0		0
P62077	Mitochondrial import inner membrane translocase subunit Tim8 B OS=Mus musculus GN=Timm8b PE=1 SV=1	Timm8b	47	4	7	83	9.3	5.12	Acetyl [N-Term];Dimethyl [K80]	2.5902e+06	2.11715e+06	2.55127e+06	2.186e+06	1.68894e+06	2.76524e+06	0.151528	0.268594				178	Acetyl [N-Term];Dimethyl [K80]	0		0		0
Q8K1Z0	Ubiquinone biosynthesis protein COQ9, mitochondrial OS=Mus musculus GN=Coq9 PE=1 SV=1	Coq9	28	6	27	313	35.1	5.92	Deamidated [R72;Dimethyl [K51;K304];R76;R97]	3.19699e+06	3.35943e+06	3.27101e+06	3.06889e+06	2.6255e+06	3.18834e+06	0.150519	0.787898				608	Deamidated [R72;Dimethyl [K51;K304];R76;R97]	3	Deamidated [R72;R76;R97]	0		0
Q9JLV1	BAG family molecular chaperone regulator 3 OS=Mus musculus GN=Bag3 PE=1 SV=2	Bag3	50	20	78	577	61.8	7.27	Deamidated [R176;Dimethyl [R125;K152;K236;K255;K393;K400;K414;K436;K450;K451;K498;K502;K545;K557];Methyl [R141];R199]	1.70749e+07	1.39689e+07	1.35936e+07	1.5083e+07	1.08307e+07	1.45154e+07	0.150466	0.339728				1416	Deamidated [R176;Dimethyl [R125;K152;K236;K255;K393;K400;K414;K436;K450;K451;K498;K502;K545;K557];Methyl [R141];R199]	2	Deamidated [R176;R199]	1	Dimethyl [R125]	1	Methyl [R141]
Q91VR2	ATP synthase subunit gamma, mitochondrial OS=Mus musculus GN=Atp5c1 PE=1 SV=1	Atp5c1	40	17	93	298	32.9	9.01	Dimethyl [K79;K112;K115;K126;K136;K154;K270];K83;K88;K89;K90;R158	6.11582e+07	5.98189e+07	5.35717e+07	5.49216e+07	4.80971e+07	5.43069e+07	0.150053	0.816022				968	Dimethyl [K79;K112;K115;K126;K136;K154;K270];K83;K88;K89;K90;R158	0		1	Dimethyl [R158]	0
Q8R323	Replication factor C subunit 3 OS=Mus musculus GN=Rfc3 PE=1 SV=1	Rfc3	10	3	10	356	40.5	8.38	Dimethyl [K66]	347235	519167	496964	483650	478689	283317	0.149928	0.181723				273	Dimethyl [K66]	0		0		0
Q924T2	28S ribosomal protein S2, mitochondrial OS=Mus musculus GN=Mrps2 PE=1 SV=1	Mrps2	24	4	21	291	32.3	9.14	Deamidated [R58];Dimethyl [K73;K287]	1.09943e+06	1.03384e+06	926709	949172	1.02042e+06	797326	0.149272	0.511489				393	Deamidated [R58];Dimethyl [K73;K287]	1	Deamidated [R58]	0		0
Q9Z2Z6	Mitochondrial carnitine/acylcarnitine carrier protein OS=Mus musculus GN=Slc25a20 PE=1 SV=1	Slc25a20	19	3	4	301	33	9.11	Acetyl [N-Term];Dimethyl [K61]	373112	588055	245909	553951	314058	227570	0.148862	0.102516				22	Acetyl [N-Term];Dimethyl [K61]	0		0		0
Q9CQX2	Cytochrome b5 type B OS=Mus musculus GN=Cyb5b PE=1 SV=1	Cyb5b	71	8	81	146	16.3	4.89	Acetyl [N-Term];Deamidated [R24;Dimethyl [K12;K101;K103;K144];K30;R24;R44;R84]	4.8708e+07	5.20793e+07	5.60656e+07	4.39429e+07	4.74487e+07	5.01e+07	0.148392	0.859228				1925	Acetyl [N-Term];Deamidated [R24;Dimethyl [K12;K101;K103;K144];K30;R24;R44;R84]	3	Deamidated [R24;R44;R84]	1	Dimethyl [R24]	0
P20108	Thioredoxin-dependent peroxide reductase, mitochondrial OS=Mus musculus GN=Prdx3 PE=1 SV=1	Prdx3	46	10	48	257	28.1	7.58	Dimethyl [K84;K167;K197;K242;K249;K254];K92;K94	2.84452e+07	2.8567e+07	2.53294e+07	2.56814e+07	2.2547e+07	2.61166e+07	0.14824	0.777639				406	Dimethyl [K84;K167;K197;K242;K249;K254];K92;K94	0		0		0
P48024	Eukaryotic translation initiation factor 1 OS=Mus musculus GN=Eif1 PE=1 SV=2	Eif1	81	2	34	113	12.7	7.44	Acetyl [N-Term];Deamidated [R90];Dimethyl [K18;K104;K109];K56;K57;K58;K91;R90	6.21945e+06	6.29706e+06	7.37118e+06	4.18417e+06	6.355e+06	7.98794e+06	0.147568	0.199904				326	Acetyl [N-Term];Deamidated [R90];Dimethyl [K18;K104;K109];K56;K57;K58;K91;R90	1	Deamidated [R90]	1	Dimethyl [R90]	0
P23506	Protein-L-isoaspartate(D-aspartate) O-methyltransferase OS=Mus musculus GN=Pcmt1 PE=1 SV=3	Pcmt1	31	4	6	227	24.6	7.65	Dimethyl [K27;K197;K204]	1.06481e+06	1.90503e+06	2.30383e+06	1.41791e+06	1.66269e+06	1.45856e+06	0.147541	0.161981				134	Dimethyl [K27;K197;K204]	0		0		0
Q8BMS1	Trifunctional enzyme subunit alpha, mitochondrial OS=Mus musculus GN=Hadha PE=1 SV=1	Hadha	50	28	120	763	82.6	9.14	Deamidated [R118;Dimethyl [K94;K135;K166;K230;K249;K303;K309;K326;K334;K383;K390;K436;K455;K460;K489;K505;K540;K620;K644;K664;K728;K735;K759];R159]	3.07932e+07	3.24536e+07	2.21201e+07	2.79416e+07	2.57299e+07	2.26274e+07	0.14747	0.30944				2503	Deamidated [R118;Dimethyl [K94;K135;K166;K230;K249;K303;K309;K326;K334;K383;K390;K436;K455;K460;K489;K505;K540;K620;K644;K664;K728;K735;K759];R159]	2	Deamidated [R118;R159]	0		0
Q9JHE7	Protein TSSC4 OS=Mus musculus GN=Tssc4 PE=1 SV=1	Tssc4	11	2	8	317	33.5	5.14	Deamidated [R209]	400930	484013	749023	602294	234079	759514	0.146955	0.0895305				140	Deamidated [R209]	1	Deamidated [R209]	0		0
P62245	40S ribosomal protein S15a OS=Mus musculus GN=Rps15a PE=1 SV=2	Rps15a	55	9	48	130	14.8	10.13	Deamidated [R117;Dimethyl [R3;K12;K43;K84;K88];R118]	1.54673e+07	1.78995e+07	1.66463e+07	1.66683e+07	1.59455e+07	1.27991e+07	0.146013	0.478067				190	Deamidated [R117;Dimethyl [R3;K12;K43;K84;K88];R118]	2	Deamidated [R117;R118]	1	Dimethyl [R3]	0
P38060	Hydroxymethylglutaryl-CoA lyase, mitochondrial OS=Mus musculus GN=Hmgcl PE=1 SV=2	Hmgcl	24	5	17	325	34.2	8.41	Dimethyl [K80;K179];K93	1.69274e+06	1.75146e+06	814783	1.4214e+06	1.094e+06	1.14761e+06	0.145616	0.14271				405	Dimethyl [K80;K179];K93	0		0		0
Q9WTX5	S-phase kinase-associated protein 1 OS=Mus musculus GN=Skp1 PE=1 SV=3	Skp1a	44	8	15	163	18.7	4.54	Dimethyl [R81;K121;K128;K155;K163];K94	6.54678e+06	4.76974e+06	4.78874e+06	4.46499e+06	4.38263e+06	5.64607e+06	0.145547	0.309887				130	Dimethyl [R81;K121;K128;K155;K163];K94	0		1	Dimethyl [R81]	0
P53994	Ras-related protein Rab-2A OS=Mus musculus GN=Rab2a PE=1 SV=1	Rab2a	72	6	46	212	23.5	6.54	Dimethyl [K19;K120;K130;K131;K151;K165;K170;K186]	5.17202e+06	6.49052e+06	6.69083e+06	5.55302e+06	6.82497e+06	4.38144e+06	0.145248	0.265161				859	Dimethyl [K19;K120;K130;K131;K151;K165;K170;K186]	0		0		0
P14148	60S ribosomal protein L7 OS=Mus musculus GN=Rpl7 PE=1 SV=2	Rpl7	53	23	104	270	31.4	10.89	Acetyl [N-Term];Deamidated [R137;Dimethyl [K7;K10;K110;K126;K146;K178;K19;K20;K221;K224;K234;K244;K245];K31;K32;K41;K42;K8;K99;R188;R222;R258]	5.11286e+07	7.57024e+07	8.20777e+07	5.74163e+07	6.43525e+07	6.36147e+07	0.144881	0.266498				273	Acetyl [N-Term];Deamidated [R137;Dimethyl [K7;K10;K110;K126;K146;K178;K19;K20;K221;K224;K234;K244;K245];K31;K32;K41;K42;K8;K99;R188;R222;R258]	3	Deamidated [R137;R222;R258]	2	Dimethyl [R188;R222]	0
Q9EP69	Phosphatidylinositide phosphatase SAC1 OS=Mus musculus GN=Sacm1l PE=1 SV=1	Sacm1l	28	13	25	587	66.9	7.3	Acetyl [N-Term];Deamidated [R250];Dimethyl [K311]	6.011e+06	6.15634e+06	5.44522e+06	6.12833e+06	5.81725e+06	4.18419e+06	0.14463	0.329489				145	Acetyl [N-Term];Deamidated [R250];Dimethyl [K311]	1	Deamidated [R250]	0		0
Q91ZW3	SWI/SNF-related matrix-associated actin-dependent regulator of chromatin subfamily A member 5 OS=Mus musculus GN=Smarca5 PE=1 SV=1	Smarca5	6	5	10	1051	121.6	8.15	Deamidated [R719];Dimethyl [K82;K159;K721;K989]	580646	151532	96380.2	211593	228374	129913	0.144618	0.0612955				207	Deamidated [R719];Dimethyl [K82;K159;K721;K989]	1	Deamidated [R719]	0		0
Q3THK7	GMP synthase [glutamine-hydrolyzing] OS=Mus musculus GN=Gmps PE=1 SV=2	Gmps	19	6	7	693	76.7	6.73	Deamidated [R317];Dimethyl [K182;K457;K467;K569]	423423	1.50258e+06	2.88836e+06	910330	1.06654e+06	1.40402e+06	0.143635	0.0597178				44	Deamidated [R317];Dimethyl [K182;K457;K467;K569]	1	Deamidated [R317]	0		0
P60122	RuvB-like 1 OS=Mus musculus GN=Ruvbl1 PE=1 SV=1	Ruvbl1	48	18	82	456	50.2	6.42	Dimethyl [K33;K125;K128;K152;K171;K182;K201;K225;K230;K400;K418];K57;K76;K90;R202;R378	1.95519e+07	2.29657e+07	2.07576e+07	1.99191e+07	1.91073e+07	1.81841e+07	0.143159	0.856601				1681	Dimethyl [K33;K125;K128;K152;K171;K182;K201;K225;K230;K400;K418];K57;K76;K90;R202;R378	0		2	Dimethyl [R202;R378]	0
Q62167	ATP-dependent RNA helicase DDX3X OS=Mus musculus GN=Ddx3x PE=1 SV=3	Ddx3x	51	30	155	662	73.1	7.18	Acetyl [N-Term];Deamidated [R475;Dimethyl [K35;K162;K208;K215;K230;K264;K288;K342;K418;K427;K440;K452;K491;K511;K554;K564;K581];R263;R296;R480;R528]	3.84598e+06	3.76726e+06	2.80864e+06	3.38999e+06	3.50397e+06	2.54519e+06	0.142896	0.277251				2163	Acetyl [N-Term];Deamidated [R475;Dimethyl [K35;K162;K208;K215;K230;K264;K288;K342;K418;K427;K440;K452;K491;K511;K554;K564;K581];R263;R296;R480;R528]	2	Deamidated [R475;R528]	3	Dimethyl [R263;R296;R480]	0
P18242	Cathepsin D OS=Mus musculus GN=Ctsd PE=1 SV=1	Ctsd	23	6	26	410	44.9	7.15	Dimethyl [K72;K182;K192;K307;K311;K329;K339]	1.14858e+07	1.4053e+07	1.35984e+07	1.08324e+07	1.07564e+07	1.40241e+07	0.141902	0.385809				260	Dimethyl [K72;K182;K192;K307;K311;K329;K339]	0		0		0
Q61584	Fragile X mental retardation syndrome-related protein 1 OS=Mus musculus GN=Fxr1 PE=1 SV=2	Fxr1	32	15	64	677	76.2	6.98	Deamidated [R180;Dimethyl [K83;K179;K246;K310;K394;K499];R420;R531]	1.19046e+07	1.17984e+07	9.64938e+06	1.11521e+07	1.06379e+07	8.51647e+06	0.141254	0.381999				917	Deamidated [R180;Dimethyl [K83;K179;K246;K310;K394;K499];R420;R531]	3	Deamidated [R180;R420;R531]	1	Dimethyl [R420]	0
Q8BJW6	Eukaryotic translation initiation factor 2A OS=Mus musculus GN=Eif2a PE=1 SV=2	Eif2a	20	7	28	581	64.4	8.91	Deamidated [R33];Dimethyl [K164;K216;K441;K531;K532]	2.28812e+06	3.55508e+06	4.2441e+06	3.07181e+06	2.90024e+06	2.89733e+06	0.139839	0.202425				258	Deamidated [R33];Dimethyl [K164;K216;K441;K531;K532]	1	Deamidated [R33]	0		0
Q91W97	Putative hexokinase HKDC1 OS=Mus musculus GN=Hkdc1 PE=2 SV=1	Hkdc1	4	1	4	915	102.2	7.09	Dimethyl [K863]	454819	406694	268991	487713	565070	135112	0.139393	0.0701725				0	Dimethyl [K863]	0		0		0
Q9CQ69	Cytochrome b-c1 complex subunit 8 OS=Mus musculus GN=Uqcrq PE=1 SV=3	Uqcrq	40	4	23	82	9.8	10.26	Deamidated [R12];Dimethyl [R12;K33;K73;K82]	5.57212e+06	6.37298e+06	6.60582e+06	4.56964e+06	6.08537e+06	6.3195e+06	0.138899	0.348191				64	Deamidated [R12];Dimethyl [R12;K33;K73;K82]	1	Deamidated [R12]	1	Dimethyl [R12]	0
Q9CW03	Structural maintenance of chromosomes protein 3 OS=Mus musculus GN=Smc3 PE=1 SV=2	Smc3	16	15	48	1217	141.5	7.18	Deamidated [R236;Dimethyl [K140;K1059];K310;K612;K684;K695;R1079;R1099];R323;R774	4.6704e+06	5.43743e+06	3.66383e+06	4.9128e+06	5.28958e+06	2.68312e+06	0.138737	0.146674				489	Deamidated [R236;Dimethyl [K140;K1059];K310;K612;K684;K695;R1079;R1099];R323;R774	5	Deamidated [R236;R323;R774;R1079;R1099]	0		0
P62317	Small nuclear ribonucleoprotein Sm D2 OS=Mus musculus GN=Snrpd2 PE=1 SV=1	Snrpd2	64	8	46	118	13.5	9.91	Acetyl [N-Term];Deamidated [R19];Dimethyl [K6;K118];K18;K37;K71;K8;R102;R19	1.18126e+07	1.13803e+07	1.24148e+07	9.98891e+06	1.03257e+07	1.2131e+07	0.138527	0.66929				453	Acetyl [N-Term];Deamidated [R19];Dimethyl [K6;K118];K18;K37;K71;K8;R102;R19	1	Deamidated [R19]	2	Dimethyl [R19;R102]	0
P32921	Tryptophan--tRNA ligase, cytoplasmic OS=Mus musculus GN=Wars PE=1 SV=2	Wars	38	11	33	481	54.3	6.89	Acetyl [N-Term];Deamidated [R28];Dimethyl [K63;K106;K115;K185;K281;K370]	5.90292e+06	3.6193e+06	5.41913e+06	7.46467e+06	4.34853e+06	2.67443e+06	0.138454	0.103873				593	Acetyl [N-Term];Deamidated [R28];Dimethyl [K63;K106;K115;K185;K281;K370]	1	Deamidated [R28]	0		0
Q91YQ5	Dolichyl-diphosphooligosaccharide--protein glycosyltransferase subunit 1 OS=Mus musculus GN=Rpn1 PE=1 SV=1	Rpn1	63	35	141	608	68.5	6.46	Deamidated [R407];Dimethyl [K49;K117;K127;K152;K170;K188;K205;K216;K328;K353;K372;K380;K414;K415;K475;K489;K517;K518;K525;K539;K588;K593];K90;R194;R269	9.40188e+07	9.24803e+07	7.06524e+07	8.1873e+07	9.05251e+07	6.21539e+07	0.138428	0.262805				1841	Deamidated [R407];Dimethyl [K49;K117;K127;K152;K170;K188;K205;K216;K328;K353;K372;K380;K414;K415;K475;K489;K517;K518;K525;K539;K588;K593];K90;R194;R269	1	Deamidated [R407]	2	Dimethyl [R194;R269]	0
P14576	Signal recognition particle 54 kDa protein OS=Mus musculus GN=Srp54 PE=1 SV=2	Srp54a;Srp54b	17	7	17	504	55.7	8.75	Dimethyl [K180;K286;K341;K426]	2.97243e+06	3.61592e+06	4.01374e+06	3.21109e+06	4.12753e+06	2.44265e+06	0.138054	0.21184				235	Dimethyl [K180;K286;K341;K426]	0		0		0
Q60649	Caseinolytic peptidase B protein homolog OS=Mus musculus GN=Clpb PE=1 SV=1	Clpb	5	3	11	677	76	8.51	Deamidated [R599;Dimethyl [R599];R620]	236306	292600	234149	241869	256705	195687	0.138043	0.363331				70	Deamidated [R599;Dimethyl [R599];R620]	2	Deamidated [R599;R620]	1	Dimethyl [R599]	0
Q61937	Nucleophosmin OS=Mus musculus GN=Npm1 PE=1 SV=1	Npm1	88	25	202	292	32.5	4.77	Acetyl [N-Term];Deamidated [R13;Dimethyl [K24;K134;K141;K150;K154;K155;K157;K188;K192;K193;K211;K214;K237;K246;K248;K255;K261;K265;K27;K271;K290];K32;K54;K73;K80;R101;R219]	2.04658e+08	2.47501e+08	2.58503e+08	1.93205e+08	2.22812e+08	2.28282e+08	0.138018	0.467189				3856	Acetyl [N-Term];Deamidated [R13;Dimethyl [K24;K134;K141;K150;K154;K155;K157;K188;K192;K193;K211;K214;K237;K246;K248;K255;K261;K265;K27;K271;K290];K32;K54;K73;K80;R101;R219]	3	Deamidated [R13;R101;R219]	0		0
O88441	Metaxin-2 OS=Mus musculus GN=Mtx2 PE=1 SV=1	Mtx2	11	2	11	263	29.7	5.63	Deamidated [R196]	1.94154e+06	2.05097e+06	1.56226e+06	2.09715e+06	1.67478e+06	1.33103e+06	0.137396	0.241864				265	Deamidated [R196]	1	Deamidated [R196]	0		0
P14873	Microtubule-associated protein 1B OS=Mus musculus GN=Map1b PE=1 SV=2	Map1b;Mtap1b	55	100	513	2464	270.1	4.83	Acetyl [N-Term];Deamidated [R31;Dimethyl [K80;K1035;K1048;K1067;K1161;K1173;K1187;K1194;K1213;K1216;K1228;K1231;K1239;K1282;K1311;K1339;K1350;K1364;K1388;K1414;K1427;K1452;K1456;K1464;K1471;K1472;K1491;K1510;K1514;K1525;K1765;K1804;K1854;K1859;K1870;K1890;K1904;K1910;K1924;K1941;K1958;K197;K1972;K2009;K2026;K2043;K2066;K213;K2262;K2269;K2274;K2279;K2305;K2366;K2374;K2405;K2435];K259;K366;K373;K39…	1.34756e+08	1.46978e+08	1.26674e+08	1.46794e+08	1.16975e+08	1.09823e+08	0.137301	0.412425				9043	Acetyl [N-Term];Deamidated [R31;Dimethyl [K80;K1035;K1048;K1067;K1161;K1173;K1187;K1194;K1213;K1216;K1228;K1231;K1239;K1282;K1311;K1339;K1350;K1364;K1388;K1414;K1427;K1452;K1456;K1464;K1471;K1472;K1491;K1510;K1514;K1525;K1765;K1804;K1854;K1859;K1870;K1890;K1904;K1910;K1924;K1941;K1958;K197;K1972;K2009;K2026;K2043;K2066;K213;K2262;K2269;K2274;K2279;K2305;K2366;K2374;K2405;K2435];K259;K366;K373;K39…	14	Deamidated [R31;R203;R290;R303;R326;R824;R1369;R1436;R1490;R1829;R1944;R1978;R2060;R2395]	6	Dimethyl [R203;R303;R1220;R1944;R1978;R2282]	1	Methyl [R1436]
Q60864	Stress-induced-phosphoprotein 1 OS=Mus musculus GN=Stip1 PE=1 SV=1	Stip1	66	41	179	543	62.5	6.8	Acetyl [N-Term];Deamidated [R44;Dimethyl [K8;K10;K100;K109;K123;K136;K162;K169;K207;K210;K222;K223;K237;K252;K272;K277;K312;K315;K317;K32;K325;K337;K338;K364;K366;K373;K381;K388;K442;K446;K453;K462;K513;K523;K530];K68;K73;K78;K92;R470;R505]	1.05825e+08	7.71857e+07	8.02901e+07	7.37978e+07	7.28351e+07	9.17365e+07	0.137152	0.312436				1793	Acetyl [N-Term];Deamidated [R44;Dimethyl [K8;K10;K100;K109;K123;K136;K162;K169;K207;K210;K222;K223;K237;K252;K272;K277;K312;K315;K317;K32;K325;K337;K338;K364;K366;K373;K381;K388;K442;K446;K453;K462;K513;K523;K530];K68;K73;K78;K92;R470;R505]	3	Deamidated [R44;R470;R505]	0		0
Q9D0F3	Protein ERGIC-53 OS=Mus musculus GN=Lman1 PE=1 SV=1	Lman1	30	10	64	517	57.8	6.34	Deamidated [R89;Dimethyl [K232;K240;K402];R200;R381;R381]	1.05535e+07	1.10346e+07	9.39262e+06	9.78365e+06	1.08283e+07	7.77104e+06	0.136644	0.361552				658	Deamidated [R89;Dimethyl [K232;K240;K402];R200;R381;R381]	3	Deamidated [R89;R200;R381]	1	Dimethyl [R381]	0
Q9CQZ6	NADH dehydrogenase [ubiquinone] 1 beta subcomplex subunit 3 OS=Mus musculus GN=Ndufb3 PE=1 SV=1	Ndufb3	12	2	6	104	11.7	9.04	Dimethyl [K40;K41]	770624	767657	835137	658225	840392	672674	0.136318	0.498537				0	Dimethyl [K40;K41]	0		0		0
Q64282	Interferon-induced protein with tetratricopeptide repeats 1 OS=Mus musculus GN=Ifit1 PE=1 SV=2	Ifit1	10	4	7	463	53.7	7.52	Acetyl [N-Term];Dimethyl [R18;K282];K49	1.55441e+06	91400.2	91387.5	220849	227093	195211	0.135752	0.0336097				144	Acetyl [N-Term];Dimethyl [R18;K282];K49	0		1	Dimethyl [R18]	0
O54734	Dolichyl-diphosphooligosaccharide--protein glycosyltransferase 48 kDa subunit OS=Mus musculus GN=Ddost PE=1 SV=2	Ddost	49	14	46	441	49	5.83	Deamidated [R224];Dimethyl [K62;K138;K167;K286;K365;K376];K73	3.90733e+07	3.52049e+07	2.64749e+07	3.40922e+07	3.41706e+07	2.35903e+07	0.135398	0.215336				499	Deamidated [R224];Dimethyl [K62;K138;K167;K286;K365;K376];K73	1	Deamidated [R224]	0		0
P46061	Ran GTPase-activating protein 1 OS=Mus musculus GN=Rangap1 PE=1 SV=2	Rangap1	35	17	46	589	63.5	4.68	Deamidated [R579];Dimethyl [K26;K137;K148;K178;K183;K251;K261;K296;K306;K447;K501;K567;R579]	1.44176e+07	1.75127e+07	1.06189e+07	1.50547e+07	1.58772e+07	8.46738e+06	0.135237	0.139609				679	Deamidated [R579];Dimethyl [K26;K137;K148;K178;K183;K251;K261;K296;K306;K447;K501;K567;R579]	1	Deamidated [R579]	1	Dimethyl [R579]	0
Q6A0A2	La-related protein 4B OS=Mus musculus GN=Larp4b PE=1 SV=2	Larp4b	12	6	16	741	81.6	7.49	Deamidated [R584];Dimethyl [K52;K259;K265;K323;K636]	2.13193e+06	2.35489e+06	2.51789e+06	2.11622e+06	2.18847e+06	2.06175e+06	0.134917	0.846003				232	Deamidated [R584];Dimethyl [K52;K259;K265;K323;K636]	1	Deamidated [R584]	0		0
Q8VD46	Ankyrin repeat, SAM and basic leucine zipper domain-containing protein 1 OS=Mus musculus GN=Asz1 PE=1 SV=2	Asz1	16	6	14	475	53	6.24	Dimethyl [K208]	3.96679e+06	2.04752e+06	1.56823e+06	2.61183e+06	2.00957e+06	1.83409e+06	0.134658	0.114697				140	Dimethyl [K208]	0		0		0
Q61553	Fascin OS=Mus musculus GN=Fscn1 PE=1 SV=4	Fscn1	42	16	78	493	54.5	6.89	Deamidated [R63;Dimethyl [K32;K131;K241;K250;K304];K43;K74;R118;R300;R303;R303];R82	1.30907e+07	1.46791e+07	1.77524e+07	1.42601e+07	1.46091e+07	1.23771e+07	0.134603	0.381556				714	Deamidated [R63;Dimethyl [K32;K131;K241;K250;K304];K43;K74;R118;R300;R303;R303];R82	5	Deamidated [R63;R82;R118;R300;R303]	2	Dimethyl [R118;R303]	0
Q8C0L0	Thioredoxin-related transmembrane protein 4 OS=Mus musculus GN=Tmx4 PE=1 SV=2	Tmx4	23	5	16	335	37.1	4.37	Deamidated [R119;Dimethyl [K111;K134;K306];R119;R324]	4.58704e+06	5.04828e+06	3.1115e+06	4.45069e+06	5.2211e+06	2.34909e+06	0.133495	0.118051				329	Deamidated [R119;Dimethyl [K111;K134;K306];R119;R324]	2	Deamidated [R119;R324]	1	Dimethyl [R119]	0
Q9DCS9	NADH dehydrogenase [ubiquinone] 1 beta subcomplex subunit 10 OS=Mus musculus GN=Ndufb10 PE=1 SV=3	Ndufb10	44	8	30	176	21	8.03	Dimethyl [K35;K127;K134];K97;R94	1.13057e+07	1.05687e+07	1.17761e+07	8.91272e+06	9.55526e+06	1.25239e+07	0.13324	0.354209				402	Dimethyl [K35;K127;K134];K97;R94	0		1	Dimethyl [R94]	0
O35295	Transcriptional activator protein Pur-beta OS=Mus musculus GN=Purb PE=1 SV=3	Purb	37	5	29	324	33.9	5.43	Deamidated [R28;Dimethyl [K49;K242;K275];R195;R243]	952416	1.29085e+06	1.74439e+06	1.36916e+06	865642	1.37266e+06	0.132863	0.147445				944	Deamidated [R28;Dimethyl [K49;K242;K275];R195;R243]	3	Deamidated [R28;R195;R243]	0		0
O88544	COP9 signalosome complex subunit 4 OS=Mus musculus GN=Cops4 PE=1 SV=1	Cops4	30	8	24	406	46.3	5.83	Deamidated [R170];Dimethyl [K46;K137;K188;K314];K82	3.47623e+06	2.73051e+06	2.82403e+06	3.06202e+06	2.67341e+06	2.48503e+06	0.132673	0.400618				277	Deamidated [R170];Dimethyl [K46;K137;K188;K314];K82	1	Deamidated [R170]	0		0
P47802	Metaxin-1 OS=Mus musculus GN=Mtx1 PE=1 SV=1	Mtx1	24	5	23	317	35.6	6.18	Deamidated [R267];Dimethyl [K78;K117]	2.87449e+06	1.83767e+06	1.62155e+06	2.41066e+06	1.89451e+06	1.4241e+06	0.132417	0.147913				452	Deamidated [R267];Dimethyl [K78;K117]	1	Deamidated [R267]	0		0
Q80ZW2	Protein THEM6 OS=Mus musculus GN=Them6 PE=1 SV=1	4930572J05Rik;Them6	30	6	21	207	23.8	9.11		4.9e+06	5.1835e+06	3.19039e+06	4.01203e+06	4.51693e+06	3.39657e+06	0.132228	0.203073				241		0		0		0
P83882	60S ribosomal protein L36a OS=Mus musculus GN=Rpl36a PE=1 SV=2	Rpl36al;Rpl36a;Rpl36a-ps3	58	13	56	106	12.4	10.58	Dimethyl [K22;K27;K28;K30;K38;K44;K53;K58;K89;K97;K98;R99]	1.76984e+07	2.33455e+07	3.30428e+07	1.82908e+07	1.87212e+07	3.02939e+07	0.132093	0.138585				402	Dimethyl [K22;K27;K28;K30;K38;K44;K53;K58;K89;K97;K98;R99]	0		1	Dimethyl [R99]	0
Q00PI9	Heterogeneous nuclear ribonucleoprotein U-like protein 2 OS=Mus musculus GN=Hnrnpul2 PE=1 SV=2	Hnrnpul2	21	9	22	745	84.9	4.89	Deamidated [R544];Dimethyl [K58;K599;K613;K622;R682]	5.11148e+06	4.23476e+06	2.72361e+06	4.04307e+06	3.59457e+06	3.09017e+06	0.130861	0.169504				461	Deamidated [R544];Dimethyl [K58;K599;K613;K622;R682]	1	Deamidated [R544]	1	Dimethyl [R682]	0
Q9CYN2	Signal peptidase complex subunit 2 OS=Mus musculus GN=Spcs2 PE=1 SV=1	Spcs2	16	2	9	226	25	8.57	Deamidated [R214];Dimethyl [K164]	1.52405e+06	1.62152e+06	1.21775e+06	1.43129e+06	1.69696e+06	945850	0.129844	0.175845				65	Deamidated [R214];Dimethyl [K164]	1	Deamidated [R214]	0		0
Q6PB66	Leucine-rich PPR motif-containing protein, mitochondrial OS=Mus musculus GN=Lrpprc PE=1 SV=2	Lrpprc	42	48	184	1392	156.5	6.83	Deamidated [R127;Dimethyl [K77;K1000;K1036;K1043;K1056;K1151;K1234;K1317;K1324;K1330;K1336;K1348;K1355;K1382];K177;K186;K217;K225;K258;K326;K462;K512;K565;K639;K669;K696;K771;K863;K867;K875;K940;K947;K962;R1019;R1027];R1356;R279;R286;R491	3.86415e+07	4.06904e+07	2.8092e+07	3.58496e+07	3.66219e+07	2.57199e+07	0.12915	0.213453				2808	Deamidated [R127;Dimethyl [K77;K1000;K1036;K1043;K1056;K1151;K1234;K1317;K1324;K1330;K1336;K1348;K1355;K1382];K177;K186;K217;K225;K258;K326;K462;K512;K565;K639;K669;K696;K771;K863;K867;K875;K940;K947;K962;R1019;R1027];R1356;R279;R286;R491	6	Deamidated [R127;R279;R286;R491;R1019;R1027]	1	Dimethyl [R1356]	0
Q9CPN8	Insulin-like growth factor 2 mRNA-binding protein 3 OS=Mus musculus GN=Igf2bp3 PE=1 SV=1	Igf2bp3	14	5	14	579	63.5	8.87	Deamidated [R169];Dimethyl [K52;K258;K538]	844574	697177	580319	1.13519e+06	574774	400363	0.129141	0.099024				313	Deamidated [R169];Dimethyl [K52;K258;K538]	1	Deamidated [R169]	0		0
Q99M87	DnaJ homolog subfamily A member 3, mitochondrial OS=Mus musculus GN=Dnaja3 PE=1 SV=1	Dnaja3	34	10	37	480	52.4	9.22	Deamidated [R175;Dimethyl [K152;K385;K409;K473];R449]	6.85175e+06	6.65916e+06	7.11096e+06	7.40595e+06	4.96511e+06	6.76226e+06	0.127947	0.293166				624	Deamidated [R175;Dimethyl [K152;K385;K409;K473];R449]	2	Deamidated [R175;R449]	0		0
Q8BK72	28S ribosomal protein S27, mitochondrial OS=Mus musculus GN=Mrps27 PE=1 SV=2	Mrps27	15	5	15	415	47.7	5.5	Dimethyl [K94;K274;K288;K402;K413];Methyl [R265;R277]	2.64683e+06	2.98618e+06	2.38713e+06	2.9415e+06	2.80285e+06	1.75777e+06	0.126884	0.190874				256	Dimethyl [K94;K274;K288;K402;K413];Methyl [R265;R277]	0		0		2	Methyl [R265;R277]
Q8BL97	Serine/arginine-rich splicing factor 7 OS=Mus musculus GN=Srsf7 PE=1 SV=1	Srsf7	20	4	17	267	30.8	11.9	Dimethyl [K53;K141];R107	5.01435e+06	6.77428e+06	7.73046e+06	4.78984e+06	6.50765e+06	6.47909e+06	0.126259	0.207188				51	Dimethyl [K53;K141];R107	0		1	Dimethyl [R107]	0
Q9CZD3	Glycine--tRNA ligase OS=Mus musculus GN=Gars PE=1 SV=1	Gars	29	16	57	729	81.8	6.65	Dimethyl [K187;K194;K409;K491;K496;K605;K622]	1.54486e+07	1.55841e+07	1.74175e+07	1.56041e+07	1.49325e+07	1.38518e+07	0.125875	0.773541				1023	Dimethyl [K187;K194;K409;K491;K496;K605;K622]	0		0		0
Q9WV98	Mitochondrial import inner membrane translocase subunit Tim9 OS=Mus musculus GN=Timm9 PE=1 SV=1	Timm9	87	7	34	89	10.3	7.21	Acetyl [N-Term];Dimethyl [K12;K15;K23;K34;K42;K55;K81]	1.36935e+07	1.26098e+07	1.40331e+07	1.33962e+07	1.10286e+07	1.26242e+07	0.125872	0.590413				453	Acetyl [N-Term];Dimethyl [K12;K15;K23;K34;K42;K55;K81]	0		0		0
Q9DBZ5	Eukaryotic translation initiation factor 3 subunit K OS=Mus musculus GN=Eif3k PE=1 SV=1	Eif3k	49	7	28	218	25.1	4.93	Dimethyl [R20;K197;K199;K204];K38;K52;K86	4.65152e+06	7.545e+06	7.90111e+06	6.49265e+06	6.9268e+06	4.74598e+06	0.125859	0.159018				316	Dimethyl [R20;K197;K199;K204];K38;K52;K86	0		1	Dimethyl [R20]	0
P26043	Radixin OS=Mus musculus GN=Rdx PE=1 SV=3	Rdx	38	13	81	583	68.5	6.2	Dimethyl [K27;K107;K133;K296;K306;K35;K412;K427;K435;K436;K437;K438;K448;K458;K460;K464;K544;K556];R295	4.67588e+06	4.54722e+06	4.79097e+06	3.87533e+06	4.16861e+06	4.86542e+06	0.124695	0.557396				860	Dimethyl [K27;K107;K133;K296;K306;K35;K412;K427;K435;K436;K437;K438;K448;K458;K460;K464;K544;K556];R295	0		1	Dimethyl [R295]	0
P99029	Peroxiredoxin-5, mitochondrial OS=Mus musculus GN=Prdx5 PE=1 SV=2	Prdx5	46	6	22	210	21.9	8.85	Dimethyl [K70;K112];K71;K79;K98	3.41605e+06	3.24589e+06	3.46164e+06	3.41185e+06	2.77741e+06	3.12677e+06	0.124477	0.617609				194	Dimethyl [K70;K112];K71;K79;K98	0		0		0
Q9DCS3	Trans-2-enoyl-CoA reductase, mitochondrial OS=Mus musculus GN=Mecr PE=1 SV=2	Mecr	18	5	15	373	40.3	9.07	Dimethyl [K252;K267]	2.39243e+06	2.49502e+06	1.476e+06	2.07385e+06	2.2019e+06	1.48962e+06	0.124409	0.155341				136	Dimethyl [K252;K267]	0		0		0
P23198	Chromobox protein homolog 3 OS=Mus musculus GN=Cbx3 PE=1 SV=2	Cbx3	41	6	32	183	20.8	5.22	Dimethyl [K20;K141];K21;K34;K50	8.4888e+06	6.66741e+06	6.5176e+06	7.12485e+06	6.85455e+06	5.83602e+06	0.124041	0.340926				308	Dimethyl [K20;K141];K21;K34;K50	0		0		0
O70503	Very-long-chain 3-oxoacyl-CoA reductase OS=Mus musculus GN=Hsd17b12 PE=1 SV=1	Hsd17b12	46	14	51	312	34.7	9.52	Deamidated [R48];Dimethyl [K64;K117;K119;K221;K223;K238];K72;K86;K95;K97	1.67089e+07	1.60053e+07	1.12756e+07	1.52461e+07	1.5968e+07	9.57451e+06	0.12383	0.156459				1038	Deamidated [R48];Dimethyl [K64;K117;K119;K221;K223;K238];K72;K86;K95;K97	1	Deamidated [R48]	0		0
Q9QYJ0	DnaJ homolog subfamily A member 2 OS=Mus musculus GN=Dnaja2 PE=1 SV=1	Dnaja2	26	7	33	412	45.7	6.48	Deamidated [R201];Dimethyl [K62;K152;K199;K255;K272];R201	5.32019e+06	4.76633e+06	4.56282e+06	5.03112e+06	3.84176e+06	4.63273e+06	0.123257	0.39213				554	Deamidated [R201];Dimethyl [K62;K152;K199;K255;K272];R201	1	Deamidated [R201]	1	Dimethyl [R201]	0
P08122	Collagen alpha-2(IV) chain OS=Mus musculus GN=Col4a2 PE=1 SV=4	Col4a2	6	7	14	1707	167.2	8.48	Deamidated [R1104;Dimethyl [K1113;K1489];R1612;R1657]	3.75679e+06	3.53398e+06	2.33476e+06	2.64422e+06	2.9712e+06	3.05507e+06	0.122992	0.212262				95	Deamidated [R1104;Dimethyl [K1113;K1489];R1612;R1657]	3	Deamidated [R1104;R1612;R1657]	0		0
Q05D44	Eukaryotic translation initiation factor 5B OS=Mus musculus GN=Eif5b PE=1 SV=2	Eif5b	18	16	52	1216	137.5	5.59	Deamidated [R877];Dimethyl [K120;K1126;K1166;K1181];K123;K225;K227;K349;K435;K440;K640;K679;K762;K773;K774;K879;K919;K928	7.00603e+06	8.26036e+06	9.1529e+06	7.77797e+06	8.35814e+06	6.32534e+06	0.121771	0.300331				689	Deamidated [R877];Dimethyl [K120;K1126;K1166;K1181];K123;K225;K227;K349;K435;K440;K640;K679;K762;K773;K774;K879;K919;K928	1	Deamidated [R877]	0		0
P97855	Ras GTPase-activating protein-binding protein 1 OS=Mus musculus GN=G3bp1 PE=1 SV=1	G3bp1	39	14	92	465	51.8	5.59	Deamidated [R132;Dimethyl [K5;K123;K255;K274;K374;K391];K50;K59;K76;R245]	3.36581e+07	3.78622e+07	3.69534e+07	3.74535e+07	2.813e+07	3.4703e+07	0.121716	0.382237				1116	Deamidated [R132;Dimethyl [K5;K123;K255;K274;K374;K391];K50;K59;K76;R245]	2	Deamidated [R132;R245]	0		0
Q8R2L5	28S ribosomal protein S18c, mitochondrial OS=Mus musculus GN=Mrps18c PE=1 SV=1	Mrps18c	19	2	8	143	16.3	9.41	Deamidated [R95];Dimethyl [K103]	329766	523404	590473	503088	221077	712744	0.120831	0.0755211				139	Deamidated [R95];Dimethyl [K103]	1	Deamidated [R95]	0		0
P13020	Gelsolin OS=Mus musculus GN=Gsn PE=1 SV=3	Gsn	13	6	19	780	85.9	6.18	Dimethyl [K160;K595;K646];R395	2.05427e+06	2.28781e+06	2.32294e+06	1.95862e+06	2.30752e+06	1.88026e+06	0.120475	0.495252				266	Dimethyl [K160;K595;K646];R395	0		1	Dimethyl [R395]	0
Q91Z31	Polypyrimidine tract-binding protein 2 OS=Mus musculus GN=Ptbp2 PE=1 SV=2	Ptbp2	21	5	15	531	57.5	8.66	Deamidated [R274;Dimethyl [K92;K296;K483];R274;R326]	1.64436e+06	1.49807e+06	1.28882e+06	1.12326e+06	2.22604e+06	992319	0.118546	0.114258				140	Deamidated [R274;Dimethyl [K92;K296;K483];R274;R326]	2	Deamidated [R274;R326]	1	Dimethyl [R274]	0
Q9D7N9	Adipocyte plasma membrane-associated protein OS=Mus musculus GN=Apmap PE=1 SV=1	Apmap	26	6	13	415	46.4	6.32	Deamidated [R403];Dimethyl [K122]	1.88545e+06	2.83012e+06	2.64271e+06	2.4511e+06	2.32028e+06	1.94164e+06	0.117594	0.220871				224	Deamidated [R403];Dimethyl [K122]	1	Deamidated [R403]	0		0
Q9CWL8	Beta-catenin-like protein 1 OS=Mus musculus GN=Ctnnbl1 PE=1 SV=1	Ctnnbl1	7	4	15	563	64.9	5.07	Deamidated [R65];Dimethyl [R65;K83;K84]	500905	914222	836287	585452	775284	661524	0.117004	0.147692				36	Deamidated [R65];Dimethyl [R65;K83;K84]	1	Deamidated [R65]	1	Dimethyl [R65]	0
Q3UL36	Arginine and glutamate-rich protein 1 OS=Mus musculus GN=Arglu1 PE=1 SV=2	Arglu1	8	2	5	271	32.9	10.36	Dimethyl [K122]	915655	1.09155e+06	1.24358e+06	844726	978073	1.18019e+06	0.116725	0.243345				30	Dimethyl [K122]	0		0		0
Q9CZW5	Mitochondrial import receptor subunit TOM70 OS=Mus musculus GN=Tomm70 PE=1 SV=2	Tomm70a	45	21	87	611	67.5	7.53	Acetyl [N-Term];Deamidated [R41;Dimethyl [K5;K132;K151;K171;K173;K181;K188;K261;K278;K466;K473;K497;K519;K527;K532;K539;K573];R116;R561]	3.22058e+07	3.1106e+07	2.19503e+07	2.76866e+07	2.822e+07	2.21214e+07	0.1158	0.214713				1304	Acetyl [N-Term];Deamidated [R41;Dimethyl [K5;K132;K151;K171;K173;K181;K188;K261;K278;K466;K473;K497;K519;K527;K532;K539;K573];R116;R561]	3	Deamidated [R41;R116;R561]	0		0
P63005	Platelet-activating factor acetylhydrolase IB subunit alpha OS=Mus musculus GN=Pafah1b1 PE=1 SV=2	Pafah1b1	17	4	19	410	46.6	7.37	Deamidated [R241];Dimethyl [K76;K360;K405];K88;R241	1.22871e+06	616931	948777	1.0174e+06	572958	969970	0.11569	0.106165				172	Deamidated [R241];Dimethyl [K76;K360;K405];K88;R241	1	Deamidated [R241]	1	Dimethyl [R241]	0
Q60865	Caprin-1 OS=Mus musculus GN=Caprin1 PE=1 SV=2	Caprin1	30	17	91	707	78.1	5.25	Deamidated [R631;Dimethyl [K53;K108;K123;K156;K167;K189;K219;K221;K229;K61;K673];K72;K96;R163;R631;R638;R658]	2.73801e+07	2.4672e+07	2.0988e+07	2.32178e+07	1.57945e+07	3.04011e+07	0.115596	0.145072				1306	Deamidated [R631;Dimethyl [K53;K108;K123;K156;K167;K189;K219;K221;K229;K61;K673];K72;K96;R163;R631;R638;R658]	3	Deamidated [R631;R638;R658]	3	Dimethyl [R163;R631;R638]	0
Q921S7	39S ribosomal protein L37, mitochondrial OS=Mus musculus GN=Mrpl37 PE=1 SV=1	Mrpl37	11	3	6	423	48.3	8.84		875147	906832	776848	905563	819391	654168	0.114988	0.303204				199		0		0		0
Q6Y7W8	PERQ amino acid-rich with GYF domain-containing protein 2 OS=Mus musculus GN=Gigyf2 PE=1 SV=2	Gigyf2	14	10	34	1291	149.1	5.57	Acetyl [N-Term];Deamidated [R380;Dimethyl [K516;K668;K923];R397;R512]	2.36924e+06	2.4626e+06	2.05073e+06	2.56181e+06	2.10641e+06	1.74609e+06	0.114887	0.25542				632	Acetyl [N-Term];Deamidated [R380;Dimethyl [K516;K668;K923];R397;R512]	3	Deamidated [R380;R397;R512]	0		0
O55142	60S ribosomal protein L35a OS=Mus musculus GN=Rpl35a PE=1 SV=2	Rpl35a-ps4;Rpl35a;Rpl35a-ps2;Gm10243;Rpl35a-ps5;LOC100862595;Gm14279;LOC100048620	51	10	49	110	12.5	10.89	Dimethyl [K15;K29;K45;K52;K54;K63;K66];R46	1.09991e+07	1.25322e+07	1.66043e+07	1.14357e+07	9.85097e+06	1.60018e+07	0.114825	0.158749				210	Dimethyl [K15;K29;K45;K52;K54;K63;K66];R46	0		1	Dimethyl [R46]	0
Q8BLN5	Lanosterol synthase OS=Mus musculus GN=Lss PE=1 SV=2	Lss	34	18	60	733	83.1	6.4	Deamidated [R47];Dimethyl [K15;K149;K341;K433;K506;K699]	1.52054e+07	1.6297e+07	9.07904e+06	1.25084e+07	1.36822e+07	1.03759e+07	0.113788	0.145247				627	Deamidated [R47];Dimethyl [K15;K149;K341;K433;K506;K699]	1	Deamidated [R47]	0		0
Q8BP71	RNA binding protein fox-1 homolog 2 OS=Mus musculus GN=Rbfox2 PE=1 SV=2	Rbfox2	27	6	26	449	47.3	6.55	Acetyl [N-Term];Deamidated [R21;Dimethyl [K47;K205;R414];R440]	598014	544254	723623	524762	407491	869601	0.113637	0.120709				857	Acetyl [N-Term];Deamidated [R21;Dimethyl [K47;K205;R414];R440]	2	Deamidated [R21;R414]	1	Dimethyl [R440]	0
Q9DCH4	Eukaryotic translation initiation factor 3 subunit F OS=Mus musculus GN=Eif3f PE=1 SV=2	Eif3f	30	10	48	361	38	5.58	Dimethyl [K242;K321]	1.40129e+07	1.86926e+07	1.95467e+07	1.49538e+07	1.58073e+07	1.71085e+07	0.113448	0.284761				750	Dimethyl [K242;K321]	0		0		0
Q78IK2	Up-regulated during skeletal muscle growth protein 5 OS=Mus musculus GN=Usmg5 PE=1 SV=1	Usmg5;LOC100504912;LOC102642507	45	3	9	58	6.4	9.83	Dimethyl [K16;K17]	7.58044e+06	6.9162e+06	5.58403e+06	6.96368e+06	6.11683e+06	5.43099e+06	0.113239	0.272248				286	Dimethyl [K16;K17]	0		0		0
P12382	ATP-dependent 6-phosphofructokinase, liver type OS=Mus musculus GN=Pfkl PE=1 SV=4	Pfkl	19	8	27	780	85.3	7.17	Acetyl [N-Term];Dimethyl [K8;K141;K726;K727]	3.28832e+06	1.85361e+06	3.30441e+06	4.21202e+06	2.18844e+06	1.72789e+06	0.112886	0.0843954				483	Acetyl [N-Term];Dimethyl [K8;K141;K726;K727]	0		0		0
P21619	Lamin-B2 OS=Mus musculus GN=Lmnb2 PE=1 SV=2	Lmnb2	49	19	80	596	67.3	5.5	Acetyl [N-Term];Deamidated [R18;Dimethyl [K25;K148;K201;K233;K263;K359;K371;K381;K492;K551];R159;R253;R418;R460;R587]	9.08023e+06	7.95611e+06	5.02671e+06	8.77478e+06	5.58884e+06	5.85888e+06	0.112623	0.124531				1063	Acetyl [N-Term];Deamidated [R18;Dimethyl [K25;K148;K201;K233;K263;K359;K371;K381;K492;K551];R159;R253;R418;R460;R587]	4	Deamidated [R18;R159;R460;R587]	2	Dimethyl [R253;R418]	0
Q8BP48	Methionine aminopeptidase 1 OS=Mus musculus GN=Metap1 PE=1 SV=1	Metap1	28	7	26	386	43.2	7.17	Deamidated [R82;Dimethyl [K42;K158;K191];R373]	3.20807e+06	2.95266e+06	3.17512e+06	2.93721e+06	3.32822e+06	2.43516e+06	0.112439	0.341306				365	Deamidated [R82;Dimethyl [K42;K158;K191];R373]	2	Deamidated [R82;R373]	0		0
Q8CCJ3	E3 UFM1-protein ligase 1 OS=Mus musculus GN=Ufl1 PE=1 SV=2	Ufl1	11	7	16	793	89.5	6.67	Dimethyl [K570;K718]	2.29492e+06	2.18069e+06	1.58033e+06	2.0823e+06	2.24999e+06	1.33737e+06	0.111986	0.144263				116	Dimethyl [K570;K718]	0		0		0
Q8BWW4	La-related protein 4 OS=Mus musculus GN=Larp4 PE=1 SV=2	Larp4	19	9	43	719	79.7	6.39	Dimethyl [K212;K216;K222;K249;K276;K423]	6.53583e+06	8.99035e+06	8.09273e+06	7.17643e+06	6.71055e+06	7.82585e+06	0.111809	0.303748				709	Dimethyl [K212;K216;K222;K249;K276;K423]	0		0		0
Q8K3Z9	Nuclear envelope pore membrane protein POM 121 OS=Mus musculus GN=Pom121 PE=1 SV=2	Pom121	3	2	6	1200	120.9	10.2		188490	321777	134971	153626	224703	188560	0.110242	0.0993602				113		0		0		0
P03975	IgE-binding protein OS=Mus musculus GN=Iap PE=2 SV=1		48	28	148	557	62.7	9.31	Deamidated [R184;Dimethyl [K40;K213;K239;K247;K277;K285;K363;K407;K439;K45;K450];K74;K94;K95;K96;R228;R478]	6.77903e+07	6.07509e+07	5.20095e+07	7.24736e+07	6.48614e+07	3.63177e+07	0.109091	0.121254				2019	Deamidated [R184;Dimethyl [K40;K213;K239;K247;K277;K285;K363;K407;K439;K45;K450];K74;K94;K95;K96;R228;R478]	3	Deamidated [R184;R228;R478]	0		0
Q921X9	Protein disulfide-isomerase A5 OS=Mus musculus GN=Pdia5 PE=1 SV=1	Pdia5	11	5	16	517	59.2	7.5	Deamidated [R89];Dimethyl [K73;K233;K354;K458;K469]	1.53942e+06	1.84054e+06	1.57289e+06	2.03074e+06	1.55916e+06	1.12365e+06	0.10832	0.155954				171	Deamidated [R89];Dimethyl [K73;K233;K354;K458;K469]	1	Deamidated [R89]	0		0
P26443	Glutamate dehydrogenase 1, mitochondrial OS=Mus musculus GN=Glud1 PE=1 SV=1	Glud1	44	18	72	558	61.3	8	Deamidated [R420;Dimethyl [K162;K171;K211;K346;K365;K386;K415;K503;K545];R496]	2.50266e+07	2.35258e+07	2.1058e+07	2.37898e+07	2.02141e+07	2.05889e+07	0.108168	0.446933				1000	Deamidated [R420;Dimethyl [K162;K171;K211;K346;K365;K386;K415;K503;K545];R496]	2	Deamidated [R420;R496]	0		0
Q05186	Reticulocalbin-1 OS=Mus musculus GN=Rcn1 PE=1 SV=1	Rcn1	21	5	18	325	38.1	4.84	Dimethyl [K75;K116];K99;R84	3.40172e+06	2.46257e+06	2.72187e+06	2.66014e+06	2.21781e+06	3.08657e+06	0.108129	0.215656				108	Dimethyl [K75;K116];K99;R84	0		1	Dimethyl [R84]	0
P35546	Proto-oncogene tyrosine-protein kinase receptor Ret OS=Mus musculus GN=Ret PE=1 SV=2	Ret	8	7	14	1115	123.8	6.7	Dimethyl [K443;K781]	1.18696e+06	1.23081e+06	1.00943e+06	998685	1.06074e+06	1.1142e+06	0.107082	0.467691				116	Dimethyl [K443;K781]	0		0		0
Q6ZWN5	40S ribosomal protein S9 OS=Mus musculus GN=Rps9 PE=1 SV=3	Rps9	39	11	54	194	22.6	10.65	Dimethyl [R70;K101;K116;K139];K91;K93	3.64704e+07	4.72135e+07	5.22964e+07	3.74779e+07	4.1592e+07	4.63259e+07	0.106158	0.234117				189	Dimethyl [R70;K101;K116;K139];K91;K93	0		1	Dimethyl [R70]	0
Q9WTP6	Adenylate kinase 2, mitochondrial OS=Mus musculus GN=Ak2 PE=1 SV=5	Ak2	60	13	56	239	26.5	7.39	Deamidated [R186];Dimethyl [K14;K117;K229];K28;K34;K62;K63;K85;K93;R186	1.29937e+07	1.2685e+07	1.20176e+07	1.22812e+07	1.20113e+07	1.07711e+07	0.106024	0.720458				790	Deamidated [R186];Dimethyl [K14;K117;K229];K28;K34;K62;K63;K85;K93;R186	1	Deamidated [R186]	1	Dimethyl [R186]	0
Q9D554	Splicing factor 3A subunit 3 OS=Mus musculus GN=Sf3a3 PE=1 SV=2	Sf3a3	26	11	50	501	58.8	5.34	Acetyl [N-Term];Deamidated [R117;Dimethyl [R117;K201;K212;K219;K273;K303;K489;K490];R138;R417]	8.38169e+06	7.25105e+06	5.42762e+06	8.0086e+06	6.014e+06	5.49515e+06	0.105906	0.161358				671	Acetyl [N-Term];Deamidated [R117;Dimethyl [R117;K201;K212;K219;K273;K303;K489;K490];R138;R417]	3	Deamidated [R117;R138;R417]	1	Dimethyl [R117]	0
O55143	Sarcoplasmic/endoplasmic reticulum calcium ATPase 2 OS=Mus musculus GN=Atp2a2 PE=1 SV=2	Atp2a2	44	31	188	1044	114.8	5.34	Deamidated [R365;Dimethyl [K30;K1004];K120;K128;K143;K158;K189;K218;K234;K252;K31;K352;K431;K451;K460;K476;K502;K533;K541;K571;K585;K628;K650;K711;K712;K727;K876;K984;K996;Methyl [R365];R236;R572;R636;R637;R655;R750]	3.40041e+07	3.27902e+07	2.29515e+07	3.13231e+07	3.33364e+07	1.97087e+07	0.1048	0.128203				3552	Deamidated [R365;Dimethyl [K30;K1004];K120;K128;K143;K158;K189;K218;K234;K252;K31;K352;K431;K451;K460;K476;K502;K533;K541;K571;K585;K628;K650;K711;K712;K727;K876;K984;K996;Methyl [R365];R236;R572;R636;R637;R655;R750]	2	Deamidated [R365;R750]	5	Dimethyl [R236;R572;R636;R637;R655]	1	Methyl [R365]
P48678	Prelamin-A/C OS=Mus musculus GN=Lmna PE=1 SV=2	Lmna	67	44	239	665	74.2	6.98	Deamidated [R296;Dimethyl [K32;K108;K135;K144;K155;K171;K180;K201;K208;K219;K260;K261;K311;K366;K378;K450;K457;K515;K542;K599];R166;R298;R321;R453;R568;R62;R625]	8.77217e+07	6.8595e+07	4.70236e+07	7.9311e+07	4.86476e+07	5.9053e+07	0.104176	0.113731				2958	Deamidated [R296;Dimethyl [K32;K108;K135;K144;K155;K171;K180;K201;K208;K219;K260;K261;K311;K366;K378;K450;K457;K515;K542;K599];R166;R298;R321;R453;R568;R62;R625]	3	Deamidated [R296;R568;R625]	5	Dimethyl [R62;R166;R298;R321;R453]	0
P53986	Monocarboxylate transporter 1 OS=Mus musculus GN=Slc16a1 PE=1 SV=1	Slc16a1	16	7	24	493	53.2	7.47	Dimethyl [K219;K232;K244;K456;K467;K469;K473]	5.53172e+06	4.91813e+06	3.1091e+06	4.8421e+06	4.95082e+06	2.84132e+06	0.104159	0.10278				350	Dimethyl [K219;K232;K244;K456;K467;K469;K473]	0		0		0
P50136	2-oxoisovalerate dehydrogenase subunit alpha, mitochondrial OS=Mus musculus GN=Bckdha PE=1 SV=1	Bckdha	29	7	17	442	50.3	8.06	Deamidated [R284];Dimethyl [K101;K221;K308]	2.80375e+06	3.72753e+06	2.69025e+06	2.68622e+06	3.21264e+06	2.62481e+06	0.103923	0.234328				253	Deamidated [R284];Dimethyl [K101;K221;K308]	1	Deamidated [R284]	0		0
Q9D6Z1	Nucleolar protein 56 OS=Mus musculus GN=Nop56 PE=1 SV=2	Nop56	27	11	31	580	64.4	9.14	Deamidated [R77];Dimethyl [K87;K143;K320;K396;K477;K479;K565];K88	3.24077e+06	3.45181e+06	2.55478e+06	3.20306e+06	3.60979e+06	1.9947e+06	0.103117	0.129304				343	Deamidated [R77];Dimethyl [K87;K143;K320;K396;K477;K479;K565];K88	1	Deamidated [R77]	0		0
O88487	Cytoplasmic dynein 1 intermediate chain 2 OS=Mus musculus GN=Dync1i2 PE=1 SV=1	Dync1i2	40	15	59	612	68.4	5.29	Deamidated [R106;Dimethyl [K40;K132;K143;K156;K165;K168;K229;K238;K316;K380;K401];K41;K55;K56;R549;R599]	1.46043e+07	8.44513e+06	8.54185e+06	1.1021e+07	8.98003e+06	8.59115e+06	0.103078	0.134111				1266	Deamidated [R106;Dimethyl [K40;K132;K143;K156;K165;K168;K229;K238;K316;K380;K401];K41;K55;K56;R549;R599]	3	Deamidated [R106;R549;R599]	0		0
P56960	Exosome component 10 OS=Mus musculus GN=Exosc10 PE=1 SV=2	Exosc10	6	4	7	887	100.9	8.29		533653	777190	717011	721610	690565	481807	0.102905	0.155582				96		0		0		0
Q9CQA3	Succinate dehydrogenase [ubiquinone] iron-sulfur subunit, mitochondrial OS=Mus musculus GN=Sdhb PE=1 SV=1	Sdhb	50	13	74	282	31.8	8.68	Deamidated [R96;Dimethyl [K69;K125;K139;K153;K160;K257;K269;K270];K80;K82;R117];R118	2.95749e+07	2.41151e+07	1.80826e+07	2.39545e+07	2.00271e+07	2.17047e+07	0.102883	0.178489				1540	Deamidated [R96;Dimethyl [K69;K125;K139;K153;K160;K257;K269;K270];K80;K82;R117];R118	2	Deamidated [R96;R117]	1	Dimethyl [R118]	0
Q9EPU0	Regulator of nonsense transcripts 1 OS=Mus musculus GN=Upf1 PE=1 SV=2	Upf1	30	22	81	1124	123.9	6.61	Dimethyl [K306;K334;K344;K388;K462;K486;K504;K679;K792;K883];R468;R491;R610	1.10473e+07	1.27061e+07	1.10301e+07	1.12524e+07	1.14481e+07	9.70492e+06	0.10284	0.433942				911	Dimethyl [K306;K334;K344;K388;K462;K486;K504;K679;K792;K883];R468;R491;R610	0		3	Dimethyl [R468;R491;R610]	0
P62313	U6 snRNA-associated Sm-like protein LSm6 OS=Mus musculus GN=Lsm6 PE=1 SV=1	Lsm6	15	2	7	80	9.1	9.58	Dimethyl [K77]	500151	582649	1.09492e+06	637822	611982	660110	0.1028	0.106775				100	Dimethyl [K77]	0		0		0
Q8R5M8	Cell adhesion molecule 1 OS=Mus musculus GN=Cadm1 PE=1 SV=2	Cadm1	31	8	31	456	49.8	5.03	Deamidated [R148;Dimethyl [K214;K275;K451;K452];R238]	6.82612e+06	8.03534e+06	6.50306e+06	6.57524e+06	6.50264e+06	6.74713e+06	0.102067	0.47227				234	Deamidated [R148;Dimethyl [K214;K275;K451;K452];R238]	2	Deamidated [R148;R238]	0		0
Q8R3Q6	Coiled-coil domain-containing protein 58 OS=Mus musculus GN=Ccdc58 PE=1 SV=1	Ccdc58	44	5	17	144	16.7	8.16	Acetyl [N-Term];Dimethyl [K21;K100]	1.96487e+06	1.24993e+06	2.24647e+06	1.50143e+06	1.57518e+06	1.88819e+06	0.101694	0.136517				210	Acetyl [N-Term];Dimethyl [K21;K100]	0		0		0
P60843	Eukaryotic initiation factor 4A-I OS=Mus musculus GN=Eif4a1 PE=1 SV=1	Eif4a1	58	11	108	406	46.1	5.48	Deamidated [R141;Dimethyl [K54;K118;K146;K193;K202;K225;K226;K238;K309;K369;K381];K68;K82;R311;R353;R359]	1.43755e+07	1.50704e+07	1.38128e+07	1.45597e+07	1.50724e+07	1.10416e+07	0.1015	0.278265				1341	Deamidated [R141;Dimethyl [K54;K118;K146;K193;K202;K225;K226;K238;K309;K369;K381];K68;K82;R311;R353;R359]	3	Deamidated [R141;R353;R359]	1	Dimethyl [R311]	0
Q02819	Nucleobindin-1 OS=Mus musculus GN=Nucb1 PE=1 SV=2	Nucb1	52	19	73	459	53.4	5.07	Deamidated [R177];Dimethyl [R68;K135;K176;K323;K399;K411;K435;K442];K70;R177	1.3018e+07	1.08954e+07	1.1341e+07	1.02763e+07	8.53564e+06	1.48529e+07	0.101377	0.153069				629	Deamidated [R177];Dimethyl [R68;K135;K176;K323;K399;K411;K435;K442];K70;R177	1	Deamidated [R177]	2	Dimethyl [R68;R177]	0
P60824	Cold-inducible RNA-binding protein OS=Mus musculus GN=Cirbp PE=1 SV=1	Cirbp	29	4	7	172	18.6	9.61	Dimethyl [K28;K39]	1.28791e+06	495125	614788	757698	534076	785282	0.100987	0.0784462				47	Dimethyl [K28;K39]	0		0		0
Q6P8X1	Sorting nexin-6 OS=Mus musculus GN=Snx6 PE=1 SV=2	Snx6	15	5	12	406	46.6	6.16	Dimethyl [K265;K291;K297]	1.71001e+06	1.63973e+06	1.7184e+06	1.95806e+06	1.41241e+06	1.41261e+06	0.100863	0.252459				229	Dimethyl [K265;K291;K297]	0		0		0
Q8R001	Microtubule-associated protein RP/EB family member 2 OS=Mus musculus GN=Mapre2 PE=1 SV=1	Mapre2	14	2	11	326	36.9	5.38	Deamidated [R291];Dimethyl [K192;K270]	285576	275457	218973	243263	280412	204943	0.100389	0.220523				35	Deamidated [R291];Dimethyl [K192;K270]	1	Deamidated [R291]	0		0
Q3UVK0	Endoplasmic reticulum metallopeptidase 1 OS=Mus musculus GN=Ermp1 PE=1 SV=2	Ermp1	10	6	10	898	100.1	7.49	Dimethyl [K139;K279;K374]	2.85679e+06	2.36988e+06	1.68957e+06	2.60489e+06	2.69556e+06	1.32262e+06	0.100221	0.0887934				155	Dimethyl [K139;K279;K374]	0		0		0
Q6PIC6	Sodium/potassium-transporting ATPase subunit alpha-3 OS=Mus musculus GN=Atp1a3 PE=1 SV=1	Atp1a3	18	1	61	1013	111.6	5.41	Deamidated [R375;Dimethyl [K81;K367;K557;K595;K615;K716;K717;K940];R637]	312222	413860	180841	376114	274516	183798	0.100087	0.0764135				1760	Deamidated [R375;Dimethyl [K81;K367;K557;K595;K615;K716;K717;K940];R637]	2	Deamidated [R375;R637]	0		0
Q99KE1	NAD-dependent malic enzyme, mitochondrial OS=Mus musculus GN=Me2 PE=1 SV=1	Me2	41	14	43	589	65.8	7.61	Deamidated [R413;Dimethyl [K183;K300;K306;K383;K385;K405;K496;K529];R440]	6.68777e+06	6.92132e+06	5.04197e+06	5.94026e+06	7.13422e+06	4.47326e+06	0.0999845	0.153339				885	Deamidated [R413;Dimethyl [K183;K300;K306;K383;K385;K405;K496;K529];R440]	2	Deamidated [R413;R440]	0		0
P10637	Microtubule-associated protein tau OS=Mus musculus GN=Mapt PE=1 SV=3	Mapt	14	7	21	733	76.2	6.79	Dimethyl [K291;K309;K603;K609;K661]	2.19328e+06	2.0164e+06	2.25781e+06	2.32176e+06	1.46883e+06	2.38205e+06	0.0992343	0.160744				227	Dimethyl [K291;K309;K603;K609;K661]	0		0		0
Q60597	2-oxoglutarate dehydrogenase, mitochondrial OS=Mus musculus GN=Ogdh PE=1 SV=3	Ogdh	33	27	112	1023	116.4	6.83	Deamidated [R101;Dimethyl [R263;K1020;K1021];K291;K387;K488;K561;K564;K619;K697;K852;K860;K897;K907;K943;R364;R572];R851	3.24392e+07	3.12711e+07	2.36011e+07	3.13836e+07	3.05164e+07	2.03401e+07	0.099165	0.148424				1419	Deamidated [R101;Dimethyl [R263;K1020;K1021];K291;K387;K488;K561;K564;K619;K697;K852;K860;K897;K907;K943;R364;R572];R851	2	Deamidated [R101;R572]	3	Dimethyl [R263;R364;R851]	0
Q62351	Transferrin receptor protein 1 OS=Mus musculus GN=Tfrc PE=1 SV=1	Tfrc	47	29	137	763	85.7	6.57	Deamidated [R123;Dimethyl [K39;K109;K130;K136;K147;K163;K179;K269;K366;K376;K396;K421;K431;K442;K511;K517;K523;K53;K582;K603;K620;K668;K683;K720];R387;R403]	4.48277e+07	3.58534e+07	3.37266e+07	4.11518e+07	3.69077e+07	2.90418e+07	0.0991262	0.196383				1685	Deamidated [R123;Dimethyl [K39;K109;K130;K136;K147;K163;K179;K269;K366;K376;K396;K421;K431;K442;K511;K517;K523;K53;K582;K603;K620;K668;K683;K720];R387;R403]	2	Deamidated [R123;R403]	1	Dimethyl [R387]	0
P40630	Transcription factor A, mitochondrial OS=Mus musculus GN=Tfam PE=1 SV=2	Tfam	29	8	21	243	28	9.69	Dimethyl [K66;K103;K117;K130;K173;K180;K204];K95;K96	6.73057e+06	6.34514e+06	6.94886e+06	6.1816e+06	4.83752e+06	8.08424e+06	0.0985985	0.171586				145	Dimethyl [K66;K103;K117;K130;K173;K180;K204];K95;K96	0		0		0
P62908	40S ribosomal protein S3 OS=Mus musculus GN=Rps3 PE=1 SV=1	Rps3	77	22	118	243	26.7	9.66	Dimethyl [K18;K132;K141;K197;K202;K214;K227;K230];K62;K75;K90;R67;R76	6.31815e+07	7.95133e+07	8.85967e+07	6.42139e+07	7.6797e+07	7.35442e+07	0.0984681	0.236975				1073	Dimethyl [K18;K132;K141;K197;K202;K214;K227;K230];K62;K75;K90;R67;R76	0		2	Dimethyl [R67;R76]	0
P09411	Phosphoglycerate kinase 1 OS=Mus musculus GN=Pgk1 PE=1 SV=4	Pgk1	65	18	59	417	44.5	7.9	Deamidated [R123];Dimethyl [K30;K131;K133;K139;K146;K199;K216;K264;K267;K291;K297;K322;K323;K361;K382;K388;K406];K56;K91;K97	1.12289e+07	1.1082e+07	1.81068e+07	1.17281e+07	1.13321e+07	1.38309e+07	0.0978928	0.145928				1172	Deamidated [R123];Dimethyl [K30;K131;K133;K139;K146;K199;K216;K264;K267;K291;K297;K322;K323;K361;K382;K388;K406];K56;K91;K97	1	Deamidated [R123]	0		0
O55022	Membrane-associated progesterone receptor component 1 OS=Mus musculus GN=Pgrmc1 PE=1 SV=4	Pgrmc1	28	6	39	195	21.7	4.7	Deamidated [R47;Dimethyl [R47;K105];R67]	7.93742e+06	7.79145e+06	7.00388e+06	7.98444e+06	6.64987e+06	6.65867e+06	0.097655	0.39637				454	Deamidated [R47;Dimethyl [R47;K105];R67]	2	Deamidated [R47;R67]	1	Dimethyl [R47]	0
Q64521	Glycerol-3-phosphate dehydrogenase, mitochondrial OS=Mus musculus GN=Gpd2 PE=1 SV=2	Gpd2	21	11	29	727	80.9	6.61	Deamidated [R91];Dimethyl [K271;K348;K538;K606]	3.80594e+06	4.3454e+06	3.57758e+06	3.96906e+06	4.134e+06	2.94629e+06	0.0971635	0.216085				409	Deamidated [R91];Dimethyl [K271;K348;K538;K606]	1	Deamidated [R91]	0		0
Q9D1M7	Peptidyl-prolyl cis-trans isomerase FKBP11 OS=Mus musculus GN=Fkbp11 PE=1 SV=1	Fkbp11	42	4	10	201	22.1	9.36	Deamidated [R72];Dimethyl [R80;K108];K90	2.65494e+06	2.91784e+06	2.62111e+06	2.7121e+06	2.57288e+06	2.37837e+06	0.0969963	0.588939				101	Deamidated [R72];Dimethyl [R80;K108];K90	1	Deamidated [R72]	1	Dimethyl [R80]	0
Q61881	DNA replication licensing factor MCM7 OS=Mus musculus GN=Mcm7 PE=1 SV=1	Mcm7	15	8	15	719	81.2	6.37	Dimethyl [K28;K29]	2.75172e+06	3.64872e+06	4.04276e+06	3.03315e+06	4.04496e+06	2.70437e+06	0.0969448	0.150949				123	Dimethyl [K28;K29]	0		0		0
O35682	Myeloid-associated differentiation marker OS=Mus musculus GN=Myadm PE=1 SV=2	Myadm	10	3	9	320	35.3	8.31	Deamidated [R24]	4.03681e+06	3.83296e+06	2.99272e+06	4.37459e+06	3.60808e+06	2.39928e+06	0.0967153	0.122646				223	Deamidated [R24]	1	Deamidated [R24]	0		0
P35293	Ras-related protein Rab-18 OS=Mus musculus GN=Rab18 PE=1 SV=2	Rab18	32	7	24	206	23	5.36	Dimethyl [K168;K183]	6.55294e+06	7.62155e+06	6.14747e+06	6.8377e+06	7.13795e+06	5.14813e+06	0.0963828	0.215069				363	Dimethyl [K168;K183]	0		0		0
G5E829	Plasma membrane calcium-transporting ATPase 1 OS=Mus musculus GN=Atp2b1 PE=1 SV=1	Atp2b1	22	22	53	1220	134.7	5.91	Dimethyl [K19;K1134];K219;K237;K251;K252;K256;K476;K574;K62;K64;K773;K778;K806;K807	6.33106e+06	7.75772e+06	4.99296e+06	6.81026e+06	6.61976e+06	4.45489e+06	0.0960312	0.130829				808	Dimethyl [K19;K1134];K219;K237;K251;K252;K256;K476;K574;K62;K64;K773;K778;K806;K807	0		0		0
Q9R1Q7	Proteolipid protein 2 OS=Mus musculus GN=Plp2 PE=1 SV=1	Plp2	18	2	6	152	16.6	7.14		3.33663e+06	4.05855e+06	3.35001e+06	3.40689e+06	3.9183e+06	2.78826e+06	0.0951583	0.217513				91		0		0		0
Q791V5	Mitochondrial carrier homolog 2 OS=Mus musculus GN=Mtch2 PE=1 SV=1	Mtch2	47	11	35	303	33.5	8.25	Acetyl [N-Term];Deamidated [R119];Dimethyl [K25;K100;K111];K90	1.40567e+07	1.43179e+07	1.24637e+07	1.4252e+07	1.4348e+07	1.00753e+07	0.0946604	0.203242				503	Acetyl [N-Term];Deamidated [R119];Dimethyl [K25;K100;K111];K90	1	Deamidated [R119]	0		0
Q91VL8	Telomeric repeat-binding factor 2-interacting protein 1 OS=Mus musculus GN=Terf2ip PE=1 SV=1	Terf2ip	23	5	26	393	43.3	4.81	Deamidated [R130;Dimethyl [K111;K146;K205];R348]	2.45835e+06	1.53647e+06	1.24709e+06	1.86611e+06	1.34762e+06	1.53856e+06	0.0946147	0.106668				432	Deamidated [R130;Dimethyl [K111;K146;K205];R348]	2	Deamidated [R130;R348]	0		0
Q9CQQ7	ATP synthase F(0) complex subunit B1, mitochondrial OS=Mus musculus GN=Atp5f1 PE=1 SV=1	Atp5f1	41	13	50	256	28.9	9.06	Dimethyl [K70;K139;K144;K154;K162;K233;K238;K244;K248]	2.89294e+07	3.17662e+07	2.37307e+07	2.51977e+07	3.20633e+07	2.2187e+07	0.0942853	0.180111				586	Dimethyl [K70;K139;K144;K154;K162;K233;K238;K244;K248]	0		0		0
Q62426	Cystatin-B OS=Mus musculus GN=Cstb PE=1 SV=1	Cstb	35	3	5	98	11	7.39	Dimethyl [K56;K78;K89]	2.85862e+06	1.41079e+06	3.10021e+06	2.02642e+06	2.07034e+06	2.45653e+06	0.0929248	0.0890124				71	Dimethyl [K56;K78;K89]	0		0		0
P61022	Calcineurin B homologous protein 1 OS=Mus musculus GN=Chp1 PE=1 SV=2	1500003O03Rik;Chp1	32	4	11	195	22.4	5.1	Dimethyl [K178]	2.15364e+06	1.96468e+06	1.99892e+06	2.16655e+06	1.47599e+06	2.18076e+06	0.0927919	0.185914				278	Dimethyl [K178]	0		0		0
Q925H1	Zinc finger transcription factor Trps1 OS=Mus musculus GN=Trps1 PE=1 SV=1	Trps1	2	2	2	1281	140.9	7.59		203614	190956	146852	136686	164686	209505	0.0919558	0.149373				31		0		0		0
P62307	Small nuclear ribonucleoprotein F OS=Mus musculus GN=Snrpf PE=1 SV=1	Snrpf	24	2	18	86	9.7	4.67		4.26243e+06	4.68387e+06	4.82402e+06	4.2355e+06	4.24348e+06	4.42634e+06	0.0919062	0.729352				371		0		0		0
Q9JHU4	Cytoplasmic dynein 1 heavy chain 1 OS=Mus musculus GN=Dync1h1 PE=1 SV=2	Dync1h1	34	127	390	4644	531.7	6.42	Acetyl [N-Term];Deamidated [R483;Dimethyl [K30;K1015;K1076;K1109;K1146;K1261;K1263;K127;K1284;K1299;K1328;K1345;K1369;K1481;K1494;K1506;K1524;K1578;K1685;K1705;K1805;K1863;K1876;K1910;K1915;K2066;K2255;K233;K2347;K2559;K2587;K2599;K2631;K2700;K303;K3050;K3188;K3207;K335;K34;K3446;K3460;K3469;K3579;K3619;K3772;K3891;K3910;K392;K3921;K3943;K3948;K4201;K4226;K4281;K4340;K4397;K4439;K4455;K4500;K4599…	9.9943e+07	7.40658e+07	6.45942e+07	8.83182e+07	8.16814e+07	5.48225e+07	0.0912762	0.117465				4281	Acetyl [N-Term];Deamidated [R483;Dimethyl [K30;K1015;K1076;K1109;K1146;K1261;K1263;K127;K1284;K1299;K1328;K1345;K1369;K1481;K1494;K1506;K1524;K1578;K1685;K1705;K1805;K1863;K1876;K1910;K1915;K2066;K2255;K233;K2347;K2559;K2587;K2599;K2631;K2700;K303;K3050;K3188;K3207;K335;K34;K3446;K3460;K3469;K3579;K3619;K3772;K3891;K3910;K392;K3921;K3943;K3948;K4201;K4226;K4281;K4340;K4397;K4439;K4455;K4500;K4599…	11	Deamidated [R483;R977;R1018;R1176;R1316;R2283;R2465;R3382;R3580;R4398;R4426]	6	Dimethyl [R119;R483;R1270;R3618;R3773;R4426]	1	Methyl [R637]
Q6ZWM4	U6 snRNA-associated Sm-like protein LSm8 OS=Mus musculus GN=Lsm8 PE=1 SV=3	Naa38;Lsm8	72	5	15	96	10.4	4.48	Acetyl [N-Term]	1.92972e+06	1.71771e+06	2.35637e+06	1.9612e+06	1.53297e+06	2.15019e+06	0.0909691	0.174659				87	Acetyl [N-Term]	0		0		0
P62073	Mitochondrial import inner membrane translocase subunit Tim10 OS=Mus musculus GN=Timm10 PE=1 SV=1	Timm10	40	3	8	90	10.3	6.29	Dimethyl [K45;K68;K81]	2.02742e+06	1.95563e+06	2.20132e+06	1.88877e+06	1.44667e+06	2.64787e+06	0.0902125	0.128658				92	Dimethyl [K45;K68;K81]	0		0		0
Q9R0E2	Procollagen-lysine,2-oxoglutarate 5-dioxygenase 1 OS=Mus musculus GN=Plod1 PE=1 SV=1	Plod1	31	15	50	728	83.5	6.54	Deamidated [R276];Dimethyl [K78;K167;K186;K349;K477;K627;K716]	1.04702e+07	9.75349e+06	8.23864e+06	1.20973e+07	9.14139e+06	6.30889e+06	0.0900453	0.112261				923	Deamidated [R276];Dimethyl [K78;K167;K186;K349;K477;K627;K716]	1	Deamidated [R276]	0		0
Q61749	Translation initiation factor eIF-2B subunit delta OS=Mus musculus GN=Eif2b4 PE=1 SV=2	Eif2b4	14	4	13	524	57.6	9.25	Deamidated [R226];Dimethyl [K401;K467]	176543	216192	667624	186065	327699	346842	0.0896371	0.0463004				179	Deamidated [R226];Dimethyl [K401;K467]	1	Deamidated [R226]	0		0
P19783	Cytochrome c oxidase subunit 4 isoform 1, mitochondrial OS=Mus musculus GN=Cox4i1 PE=1 SV=2	Cox4i1	39	7	38	169	19.5	9.23	Dimethyl [K60;K159];K67;K78	3.18075e+07	3.15775e+07	2.61474e+07	2.86938e+07	2.69602e+07	2.82053e+07	0.0891323	0.390142				679	Dimethyl [K60;K159];K67;K78	0		0		0
P58242	Acid sphingomyelinase-like phosphodiesterase 3b OS=Mus musculus GN=Smpdl3b PE=1 SV=1	Smpdl3b	12	4	15	456	51.6	6.43	Deamidated [R323;Dimethyl [K261];R381]	1.39957e+06	1.30873e+06	1.14738e+06	1.28878e+06	1.40085e+06	967605	0.0888977	0.18624				249	Deamidated [R323;Dimethyl [K261];R381]	2	Deamidated [R323;R381]	0		0
Q3U9G9	Lamin-B receptor OS=Mus musculus GN=Lbr PE=1 SV=2	Lbr	21	13	38	626	71.4	9.36	Dimethyl [K111;K113;K114;K133;K151;K188;K200;K216;K395]	1.39481e+07	1.29272e+07	8.37768e+06	1.21411e+07	1.2764e+07	8.10319e+06	0.0888557	0.103457				586	Dimethyl [K111;K113;K114;K133;K151;K188;K200;K216;K395]	0		0		0
P19157	Glutathione S-transferase P 1 OS=Mus musculus GN=Gstp1 PE=1 SV=2	Gstp1	26	4	13	210	23.6	7.87	Deamidated [R101];Dimethyl [K103;K128;K141]	324932	391449	526830	365394	527683	290249	0.0866292	0.0959539				87	Deamidated [R101];Dimethyl [K103;K128;K141]	1	Deamidated [R101]	0		0
P11440	Cyclin-dependent kinase 1 OS=Mus musculus GN=Cdk1 PE=1 SV=3	Cdk1	27	7	14	297	34.1	8.43	Dimethyl [K20;K201;K266;K295];R36	2.07679e+06	1.46183e+06	2.77448e+06	1.84457e+06	1.80176e+06	2.11669e+06	0.0866184	0.113468				149	Dimethyl [K20;K201;K266;K295];R36	0		1	Dimethyl [R36]	0
P28656	Nucleosome assembly protein 1-like 1 OS=Mus musculus GN=Nap1l1 PE=1 SV=2	Nap1l1	47	11	72	391	45.3	4.46	Acetyl [N-Term];Deamidated [R117;Dimethyl [K7;K105;K116;K135;K147;K149;K176;K194];K32;K34;K72;R104;R117;R236]	2.44801e+07	2.57268e+07	3.87427e+07	2.26148e+07	2.63664e+07	3.42426e+07	0.0856826	0.113866				1304	Acetyl [N-Term];Deamidated [R117;Dimethyl [K7;K105;K116;K135;K147;K149;K176;K194];K32;K34;K72;R104;R117;R236]	2	Deamidated [R117;R236]	2	Dimethyl [R104;R117]	0
Q9WVE8	Protein kinase C and casein kinase substrate in neurons protein 2 OS=Mus musculus GN=Pacsin2 PE=1 SV=1	Pacsin2	26	10	22	486	55.8	5.2	Dimethyl [K72;K111;K253;K264;K275;K448;K455;K466;K81;R468]	6.35522e+06	4.07332e+06	3.72025e+06	5.2834e+06	3.52276e+06	4.33077e+06	0.0855827	0.105519				120	Dimethyl [K72;K111;K253;K264;K275;K448;K455;K466;K81;R468]	0		1	Dimethyl [R468]	0
Q9DB25	Dolichyl-phosphate beta-glucosyltransferase OS=Mus musculus GN=Alg5 PE=1 SV=1	Alg5	8	2	8	324	36.8	8.6	Dimethyl [K78]	1.41999e+06	1.27377e+06	915206	1.30947e+06	1.15868e+06	913670	0.085317	0.128279				141	Dimethyl [K78]	0		0		0
Q8BMK4	Cytoskeleton-associated protein 4 OS=Mus musculus GN=Ckap4 PE=1 SV=2	Ckap4	66	34	179	575	63.7	5.64	Deamidated [R60;Dimethyl [K21;K140;K170;K185;K192;K202;K239;K259;K270;K274;K312;K319;K335;K34;K35;K361;K374;K377;K420;K463;K513;K524;K539;K551];R127;R207;R240;R352;R409]	3.94971e+07	4.25923e+07	3.43583e+07	3.96279e+07	3.56466e+07	3.4342e+07	0.0842482	0.313451				2429	Deamidated [R60;Dimethyl [K21;K140;K170;K185;K192;K202;K239;K259;K270;K274;K312;K319;K335;K34;K35;K361;K374;K377;K420;K463;K513;K524;K539;K551];R127;R207;R240;R352;R409]	4	Deamidated [R60;R127;R240;R409]	4	Dimethyl [R127;R207;R240;R352]	0
Q8BGD8	Cytochrome c oxidase assembly factor 6 homolog OS=Mus musculus GN=Coa6 PE=1 SV=1	1810063B05Rik;Coa6	52	3	6	79	9.3	8.16	Dimethyl [K64]	571104	349809	532206	581230	392273	391708	0.083854	0.103777				118	Dimethyl [K64]	0		0		0
Q62186	Translocon-associated protein subunit delta OS=Mus musculus GN=Ssr4 PE=1 SV=1	Ssr4	37	6	28	172	18.9	5.78	Deamidated [R138];Dimethyl [K72;K94]	1.32623e+07	1.33598e+07	1.09078e+07	1.31104e+07	1.21597e+07	1.01852e+07	0.0837657	0.22708				372	Deamidated [R138];Dimethyl [K72;K94]	1	Deamidated [R138]	0		0
Q9QXT0	Protein canopy homolog 2 OS=Mus musculus GN=Cnpy2 PE=1 SV=1	Cnpy2	42	5	15	182	20.8	5.07		4.35701e+06	4.59814e+06	4.68634e+06	4.34672e+06	3.52693e+06	5.15638e+06	0.0827166	0.19682				393		0		0		0
Q9Z1R2	Large proline-rich protein BAG6 OS=Mus musculus GN=Bag6 PE=1 SV=1	Bag6	19	13	60	1154	121	5.71	Deamidated [R118;R317;R322;R991]	8.30278e+06	9.02568e+06	9.95698e+06	8.43236e+06	1.03174e+07	7.23381e+06	0.0818799	0.187923				626	Deamidated [R118;R317;R322;R991]	4	Deamidated [R118;R317;R322;R991]	0		0
Q8BGA9	Mitochondrial inner membrane protein OXA1L OS=Mus musculus GN=Oxa1l PE=1 SV=1	Oxa1l	4	2	4	433	48.2	9.61		1.68915e+06	1.9708e+06	1.4151e+06	1.55023e+06	1.85813e+06	1.37967e+06	0.0817769	0.165432				44		0		0		0
Q8BGT0	Osteopetrosis-associated transmembrane protein 1 OS=Mus musculus GN=Ostm1 PE=1 SV=1	Ostm1	7	2	5	338	38	6.39		539243	391983	435657	453177	362967	472765	0.0812944	0.171047				25		0		0		0
Q61024	Asparagine synthetase [glutamine-hydrolyzing] OS=Mus musculus GN=Asns PE=1 SV=3	Asns	36	19	64	561	64.2	6.58	Acetyl [N-Term];Deamidated [R300];Dimethyl [K162;K232;K244;K275;K350;K395;K478];R236	1.00792e+07	1.16597e+07	1.63745e+07	9.0868e+06	1.60475e+07	1.11524e+07	0.0809402	0.090903				1015	Acetyl [N-Term];Deamidated [R300];Dimethyl [K162;K232;K244;K275;K350;K395;K478];R236	1	Deamidated [R300]	1	Dimethyl [R236]	0
Q3ULD5	Methylcrotonoyl-CoA carboxylase beta chain, mitochondrial OS=Mus musculus GN=Mccc2 PE=1 SV=1	Mccc2	6	2	6	563	61.3	8	Dimethyl [K141]	413222	480004	360951	436370	361341	384431	0.0800432	0.217429				108	Dimethyl [K141]	0		0		0
Q61316	Heat shock 70 kDa protein 4 OS=Mus musculus GN=Hspa4 PE=1 SV=1	Hspa4	36	22	68	841	94.1	5.24	Deamidated [R390];Dimethyl [K44;K102;K135;K217;K235;K250;K251;K331;K332;K388;K422;K430;K669;K705;K712;K720;K734;K737;K765]	9.22699e+06	9.98586e+06	1.28219e+07	1.04433e+07	1.04054e+07	9.21107e+06	0.0797195	0.197887				1027	Deamidated [R390];Dimethyl [K44;K102;K135;K217;K235;K250;K251;K331;K332;K388;K422;K430;K669;K705;K712;K720;K734;K737;K765]	1	Deamidated [R390]	0		0
P10404	MLV-related proviral Env polyprotein OS=Mus musculus PE=1 SV=3	Env	9	3	19	641	69.6	7.96	Dimethyl [K193;K194;K362;K521]	1.72229e+06	1.64232e+06	1.3071e+06	1.51138e+06	1.27732e+06	1.6238e+06	0.0793584	0.189759				266	Dimethyl [K193;K194;K362;K521]	0		0		0
Q8R1A4	Dedicator of cytokinesis protein 7 OS=Mus musculus GN=Dock7 PE=1 SV=3	Dock7	2	2	4	2130	241.3	6.71	Dimethyl [K532]	288063	376176	206740	259361	297211	246495	0.0792001	0.109092				23	Dimethyl [K532]	0		0		0
Q61990	Poly(rC)-binding protein 2 OS=Mus musculus GN=Pcbp2 PE=1 SV=1	Pcbp2	52	7	69	362	38.2	6.79	Deamidated [R144;Dimethyl [K31;K115;K160;K172;K272;K319];K70;R330;R351]	1.71216e+07	1.44418e+07	1.28365e+07	1.65078e+07	1.50432e+07	1.0852e+07	0.0786985	0.131832				1686	Deamidated [R144;Dimethyl [K31;K115;K160;K172;K272;K319];K70;R330;R351]	3	Deamidated [R144;R330;R351]	0		0
Q6PAM1	Alpha-taxilin OS=Mus musculus GN=Txlna PE=1 SV=1	Txlna	20	5	17	554	62.3	6.74	Deamidated [R58;Dimethyl [K53;K111;K393;K403];R113]	935321	903297	1.18492e+06	922200	605301	1.52276e+06	0.0786775	0.0680127				250	Deamidated [R58;Dimethyl [K53;K111;K393;K403];R113]	2	Deamidated [R58;R113]	0		0
P15331	Peripherin OS=Mus musculus GN=Prph PE=1 SV=2	Prph	86	51	404	475	54.2	5.52	Deamidated [R26;Dimethyl [R26;K102;K118;K184;K193;K206;K221;K233;K234;K282;K292;K294;K373;K390;K402;K424;K439;K440;K461;K469];R111;R130;R173;R194;R205;R321;R334;R342;R345;R364];R401;R46;R81;R98	2.74576e+08	3.54605e+08	2.86868e+08	3.04739e+08	2.7173e+08	2.8641e+08	0.0786578	0.252588				4309	Deamidated [R26;Dimethyl [R26;K102;K118;K184;K193;K206;K221;K233;K234;K282;K292;K294;K373;K390;K402;K424;K439;K440;K461;K469];R111;R130;R173;R194;R205;R321;R334;R342;R345;R364];R401;R46;R81;R98	12	Deamidated [R26;R46;R98;R111;R130;R194;R205;R321;R334;R342;R345;R364]	8	Dimethyl [R26;R81;R111;R173;R194;R321;R345;R401]	0
Q9DBG3	AP-2 complex subunit beta OS=Mus musculus GN=Ap2b1 PE=1 SV=1	Ap2b1	34	17	72	937	104.5	5.38	Acetyl [N-Term];Dimethyl [K5;K11;K131;K261;K283;K312;K402;K538;K66;K67;K719;K808;K842;K855;K867;K878;K892;K917;K93;K936]	1.33932e+07	1.01725e+07	7.06707e+06	1.1726e+07	1.00939e+07	6.91614e+06	0.0780449	0.0785187				769	Acetyl [N-Term];Dimethyl [K5;K11;K131;K261;K283;K312;K402;K538;K66;K67;K719;K808;K842;K855;K867;K878;K892;K917;K93;K936]	0		0		0
Q8VDJ3	Vigilin OS=Mus musculus GN=Hdlbp PE=1 SV=1	Hdlbp	25	22	62	1268	141.7	6.87	Acetyl [N-Term];Dimethyl [K41;K1091;K1108;K1240;K1260;K1267];K159;K274;K360;K494;K50;K632;K67;K769;K779	1.06323e+07	8.33991e+06	8.83656e+06	1.04296e+07	7.20234e+06	8.87249e+06	0.0778249	0.155502				842	Acetyl [N-Term];Dimethyl [K41;K1091;K1108;K1240;K1260;K1267];K159;K274;K360;K494;K50;K632;K67;K769;K779	0		0		0
Q9Z2X1	Heterogeneous nuclear ribonucleoprotein F OS=Mus musculus GN=Hnrnpf PE=1 SV=3	Hnrnpf	43	13	66	415	45.7	5.49	Acetyl [N-Term];Deamidated [R294;Dimethyl [K14;K167;K200;K266;K347];K68;K72;K73;K98;R316]	3.27793e+07	3.22567e+07	3.27927e+07	3.21423e+07	3.03777e+07	3.02375e+07	0.0773112	1.23529				1293	Acetyl [N-Term];Deamidated [R294;Dimethyl [K14;K167;K200;K266;K347];K68;K72;K73;K98;R316]	2	Deamidated [R294;R316]	0		0
Q9D6R2	Isocitrate dehydrogenase [NAD] subunit alpha, mitochondrial OS=Mus musculus GN=Idh3a PE=1 SV=1	Idh3a	40	14	42	366	39.6	6.73	Dimethyl [K77;K100;K116;K134;K169;K214;K336;K339]	2.92916e+07	2.84511e+07	1.89435e+07	2.86406e+07	2.31459e+07	2.02783e+07	0.0773055	0.112302				292	Dimethyl [K77;K100;K116;K134;K169;K214;K336;K339]	0		0		0
Q8BGX2	Uncharacterized protein C19orf52 homolog OS=Mus musculus PE=1 SV=1	1810026J23Rik;Timm29	14	3	5	266	29.4	6.73		821434	935007	791785	845660	760972	805561	0.0767721	0.379278				80		0		0		0
Q8VBT0	Thioredoxin-related transmembrane protein 1 OS=Mus musculus GN=Tmx1 PE=1 SV=1	Tmx1	18	6	25	278	31.4	5.29	Dimethyl [K107;K130;K133;K221;K231]	1.20115e+07	1.09132e+07	8.25006e+06	1.10206e+07	1.10578e+07	7.5668e+06	0.0766474	0.114126				291	Dimethyl [K107;K130;K133;K221;K231]	0		0		0
P62281	40S ribosomal protein S11 OS=Mus musculus GN=Rps11 PE=1 SV=3	Rps11	66	16	91	158	18.4	10.3	Deamidated [R132];Dimethyl [K12;K107;K136];K20;K30;K32;K38;K45;K48;K58;K59;K79;Methyl [R132];R132	3.59339e+07	6.10943e+07	7.18803e+07	4.41222e+07	5.24268e+07	5.82596e+07	0.0758915	0.0829047				1094	Deamidated [R132];Dimethyl [K12;K107;K136];K20;K30;K32;K38;K45;K48;K58;K59;K79;Methyl [R132];R132	1	Deamidated [R132]	1	Dimethyl [R132]	1	Methyl [R132]
Q8VE99	Coiled-coil domain-containing protein 115 OS=Mus musculus GN=Ccdc115 PE=1 SV=1	Ccdc115	41	7	25	180	19.7	8.81	Acetyl [N-Term];Deamidated [R102];Dimethyl [K27]	1.76511e+06	2.47783e+06	2.27178e+06	2.33797e+06	1.76252e+06	2.06316e+06	0.0749677	0.148241				301	Acetyl [N-Term];Deamidated [R102];Dimethyl [K27]	1	Deamidated [R102]	0		0
Q64337	Sequestosome-1 OS=Mus musculus GN=Sqstm1 PE=1 SV=1	Sqstm1	40	12	85	442	48.1	5.21	Deamidated [R22;Dimethyl [K13;K157;K238;K437];Methyl [R107;R107;R110];R139;R183;R217];R46	1.23e+07	1.38729e+07	1.24911e+07	1.34191e+07	1.06236e+07	1.27967e+07	0.0748291	0.255448				1299	Deamidated [R22;Dimethyl [K13;K157;K238;K437];Methyl [R107;R107;R110];R139;R183;R217];R46	5	Deamidated [R22;R46;R139;R183;R217]	1	Dimethyl [R107]	2	Methyl [R107;R110]
Q80WJ7	Protein LYRIC OS=Mus musculus GN=Mtdh PE=1 SV=1	Mtdh	37	16	40	579	63.8	9.33	Deamidated [R367;Dimethyl [K45;K106;K184;K194;K247;K260;K263;K501;K523;K542;K544];R467]	9.7983e+06	1.09257e+07	7.40146e+06	9.42767e+06	9.32808e+06	7.71811e+06	0.0744228	0.143987				385	Deamidated [R367;Dimethyl [K45;K106;K184;K194;K247;K260;K263;K501;K523;K542;K544];R467]	2	Deamidated [R367;R467]	0		0
P50247	Adenosylhomocysteinase OS=Mus musculus GN=Ahcy PE=1 SV=3	Ahcy;Gm4737	15	6	13	432	47.7	6.54	Dimethyl [K103;K166;K188;K226;K389;K401];R233	1.84228e+06	839964	2.24307e+06	1.28834e+06	1.93598e+06	1.19251e+06	0.0742645	0.0528047				58	Dimethyl [K103;K166;K188;K226;K389;K401];R233	0		1	Dimethyl [R233]	0
P47738	Aldehyde dehydrogenase, mitochondrial OS=Mus musculus GN=Aldh2 PE=1 SV=1	Aldh2	42	17	60	519	56.5	7.62	Deamidated [R357];Dimethyl [K75;K211;K228;K282;K291;K370;K409;K416;K428;K430;K453;K508];K80;K83	1.39414e+07	1.52313e+07	1.0581e+07	1.45027e+07	1.2489e+07	1.06338e+07	0.0740903	0.133559				1120	Deamidated [R357];Dimethyl [K75;K211;K228;K282;K291;K370;K409;K416;K428;K430;K453;K508];K80;K83	1	Deamidated [R357]	0		0
Q8BWY3	Eukaryotic peptide chain release factor subunit 1 OS=Mus musculus GN=Etf1 PE=1 SV=4	Etf1	22	8	38	437	49	5.71	Acetyl [N-Term];Dimethyl [K16;K300;K310;K342;K395;K404]	6.98687e+06	6.06286e+06	7.63634e+06	7.63947e+06	6.49112e+06	5.5947e+06	0.0738424	0.172538				382	Acetyl [N-Term];Dimethyl [K16;K300;K310;K342;K395;K404]	0		0		0
P62962	Profilin-1 OS=Mus musculus GN=Pfn1 PE=1 SV=2	Pfn1	62	8	32	140	14.9	8.28	Deamidated [R75];Dimethyl [K54;K116;K126;K127];K70	1.08345e+07	9.67959e+06	1.81246e+07	9.42102e+06	1.54605e+07	1.1194e+07	0.0737794	0.074337				718	Deamidated [R75];Dimethyl [K54;K116;K126;K127];K70	1	Deamidated [R75]	0		0
Q8BFR4	N-acetylglucosamine-6-sulfatase OS=Mus musculus GN=Gns PE=1 SV=1	Gns	12	6	18	544	61.1	8.24	Dimethyl [K129;K494]	2.79822e+06	2.53409e+06	3.08844e+06	2.42668e+06	2.26541e+06	3.41782e+06	0.0736739	0.135077				128	Dimethyl [K129;K494]	0		0		0
Q6NZJ6	Eukaryotic translation initiation factor 4 gamma 1 OS=Mus musculus GN=Eif4g1 PE=1 SV=1	Eif4g1	30	29	140	1600	176	5.4	Acetyl [N-Term];Deamidated [R80;Dimethyl [K3;K1023;K1063;K1078;K1108;K1190;K1208;K1244;K1245;K1260;K1420;K1421];K197;K785;K799;K808;K911;K929;K948;K954;R1118;R117;R1436];R190;R238;R242;R660;R679;R685;R824	1.92278e+07	2.60934e+07	2.4174e+07	2.30806e+07	2.49848e+07	1.80516e+07	0.0734914	0.140625				1446	Acetyl [N-Term];Deamidated [R80;Dimethyl [K3;K1023;K1063;K1078;K1108;K1190;K1208;K1244;K1245;K1260;K1420;K1421];K197;K785;K799;K808;K911;K929;K948;K954;R1118;R117;R1436];R190;R238;R242;R660;R679;R685;R824	9	Deamidated [R80;R117;R238;R242;R679;R685;R824;R1118;R1436]	2	Dimethyl [R190;R660]	0
Q9DB20	ATP synthase subunit O, mitochondrial OS=Mus musculus GN=Atp5o PE=1 SV=1	Atp5o;LOC100047429;LOC102641678	75	18	76	213	23.3	9.99	Deamidated [R117];Dimethyl [K51;K100;K158;K162;K172;K176;K192;K199];K53;K84;K97;R188	4.07305e+07	4.34361e+07	4.64242e+07	3.93977e+07	3.80718e+07	4.70551e+07	0.0728982	0.266616				1469	Deamidated [R117];Dimethyl [K51;K100;K158;K162;K172;K176;K192;K199];K53;K84;K97;R188	1	Deamidated [R117]	1	Dimethyl [R188]	0
Q9D8X2	Coiled-coil domain-containing protein 124 OS=Mus musculus GN=Ccdc124 PE=1 SV=1	Ccdc124	26	5	18	217	25.3	9.64	Deamidated [R157];Dimethyl [K217]	2.8214e+06	3.85045e+06	5.06885e+06	2.50023e+06	3.68087e+06	5.14309e+06	0.0727851	0.0654607				195	Deamidated [R157];Dimethyl [K217]	1	Deamidated [R157]	0		0
P70280	Vesicle-associated membrane protein 7 OS=Mus musculus GN=Vamp7 PE=1 SV=1	Vamp7	10	2	2	220	25	8.6	Dimethyl [K83;K137]	497009	525814	407096	473497	589685	328185	0.0717951	0.0947163				27	Dimethyl [K83;K137]	0		0		0
P61979	Heterogeneous nuclear ribonucleoprotein K OS=Mus musculus GN=Hnrnpk PE=1 SV=1	Hnrnpk	63	30	281	463	50.9	5.54	Acetyl [N-Term];Deamidated [R22;Dimethyl [K21;K102;K103;K139;K163;K198;K207;K219;K34;K396;K405;K422;K456];Methyl [R22;R22;R221;R221];R35;R37;R433];R69;R86	1.61338e+08	1.30071e+08	1.33962e+08	1.33808e+08	1.26301e+08	1.43359e+08	0.071516	0.25691				3549	Acetyl [N-Term];Deamidated [R22;Dimethyl [K21;K102;K103;K139;K163;K198;K207;K219;K34;K396;K405;K422;K456];Methyl [R22;R22;R221;R221];R35;R37;R433];R69;R86	5	Deamidated [R22;R35;R69;R86;R433]	5	Dimethyl [R22;R35;R37;R69;R221]	3	Methyl [R22;R35;R221]
O08807	Peroxiredoxin-4 OS=Mus musculus GN=Prdx4 PE=1 SV=1	Prdx4	64	15	128	274	31	7.15	Deamidated [R50;Dimethyl [R50;K102;K189;K211;K243;K253;K266];K81;K86;Methyl [R215];R167;R168;R176;R176]	5.61191e+07	5.1765e+07	4.26384e+07	5.6631e+07	4.38326e+07	4.30111e+07	0.0714397	0.153581				1624	Deamidated [R50;Dimethyl [R50;K102;K189;K211;K243;K253;K266];K81;K86;Methyl [R215];R167;R168;R176;R176]	4	Deamidated [R50;R167;R168;R176]	3	Dimethyl [R50;R168;R176]	1	Methyl [R215]
Q9CX34	Protein SGT1 homolog OS=Mus musculus GN=Sugt1 PE=1 SV=3	Sugt1	15	3	13	336	38.1	5.45	Deamidated [R51];Dimethyl [K36]	250478	228827	260225	245082	244906	214309	0.0711708	0.348889				316	Deamidated [R51];Dimethyl [K36]	1	Deamidated [R51]	0		0
Q8R3H7	Heparan sulfate 2-O-sulfotransferase 1 OS=Mus musculus GN=Hs2st1 PE=1 SV=2	Hs2st1	13	3	5	356	41.8	8.57	Dimethyl [K213]	486633	429352	310453	430651	493318	263383	0.071057	0.0742273				108	Dimethyl [K213]	0		0		0
Q9CPP6	NADH dehydrogenase [ubiquinone] 1 alpha subcomplex subunit 5 OS=Mus musculus GN=Ndufa5 PE=1 SV=3	Ndufa5	20	2	12	116	13.4	8.1	Dimethyl [K30]	4.3301e+06	4.7165e+06	4.7092e+06	4.50846e+06	3.71462e+06	4.95571e+06	0.0708866	0.213331				195	Dimethyl [K30]	0		0		0
Q60932	Voltage-dependent anion-selective channel protein 1 OS=Mus musculus GN=Vdac1 PE=1 SV=3	Vdac1	72	25	217	296	32.3	8.43	Deamidated [R76;Dimethyl [K41;K109;K122;K123;K187;K210;K214;K249;K265;K269;K279;K287];K45;K47;K66;K74;K87;R106;R133;R152;R176;R231];R76	2.06046e+08	1.86343e+08	1.75301e+08	2.04828e+08	1.64739e+08	1.72271e+08	0.0704943	0.235973				4359	Deamidated [R76;Dimethyl [K41;K109;K122;K123;K187;K210;K214;K249;K265;K269;K279;K287];K45;K47;K66;K74;K87;R106;R133;R152;R176;R231];R76	4	Deamidated [R76;R106;R152;R231]	3	Dimethyl [R76;R133;R176]	0
Q9JIF0	Protein arginine N-methyltransferase 1 OS=Mus musculus GN=Prmt1 PE=1 SV=1	Prmt1	35	10	23	371	42.4	5.43	Dimethyl [K113;K128;K233;K243;K253;K342]	6.17205e+06	4.66548e+06	6.49532e+06	6.0171e+06	5.37293e+06	4.99869e+06	0.070282	0.157112				236	Dimethyl [K113;K128;K233;K243;K253;K342]	0		0		0
P70699	Lysosomal alpha-glucosidase OS=Mus musculus GN=Gaa PE=1 SV=2	Gaa	18	11	35	953	106.2	5.83	Deamidated [R456;Dimethyl [K162;K760;K769];R412;R725;R838]	3.98263e+06	3.90676e+06	3.36046e+06	3.39274e+06	3.53589e+06	3.76773e+06	0.0700455	0.322658				214	Deamidated [R456;Dimethyl [K162;K760;K769];R412;R725;R838]	3	Deamidated [R456;R725;R838]	2	Dimethyl [R412;R725]	0
Q99PL5	Ribosome-binding protein 1 OS=Mus musculus GN=Rrbp1 PE=1 SV=2	Rrbp1	28	37	159	1605	172.8	9.33	Deamidated [R1000;Dimethyl [K148;K1002;K1011;K1012;K1013;K1021;K1022;K1135;K1147;K1264;K1342;K1346;K1356;K1368;K1420;K1440;K1445;K1484;K1505;K1526];K166;K742;K752;K761;K823;K829;K880;K890;K923;R1188;R1314;R1331;R1454]	2.58158e+07	3.10055e+07	2.39139e+07	3.03796e+07	2.40596e+07	2.26401e+07	0.070008	0.153407				2448	Deamidated [R1000;Dimethyl [K148;K1002;K1011;K1012;K1013;K1021;K1022;K1135;K1147;K1264;K1342;K1346;K1356;K1368;K1420;K1440;K1445;K1484;K1505;K1526];K166;K742;K752;K761;K823;K829;K880;K890;K923;R1188;R1314;R1331;R1454]	5	Deamidated [R1000;R1188;R1314;R1331;R1454]	1	Dimethyl [R1314]	0
Q9JKR6	Hypoxia up-regulated protein 1 OS=Mus musculus GN=Hyou1 PE=1 SV=1	Hyou1	43	41	155	999	111.1	5.19	Deamidated [R451;Dimethyl [K51;K251;K285;K340;K342;K398;K402;K407;K428;K530;K537;K576;K62;K651;K655;K660;K665;K669;K67;K722;K75;K753;K774;K795;K803;K859;K883;K889;K908;K91;K94;K940];R119;R768;R768];R900	6.4217e+07	6.72846e+07	4.9494e+07	6.25171e+07	5.56415e+07	5.31619e+07	0.0698929	0.171154				2471	Deamidated [R451;Dimethyl [K51;K251;K285;K340;K342;K398;K402;K407;K428;K530;K537;K576;K62;K651;K655;K660;K665;K669;K67;K722;K75;K753;K774;K795;K803;K859;K883;K889;K908;K91;K94;K940];R119;R768;R768];R900	2	Deamidated [R451;R768]	3	Dimethyl [R119;R768;R900]	0
Q99P72	Reticulon-4 OS=Mus musculus GN=Rtn4 PE=1 SV=2	Rtn4	15	10	47	1162	126.5	4.54	Dimethyl [K59;K1060;K1074;K1141;K1144;K1149];K701;K704;K939;K941	3.02353e+07	3.06813e+07	2.64837e+07	3.07259e+07	2.87398e+07	2.40588e+07	0.0698757	0.217375				752	Dimethyl [K59;K1060;K1074;K1141;K1144;K1149];K701;K704;K939;K941	0		0		0
Q80UW2	F-box only protein 2 OS=Mus musculus GN=Fbxo2 PE=1 SV=1	Fbxo2	14	2	7	297	33.7	4.28	Deamidated [R111]	666037	645183	714732	724877	424955	862398	0.0697714	0.0792945				44	Deamidated [R111]	1	Deamidated [R111]	0		0
O35465	Peptidyl-prolyl cis-trans isomerase FKBP8 OS=Mus musculus GN=Fkbp8 PE=1 SV=2	Fkbp8	26	9	37	402	43.5	5.16	Dimethyl [K239;K246;K261;K297;K304]	7.25007e+06	7.51926e+06	5.95048e+06	6.61582e+06	6.87404e+06	6.17024e+06	0.0697301	0.240358				650	Dimethyl [K239;K246;K261;K297;K304]	0		0		0
Q9WUP7	Ubiquitin carboxyl-terminal hydrolase isozyme L5 OS=Mus musculus GN=Uchl5 PE=1 SV=2	Uchl5	21	6	20	329	37.6	5.33	Dimethyl [K81;K277;K315]	2.49256e+06	2.07798e+06	3.84968e+06	2.07243e+06	2.63985e+06	3.15401e+06	0.0695286	0.0772188				130	Dimethyl [K81;K277;K315]	0		0		0
P61358	60S ribosomal protein L27 OS=Mus musculus GN=Rpl27 PE=1 SV=2	Rpl27;LOC108167922	60	9	60	136	15.8	10.56	Deamidated [R36;Dimethyl [K3;K52;K59;K6;K9;K93;K98];R36;R48]	5.59911e+07	5.9276e+07	6.69503e+07	5.24181e+07	4.83545e+07	7.58886e+07	0.0693798	0.117941				220	Deamidated [R36;Dimethyl [K3;K52;K59;K6;K9;K93;K98];R36;R48]	2	Deamidated [R36;R48]	1	Dimethyl [R36]	0
Q8K3J1	NADH dehydrogenase [ubiquinone] iron-sulfur protein 8, mitochondrial OS=Mus musculus GN=Ndufs8 PE=1 SV=1	Ndufs8	24	5	18	212	24	6.21	Deamidated [R135];Dimethyl [K90;K151]	4.29246e+06	2.87169e+06	2.27639e+06	3.15761e+06	2.28783e+06	3.36362e+06	0.0692088	0.0765837				197	Deamidated [R135];Dimethyl [K90;K151]	1	Deamidated [R135]	0		0
Q8BX17	Gem-associated protein 5 OS=Mus musculus GN=Gemin5 PE=1 SV=2	Gemin5	10	11	24	1502	166.5	6.71	Deamidated [R569];Dimethyl [K293;K1056;K1182];K524;K979	2.35834e+06	1.9982e+06	1.13448e+06	2.09565e+06	2.5136e+06	881264	0.0679029	0.0408584				332	Deamidated [R569];Dimethyl [K293;K1056;K1182];K524;K979	1	Deamidated [R569]	0		0
P62874	Guanine nucleotide-binding protein G(I)/G(S)/G(T) subunit beta-1 OS=Mus musculus GN=Gnb1 PE=1 SV=3	Gnb1	62	10	110	340	37.4	6	Acetyl [N-Term];Deamidated [R42;Dimethyl [K15;K209;K23;K280;K301;K337];K78;K89;R150;R251]	3.57159e+07	4.27538e+07	3.57718e+07	3.85011e+07	3.95054e+07	3.11842e+07	0.0678921	0.187767				2373	Acetyl [N-Term];Deamidated [R42;Dimethyl [K15;K209;K23;K280;K301;K337];K78;K89;R150;R251]	3	Deamidated [R42;R150;R251]	0		0
Q8BH97	Reticulocalbin-3 OS=Mus musculus GN=Rcn3 PE=1 SV=1	Rcn3	10	2	4	328	38	4.88		920934	800711	944638	847171	597552	1.19592e+06	0.0674585	0.079779				19		0		0		0
Q9JKV1	Proteasomal ubiquitin receptor ADRM1 OS=Mus musculus GN=Adrm1 PE=1 SV=2	Adrm1	14	5	13	407	42	5.07	Acetyl [N-Term];Deamidated [R84];Dimethyl [K83]	2.02969e+06	2.03813e+06	3.12968e+06	2.04332e+06	2.49282e+06	2.21078e+06	0.0670929	0.108517				278	Acetyl [N-Term];Deamidated [R84];Dimethyl [K83]	1	Deamidated [R84]	0		0
Q9QUJ7	Long-chain-fatty-acid--CoA ligase 4 OS=Mus musculus GN=Acsl4 PE=1 SV=2	Acsl4	47	26	94	711	79	8.28	Deamidated [R516;Dimethyl [K49;K148;K150;K211;K223;K231;K354;K367;K426;K427;K498;K500;K512;K532;K54;K587;K593;K621;K622;K651;K690];R549]	2.79711e+07	2.40683e+07	1.68711e+07	2.88802e+07	2.38176e+07	1.43657e+07	0.0669626	0.062867				1462	Deamidated [R516;Dimethyl [K49;K148;K150;K211;K223;K231;K354;K367;K426;K427;K498;K500;K512;K532;K54;K587;K593;K621;K622;K651;K690];R549]	2	Deamidated [R516;R549]	0		0
Q99020	Heterogeneous nuclear ribonucleoprotein A/B OS=Mus musculus GN=Hnrnpab PE=1 SV=1	Hnrnpab	62	23	116	285	30.8	7.91	Deamidated [R250];Dimethyl [K88;K107;K124;K131;K136;K174;K195;K208;K214;K215;K220;K228;K232;K237;K271];K89;K92;K97;Methyl [R250;R176;R250;R253;R255;R258;R258]	6.30884e+07	4.89525e+07	5.97729e+07	5.61542e+07	4.46822e+07	6.40415e+07	0.0667159	0.130281				1026	Deamidated [R250];Dimethyl [K88;K107;K124;K131;K136;K174;K195;K208;K214;K215;K220;K228;K232;K237;K271];K89;K92;K97;Methyl [R250;R176;R250;R253;R255;R258;R258]	1	Deamidated [R250]	5	Dimethyl [R176;R250;R253;R255;R258]	4	Methyl [R250;R253;R255;R258]
Q921H8	3-ketoacyl-CoA thiolase A, peroxisomal OS=Mus musculus GN=Acaa1a PE=1 SV=1	Acaa1a	27	6	11	424	43.9	8.44	Deamidated [R249];Dimethyl [K234;K237;K238;K259]	348649	384336	345352	519623	239473	323770	0.0666383	0.0709093				262	Deamidated [R249];Dimethyl [K234;K237;K238;K259]	1	Deamidated [R249]	0		0
Q6DFW4	Nucleolar protein 58 OS=Mus musculus GN=Nop58 PE=1 SV=1	Nop58	23	9	34	536	60.3	8.34	Deamidated [R388];Dimethyl [K67;K206;K310;K323;K353;K441]	3.99893e+06	3.59731e+06	2.96195e+06	3.78108e+06	4.6617e+06	2.10514e+06	0.0665023	0.0631741				516	Deamidated [R388];Dimethyl [K67;K206;K310;K323;K353;K441]	1	Deamidated [R388]	0		0
Q8BTV2	Cleavage and polyadenylation specificity factor subunit 7 OS=Mus musculus GN=Cpsf7 PE=1 SV=2	Cpsf7	10	3	5	471	52	8	Dimethyl [K140;K342;R343]	602709	773998	640235	633311	588899	699156	0.0652816	0.192074				48	Dimethyl [K140;K342;R343]	0		1	Dimethyl [R343]	0
Q80ZK0	28S ribosomal protein S10, mitochondrial OS=Mus musculus GN=Mrps10 PE=1 SV=1	Mrps10	17	2	2	160	18.7	8.84	Dimethyl [K59;K133]	441340	598237	351345	386228	498879	420345	0.0652599	0.0941706				43	Dimethyl [K59;K133]	0		0		0
Q9WV32	Actin-related protein 2/3 complex subunit 1B OS=Mus musculus GN=Arpc1b PE=1 SV=4	Arpc1b	38	9	31	372	41	8.35	Acetyl [N-Term];Dimethyl [K18;K165;K174;K326;K339];K37;K82;K87	6.40791e+06	4.92999e+06	5.01879e+06	7.86964e+06	5.18639e+06	3.39231e+06	0.0651608	0.0609062				329	Acetyl [N-Term];Dimethyl [K18;K165;K174;K326;K339];K37;K82;K87	0		0		0
O35841	Apoptosis inhibitor 5 OS=Mus musculus GN=Api5 PE=1 SV=2	Api5	25	11	28	504	56.8	5.92	Dimethyl [K25;K169;K180;K181];K36;K84	6.06502e+06	5.36264e+06	4.79148e+06	6.0477e+06	5.6322e+06	3.99767e+06	0.0648937	0.112629				562	Dimethyl [K25;K169;K180;K181];K36;K84	0		0		0
Q9JJZ2	Tubulin alpha-8 chain OS=Mus musculus GN=Tuba8 PE=1 SV=1	Tuba8	40	2	122	449	50	5.1	Deamidated [R105;Dimethyl [K96;K280;K336;K352;K370;K394;K401];Methyl [R105];R215;R264;R339;R390;R422]	1.18688e+06	877324	864332	1.33557e+06	887937	663233	0.0648117	0.0689163				1882	Deamidated [R105;Dimethyl [K96;K280;K336;K352;K370;K394;K401];Methyl [R105];R215;R264;R339;R390;R422]	4	Deamidated [R105;R264;R390;R422]	2	Dimethyl [R215;R339]	1	Methyl [R105]
Q8BYK6	YTH domain-containing family protein 3 OS=Mus musculus GN=Ythdf3 PE=1 SV=2	Ythdf3	6	1	10	585	63.9	9.04	Acetyl [N-Term];Dimethyl [K11;K414]	293134	164863	200419	213866	192607	205768	0.0641537	0.0923507				54	Acetyl [N-Term];Dimethyl [K11;K414]	0		0		0
Q04750	DNA topoisomerase 1 OS=Mus musculus GN=Top1 PE=1 SV=2	Top1	23	16	66	767	90.8	9.33	Acetyl [N-Term];Deamidated [R17;Dimethyl [K241;K247;K312;K356;K390;K495;K589;K605;K617;K652];R510]	7.75704e+06	8.93155e+06	7.64968e+06	8.36936e+06	7.97689e+06	6.95362e+06	0.0637035	0.233094				840	Acetyl [N-Term];Deamidated [R17;Dimethyl [K241;K247;K312;K356;K390;K495;K589;K605;K617;K652];R510]	2	Deamidated [R17;R510]	0		0
Q8VEM8	Phosphate carrier protein, mitochondrial OS=Mus musculus GN=Slc25a3 PE=1 SV=1	Slc25a3	41	16	87	357	39.6	9.26	Deamidated [R112;Dimethyl [K94;K107;K132;K140;K204;K213;K229;K247;K290;K350;K351];K96;R196]	8.5143e+07	8.76954e+07	6.42153e+07	8.12617e+07	8.5874e+07	6.01974e+07	0.0636031	0.107176				753	Deamidated [R112;Dimethyl [K94;K107;K132;K140;K204;K213;K229;K247;K290;K350;K351];K96;R196]	2	Deamidated [R112;R196]	0		0
Q9QZD9	Eukaryotic translation initiation factor 3 subunit I OS=Mus musculus GN=Eif3i PE=1 SV=1	Eif3i	56	15	99	325	36.4	5.64	Deamidated [R227;Dimethyl [K85;K176;K185;K208;K224;K298];Methyl [R227;R227;R230;R230];R261]	1.84692e+07	2.18008e+07	2.62523e+07	2.05061e+07	2.04269e+07	2.21116e+07	0.0635382	0.157465				1142	Deamidated [R227;Dimethyl [K85;K176;K185;K208;K224;K298];Methyl [R227;R227;R230;R230];R261]	3	Deamidated [R227;R230;R261]	2	Dimethyl [R227;R230]	2	Methyl [R227;R230]
Q9CR60	Vesicle transport protein GOT1B OS=Mus musculus GN=Golt1b PE=1 SV=1	Golt1b	20	2	7	138	15.4	10.58	Dimethyl [R111;K130]	853809	1.17423e+06	731022	777586	1.08266e+06	763387	0.0631847	0.0864057				69	Dimethyl [R111;K130]	0		1	Dimethyl [R111]	0
Q8CIN4	Serine/threonine-protein kinase PAK 2 OS=Mus musculus GN=Pak2 PE=1 SV=1	Pak2	22	4	18	524	57.9	5.77	Acetyl [N-Term];Dimethyl [K10;K191;K216;K399;K504;K517]	1.07996e+06	1.08994e+06	1.25764e+06	1.22203e+06	904778	1.17411e+06	0.063151	0.153814				354	Acetyl [N-Term];Dimethyl [K10;K191;K216;K399;K504;K517]	0		0		0
Q99J47	Dehydrogenase/reductase SDR family member 7B OS=Mus musculus GN=Dhrs7b PE=1 SV=1	Dhrs7b	20	5	12	323	35	9.63	Dimethyl [K280;K281]	2.4277e+06	1.74356e+06	1.65632e+06	1.97052e+06	2.1752e+06	1.43816e+06	0.0618852	0.088123				150	Dimethyl [K280;K281]	0		0		0
O09044	Synaptosomal-associated protein 23 OS=Mus musculus GN=Snap23 PE=1 SV=1	Snap23	24	3	4	210	23.2	4.98	Dimethyl [K40;K185]	487281	452900	326733	478931	306476	433026	0.0606721	0.0813317				109	Dimethyl [K40;K185]	0		0		0
Q9CX86	Heterogeneous nuclear ribonucleoprotein A0 OS=Mus musculus GN=Hnrnpa0 PE=1 SV=1	Hnrnpa0	54	13	82	305	30.5	9.31	Deamidated [R46;Dimethyl [K45;K106;K126;K133;K137;K154;K159;K172;K176;K80;R293];R81;R81]	1.99316e+07	2.02136e+07	2.23049e+07	2.07021e+07	1.97353e+07	1.94021e+07	0.0603263	0.445189				836	Deamidated [R46;Dimethyl [K45;K106;K126;K133;K137;K154;K159;K172;K176;K80;R293];R81;R81]	2	Deamidated [R46;R81]	2	Dimethyl [R81;R293]	0
Q9QYI3	DnaJ homolog subfamily C member 7 OS=Mus musculus GN=Dnajc7 PE=1 SV=2	Dnajc7	57	23	68	494	56.4	6.49	Acetyl [N-Term];Deamidated [R26;Dimethyl [K25;K147;K228;K32;K322;K329;K390;K398;K399;K41;K42;K422;K426];K53;R308;R349;R446];R68;R79	1.13157e+07	9.39355e+06	8.18211e+06	8.76669e+06	1.14154e+07	7.66831e+06	0.0601807	0.0998149				783	Acetyl [N-Term];Deamidated [R26;Dimethyl [K25;K147;K228;K32;K322;K329;K390;K398;K399;K41;K42;K422;K426];K53;R308;R349;R446];R68;R79	4	Deamidated [R26;R68;R349;R446]	2	Dimethyl [R79;R308]	0
O35887	Calumenin OS=Mus musculus GN=Calu PE=1 SV=1	Calu	25	8	37	315	37	4.67	Dimethyl [K70;K251;K255;K281;K284];K79;K84;K94;K98;R72	1.31022e+07	9.00305e+06	9.57068e+06	1.03197e+07	7.40323e+06	1.30418e+07	0.0600764	0.0725417				403	Dimethyl [K70;K251;K255;K281;K284];K79;K84;K94;K98;R72	0		1	Dimethyl [R72]	0
Q91VN4	MICOS complex subunit Mic25 OS=Mus musculus GN=Chchd6 PE=1 SV=2	Chchd6	39	8	23	273	29.8	8.41	Deamidated [R141];Dimethyl [R230;K261];R247	4.48045e+06	3.31831e+06	2.99096e+06	3.87888e+06	2.92776e+06	3.46004e+06	0.0594915	0.101387				294	Deamidated [R141];Dimethyl [R230;K261];R247	1	Deamidated [R141]	2	Dimethyl [R230;R247]	0
Q61941	NAD(P) transhydrogenase, mitochondrial OS=Mus musculus GN=Nnt PE=1 SV=2	Nnt	24	19	67	1086	113.8	7.64	Deamidated [R107];Dimethyl [K84;K100;K117;K127;K202;K224;K247;K279;K290;K358;K366;K394;K442;K462;K471;K939]	1.18746e+07	1.45159e+07	9.85526e+06	1.16232e+07	1.44372e+07	8.94828e+06	0.0593306	0.0817249				1066	Deamidated [R107];Dimethyl [K84;K100;K117;K127;K202;K224;K247;K279;K290;K358;K366;K394;K442;K462;K471;K939]	1	Deamidated [R107]	0		0
Q9D1D4	Transmembrane emp24 domain-containing protein 10 OS=Mus musculus GN=Tmed10 PE=1 SV=1	Tmed10	40	9	35	219	24.9	6.7	Deamidated [R45];Dimethyl [R45;K127;K140;K143;K169];K50;K87;K92;R116;R153	9.42574e+06	1.10349e+07	1.0693e+07	9.57516e+06	1.07726e+07	9.54198e+06	0.0587718	0.259475				182	Deamidated [R45];Dimethyl [R45;K127;K140;K143;K169];K50;K87;K92;R116;R153	1	Deamidated [R45]	3	Dimethyl [R45;R116;R153]	0
Q8R3S6	Exocyst complex component 1 OS=Mus musculus GN=Exoc1 PE=1 SV=4	Exoc1	2	2	4	894	101.8	6.52	Dimethyl [K423;K430]	152176	116202	148509	176141	138717	95204.7	0.0583115	0.0712187				53	Dimethyl [K423;K430]	0		0		0
Q99LF4	tRNA-splicing ligase RtcB homolog OS=Mus musculus GN=Rtcb PE=1 SV=1	D10Wsu52e;Rtcb	41	16	64	505	55.2	7.23	Deamidated [R198];Dimethyl [K14;K140;K158;K17;K190;K279;K308;K357;K366;K476;K492];K67	2.21495e+07	2.0733e+07	1.86612e+07	2.22385e+07	1.84972e+07	1.8459e+07	0.0581868	0.195063				784	Deamidated [R198];Dimethyl [K14;K140;K158;K17;K190;K279;K308;K357;K366;K476;K492];K67	1	Deamidated [R198]	0		0
Q61753	D-3-phosphoglycerate dehydrogenase OS=Mus musculus GN=Phgdh PE=1 SV=3	Phgdh	34	16	66	533	56.5	6.54	Deamidated [R380];Dimethyl [K38;K289;K364;K384;K394];K69;K91;R75	2.77858e+07	2.53988e+07	2.50773e+07	2.92269e+07	2.67478e+07	2.00647e+07	0.0580387	0.124732				1265	Deamidated [R380];Dimethyl [K38;K289;K364;K384;K394];K69;K91;R75	1	Deamidated [R380]	1	Dimethyl [R75]	0
P21126	Ubiquitin-like protein 4A OS=Mus musculus GN=Ubl4a PE=1 SV=1	Ubl4;Ubl4a;Slc10a3-ubl4;Gm38419;SlcUbl4a;Gm44504	44	6	15	157	17.8	8.44	Dimethyl [K33;K101;K153];K66;K72;K76	3.16884e+06	3.2701e+06	4.02578e+06	3.74339e+06	3.12222e+06	3.16461e+06	0.0578702	0.158091				156	Dimethyl [K33;K101;K153];K66;K72;K76	0		0		0
Q8K409	DNA polymerase beta OS=Mus musculus GN=Polb PE=1 SV=3	Polb	24	6	12	335	38.3	8.85	Dimethyl [K72;K168;K206;K230;K234];K81;R89	1.79571e+06	1.56203e+06	2.27654e+06	1.98987e+06	1.66504e+06	1.70906e+06	0.0577952	0.118418				25	Dimethyl [K72;K168;K206;K230;K234];K81;R89	0		1	Dimethyl [R89]	0
P84091	AP-2 complex subunit mu OS=Mus musculus GN=Ap2m1 PE=1 SV=1	Ap2m1	35	13	41	435	49.6	9.54	Deamidated [R253;Dimethyl [K11;K139;K213;K281;K312;K319;K339;K354;K378];R383]	1.06257e+07	9.39773e+06	7.09473e+06	1.05255e+07	9.29668e+06	6.43487e+06	0.0566991	0.0724879				259	Deamidated [R253;Dimethyl [K11;K139;K213;K281;K312;K319;K339;K354;K378];R383]	2	Deamidated [R253;R383]	0		0
Q3V3R1	Monofunctional C1-tetrahydrofolate synthase, mitochondrial OS=Mus musculus GN=Mthfd1l PE=1 SV=2	Mthfd1l	49	41	158	977	105.7	7.02	Deamidated [R50;Dimethyl [R50;K145;K167;K173;K176;K188;K204;K310;K392;K396;K406;K412;K428;K444;K559;K721;K762;K763;K782;K817;K835;K867;K879;K890;K908];K91;R191;R529];R558;R75;R818;R893	4.3698e+07	4.33449e+07	3.00196e+07	4.15379e+07	4.18711e+07	2.91185e+07	0.0556698	0.0789731				2137	Deamidated [R50;Dimethyl [R50;K145;K167;K173;K176;K188;K204;K310;K392;K396;K406;K412;K428;K444;K559;K721;K762;K763;K782;K817;K835;K867;K879;K890;K908];K91;R191;R529];R558;R75;R818;R893	3	Deamidated [R50;R75;R529]	5	Dimethyl [R50;R191;R558;R818;R893]	0
P63024	Vesicle-associated membrane protein 3 OS=Mus musculus GN=Vamp3 PE=1 SV=1	Vamp3	55	3	29	103	11.5	8.5	Acetyl [N-Term];Deamidated [R18;Dimethyl [R18;K70];R34;R53;R53]	1.02653e+06	1.35149e+06	710697	889543	1.12914e+06	874903	0.0553602	0.0656616				306	Acetyl [N-Term];Deamidated [R18;Dimethyl [R18;K70];R34;R53;R53]	3	Deamidated [R18;R34;R53]	2	Dimethyl [R18;R53]	0
B2RQC6	CAD protein OS=Mus musculus GN=Cad PE=1 SV=1	Cad	10	14	52	2225	243.1	6.43	Deamidated [R547;Dimethyl [K165;K490;K739];R1378;R1810]	3.90726e+06	2.52399e+06	4.19749e+06	3.88916e+06	3.50682e+06	2.70616e+06	0.0551739	0.069608				581	Deamidated [R547;Dimethyl [K165;K490;K739];R1378;R1810]	3	Deamidated [R547;R1378;R1810]	0		0
Q8VH51	RNA-binding protein 39 OS=Mus musculus GN=Rbm39 PE=1 SV=2	Rbm39	13	5	29	530	59.4	10.1	Deamidated [R346;Dimethyl [K178;K232];R356]	1.57372e+06	3.23428e+06	2.7589e+06	2.2329e+06	2.55588e+06	2.19917e+06	0.0540078	0.057895				848	Deamidated [R346;Dimethyl [K178;K232];R356]	2	Deamidated [R346;R356]	0		0
Q9CYX7	RRP15-like protein OS=Mus musculus GN=Rrp15 PE=1 SV=2	Rrp15	6	2	5	281	31	8.76	Dimethyl [K179]	1.05323e+06	1.03092e+06	1.1333e+06	1.09442e+06	1.0012e+06	1.00428e+06	0.0537415	0.383024				64	Dimethyl [K179]	0		0		0
Q9JHW4	Selenocysteine-specific elongation factor OS=Mus musculus GN=Eefsec PE=1 SV=2	Eefsec	12	3	14	583	63.5	8.29	Deamidated [R43];Dimethyl [K38;K173;K196;K514]	100710	624856	568431	407757	365857	214441	0.0537141	0.0198143				155	Deamidated [R43];Dimethyl [K38;K173;K196;K514]	1	Deamidated [R43]	0		0
Q8C2Q3	RNA-binding protein 14 OS=Mus musculus GN=Rbm14 PE=1 SV=1	Rbm14	22	11	49	669	69.4	9.67	Deamidated [R238;Dimethyl [K153;K164;R541];R637]	1.76688e+07	1.80933e+07	1.47397e+07	1.7286e+07	1.58013e+07	1.54416e+07	0.053299	0.193252				589	Deamidated [R238;Dimethyl [K153;K164;R541];R637]	2	Deamidated [R238;R541]	1	Dimethyl [R637]	0
Q3TBW2	39S ribosomal protein L10, mitochondrial OS=Mus musculus GN=Mrpl10 PE=1 SV=2	Mrpl10	11	2	6	262	29.4	9.69	Deamidated [R188];Dimethyl [R83]	481634	512392	527975	434502	572806	468781	0.0531108	0.15918				175	Deamidated [R188];Dimethyl [R83]	1	Deamidated [R188]	1	Dimethyl [R83]	0
Q91WE3	Ribonuclease P protein subunit p25 OS=Mus musculus GN=Rpp25 PE=2 SV=1	Rpp25	13	2	3	199	21	9.16	Dimethyl [K141]	94778.1	125676	168416	110722	124061	130789	0.0530434	0.0746002				30	Dimethyl [K141]	0		0		0
P84104	Serine/arginine-rich splicing factor 3 OS=Mus musculus GN=Srsf3 PE=1 SV=1	Srsf3	29	5	30	164	19.3	11.65	Acetyl [N-Term];Deamidated [R28];Dimethyl [K11;K23;K85];R77	1.62104e+07	2.83727e+07	2.9805e+07	1.77915e+07	2.33738e+07	2.95331e+07	0.0528545	0.0516018				129	Acetyl [N-Term];Deamidated [R28];Dimethyl [K11;K23;K85];R77	1	Deamidated [R28]	1	Dimethyl [R77]	0
P68040	Receptor of activated protein C kinase 1 OS=Mus musculus GN=Rack1 PE=1 SV=3	Gnb2l1;Rack1	67	18	96	317	35.1	7.69	Deamidated [R36;Dimethyl [K44;K130;K139;K172;K175;K183;K212;K257;K264;K271;K280];R155]	8.40578e+07	6.82709e+07	9.25959e+07	9.27476e+07	6.85812e+07	7.48628e+07	0.0527433	0.103635				1433	Deamidated [R36;Dimethyl [K44;K130;K139;K172;K175;K183;K212;K257;K264;K271;K280];R155]	2	Deamidated [R36;R155]	0		0
Q8VEK3	Heterogeneous nuclear ribonucleoprotein U OS=Mus musculus GN=Hnrnpu PE=1 SV=1	Hnrnpu	54	41	258	800	87.9	6.24	Acetyl [N-Term];Deamidated [R49;Dimethyl [K9;K10;K17;K21;K241;K246;K276;K309;K315;K328;K409;K412;K438;K440;K470;K471;K486;K500;K512;K519;K520;K527;K578;K585;K590;K596;K602;K611;K635;K640;K646;K650;K651;K789];R244;R37;R418;R460;R462;R566];R68;R709;R715	1.53298e+08	1.52722e+08	1.25254e+08	1.56478e+08	1.41905e+08	1.18346e+08	0.0527356	0.126888				2613	Acetyl [N-Term];Deamidated [R49;Dimethyl [K9;K10;K17;K21;K241;K246;K276;K309;K315;K328;K409;K412;K438;K440;K470;K471;K486;K500;K512;K519;K520;K527;K578;K585;K590;K596;K602;K611;K635;K640;K646;K650;K651;K789];R244;R37;R418;R460;R462;R566];R68;R709;R715	7	Deamidated [R49;R68;R244;R418;R460;R462;R566]	4	Dimethyl [R37;R418;R709;R715]	0
Q9CQF0	39S ribosomal protein L11, mitochondrial OS=Mus musculus GN=Mrpl11 PE=1 SV=1	Mrpl11	28	4	11	192	20.7	9.73	Dimethyl [K92;K124;K157;K169]	1.44668e+06	1.82836e+06	2.05822e+06	1.85713e+06	1.73977e+06	1.51052e+06	0.0525564	0.109613				36	Dimethyl [K92;K124;K157;K169]	0		0		0
P21107	Tropomyosin alpha-3 chain OS=Mus musculus GN=Tpm3 PE=1 SV=3	Tpm3	35	5	28	285	33	4.72	Acetyl [N-Term];Dimethyl [K6;K113;K119;K162;K169;K265];K7;R92	2.19935e+06	2.00458e+06	2.78649e+06	1.75794e+06	1.97512e+06	3.17239e+06	0.0524775	0.061448				360	Acetyl [N-Term];Dimethyl [K6;K113;K119;K162;K169;K265];K7;R92	0		1	Dimethyl [R92]	0
O08749	Dihydrolipoyl dehydrogenase, mitochondrial OS=Mus musculus GN=Dld PE=1 SV=2	Dld	44	19	90	509	54.2	7.9	Deamidated [R482];Dimethyl [K72;K104;K166;K177;K284;K288;K300;K334;K365;K410;K417;K420;K430;K440;K505];K89;R316	3.52426e+07	3.66506e+07	3.30579e+07	3.56481e+07	2.8758e+07	3.73471e+07	0.0524572	0.158699				1233	Deamidated [R482];Dimethyl [K72;K104;K166;K177;K284;K288;K300;K334;K365;K410;K417;K420;K430;K440;K505];K89;R316	1	Deamidated [R482]	1	Dimethyl [R316]	0
Q9QYA2	Mitochondrial import receptor subunit TOM40 homolog OS=Mus musculus GN=Tomm40 PE=1 SV=3	Tomm40	44	10	47	361	37.9	7.74	Deamidated [R88;Dimethyl [K89;K102;K184;K309;K330];K91;R173]	7.29674e+06	6.63294e+06	5.96554e+06	6.34424e+06	6.82801e+06	5.97853e+06	0.0522836	0.200217				715	Deamidated [R88;Dimethyl [K89;K102;K184;K309;K330];K91;R173]	2	Deamidated [R88;R173]	0		0
Q8CGF7	Transcription elongation regulator 1 OS=Mus musculus GN=Tcerg1 PE=1 SV=2	Tcerg1	6	4	13	1100	123.7	8.65	Dimethyl [K524;K798]	1.71364e+06	1.31463e+06	1.46495e+06	1.60387e+06	1.31338e+06	1.40586e+06	0.0520967	0.137924				105	Dimethyl [K524;K798]	0		0		0
Q6P5H2	Nestin OS=Mus musculus GN=Nes PE=1 SV=1	Nes	11	11	32	1864	207	4.34	Deamidated [R44;Dimethyl [K401;K1042];K789;K889;R1052;R1124;R1207];R313	4.91555e+06	4.80896e+06	3.18551e+06	6.32217e+06	4.01909e+06	2.66069e+06	0.0518379	0.0426754				344	Deamidated [R44;Dimethyl [K401;K1042];K789;K889;R1052;R1124;R1207];R313	5	Deamidated [R44;R313;R1052;R1124;R1207]	0		0
Q9D1N9	39S ribosomal protein L21, mitochondrial OS=Mus musculus GN=Mrpl21 PE=1 SV=1	Mrpl21	16	2	4	209	23.4	9.99	Deamidated [R78]	439410	446485	423636	409298	390326	467196	0.0517159	0.254268				0	Deamidated [R78]	1	Deamidated [R78]	0		0
Q810D6	Glutamate-rich WD repeat-containing protein 1 OS=Mus musculus GN=Grwd1 PE=1 SV=2	Grwd1	18	4	8	446	49.2	4.81	Deamidated [R287];Dimethyl [K172;K333];R319	940663	163772	167154	944365	126679	193321	0.0516739	0.0140707				85	Deamidated [R287];Dimethyl [K172;K333];R319	1	Deamidated [R287]	1	Dimethyl [R319]	0
Q3TZX3	Solute carrier family 25 member 33 OS=Mus musculus GN=Slc25a33 PE=2 SV=1	Slc25a33	7	2	4	320	35	9.67	Dimethyl [K114]	1.27085e+06	980525	482471	1.17579e+06	820111	561329	0.0504996	0.0328495				59	Dimethyl [K114]	0		0		0
P56382	ATP synthase subunit epsilon, mitochondrial OS=Mus musculus GN=Atp5e PE=1 SV=2	Atp5e	44	3	13	52	5.8	10.01	Dimethyl [K21;K28;K32]	2.29782e+07	2.26157e+07	2.26353e+07	2.2446e+07	1.97363e+07	2.39181e+07	0.0502478	0.242093				47	Dimethyl [K21;K28;K32]	0		0		0
P50516	V-type proton ATPase catalytic subunit A OS=Mus musculus GN=Atp6v1a PE=1 SV=2	Atp6v1a	35	16	55	617	68.3	5.58	Deamidated [R280;Dimethyl [K132;K139;K163;K256;K265;K467;K480;K498;K506;K513;K536];R381]	1.3882e+07	1.30977e+07	1.26674e+07	1.23361e+07	1.36359e+07	1.2342e+07	0.0499274	0.334074				913	Deamidated [R280;Dimethyl [K132;K139;K163;K256;K265;K467;K480;K498;K506;K513;K536];R381]	2	Deamidated [R280;R381]	0		0
P61255	60S ribosomal protein L26 OS=Mus musculus GN=Rpl26 PE=1 SV=1	Rpl26;Gm15772	61	13	53	145	17.2	10.55	Deamidated [R50];Dimethyl [K2;K134;K136;K142];K36;K51;K63;K69;K76;K77;R50	2.84862e+07	3.39945e+07	4.45126e+07	2.86584e+07	2.95961e+07	4.58429e+07	0.0495707	0.0596755				168	Deamidated [R50];Dimethyl [K2;K134;K136;K142];K36;K51;K63;K69;K76;K77;R50	1	Deamidated [R50]	1	Dimethyl [R50]	0
Q9CXW3	Calcyclin-binding protein OS=Mus musculus GN=Cacybp PE=1 SV=1	Cacybp	70	17	89	229	26.5	7.87	Acetyl [N-Term];Dimethyl [K10;K119;K147;K16;K172;K175;K179;K197;K198;K208;K213];K37;K43;K45;K52;K53;K60;K75;K86;K89;R209	4.13753e+07	2.75014e+07	3.95982e+07	3.93212e+07	2.7541e+07	3.76043e+07	0.0486425	0.0688181				696	Acetyl [N-Term];Dimethyl [K10;K119;K147;K16;K172;K175;K179;K197;K198;K208;K213];K37;K43;K45;K52;K53;K60;K75;K86;K89;R209	0		1	Dimethyl [R209]	0
Q9Z2N8	Actin-like protein 6A OS=Mus musculus GN=Actl6a PE=1 SV=2	Actl6a	19	5	13	429	47.4	5.6	Deamidated [R164];Dimethyl [K303;K315;K421]	3.084e+06	3.3759e+06	2.06358e+06	3.46369e+06	3.25326e+06	1.72465e+06	0.0482419	0.0423206				127	Deamidated [R164];Dimethyl [K303;K315;K421]	1	Deamidated [R164]	0		0
Q9DCW4	Electron transfer flavoprotein subunit beta OS=Mus musculus GN=Etfb PE=1 SV=3	Etfb	77	16	77	255	27.6	8.1	Deamidated [R76;Dimethyl [K19;K114;K116;K124;K159;K161;K176;K221;K238;K248];K35;K59;R164]	3.18112e+07	3.74303e+07	2.6127e+07	3.44939e+07	3.24558e+07	2.51695e+07	0.0475966	0.0822378				1020	Deamidated [R76;Dimethyl [K19;K114;K116;K124;K159;K161;K176;K221;K238;K248];K35;K59;R164]	2	Deamidated [R76;R164]	0		0
Q62465	Synaptic vesicle membrane protein VAT-1 homolog OS=Mus musculus GN=Vat1 PE=1 SV=3	Vat1	40	13	53	406	43.1	6.37	Deamidated [R80;Dimethyl [K74;K238;K284;K308;K368;K379;K404];K76;R115;R141];R80	2.27323e+07	1.97027e+07	1.58708e+07	2.42316e+07	1.98725e+07	1.33717e+07	0.0475559	0.055899				826	Deamidated [R80;Dimethyl [K74;K238;K284;K308;K368;K379;K404];K76;R115;R141];R80	3	Deamidated [R80;R115;R141]	1	Dimethyl [R80]	0
P56379	6.8 kDa mitochondrial proteolipid OS=Mus musculus GN=Mp68 PE=1 SV=1	2010107E04Rik	34	2	15	58	6.7	9.99	Dimethyl [K8;K49]	1.71612e+06	2.94442e+06	1.81218e+06	2.01773e+06	2.13698e+06	1.92592e+06	0.0470041	0.0651248				267	Dimethyl [K8;K49]	0		0		0
Q99LC5	Electron transfer flavoprotein subunit alpha, mitochondrial OS=Mus musculus GN=Etfa PE=1 SV=2	Etfa	66	22	94	333	35	8.38	Dimethyl [K59;K101;K117;K139;K158;K187;K203;K206;K216;K268;K301;K321;K331];K62;K69;K85	4.42799e+07	4.70676e+07	3.57775e+07	4.34077e+07	3.78454e+07	4.11695e+07	0.0469316	0.12954				1899	Dimethyl [K59;K101;K117;K139;K158;K187;K203;K206;K216;K268;K301;K321;K331];K62;K69;K85	0		0		0
O35326	Serine/arginine-rich splicing factor 5 OS=Mus musculus GN=Srsf5 PE=1 SV=2	Srsf5	31	6	27	269	30.9	11.56	Deamidated [R48;Dimethyl [R37;K125;K143;K158;K163];K60;R66;R66]	2.6601e+06	5.0053e+06	7.23005e+06	4.12966e+06	2.93089e+06	7.22457e+06	0.0462227	0.0273676				185	Deamidated [R48;Dimethyl [R37;K125;K143;K158;K163];K60;R66;R66]	2	Deamidated [R48;R66]	2	Dimethyl [R37;R66]	0
Q3UHX2	28 kDa heat- and acid-stable phosphoprotein OS=Mus musculus GN=Pdap1 PE=1 SV=1	Pdap1	71	25	99	181	20.6	7.39	Deamidated [R74];Dimethyl [R15;K105;K132;K137;K162;K164;K172;K181];K31;K33;K52;K53;K55;K56;K73;K75;K94;K95;R74	1.59975e+07	2.04408e+07	2.9004e+07	1.63134e+07	1.82798e+07	2.8912e+07	0.0458609	0.0441555				1407	Deamidated [R74];Dimethyl [R15;K105;K132;K137;K162;K164;K172;K181];K31;K33;K52;K53;K55;K56;K73;K75;K94;K95;R74	1	Deamidated [R74]	2	Dimethyl [R15;R74]	0
Q9Z130	Heterogeneous nuclear ribonucleoprotein D-like OS=Mus musculus GN=Hnrnpdl PE=1 SV=1	Hnrnpdl;Hnrnpdl1;Hnrpdl	40	9	71	301	33.5	7.31	Acetyl [N-Term];Deamidated [R155];Dimethyl [K18;K169;K170;K183;K187;K61;K78;K85;K90;R155;R289];R70	1.05434e+07	9.14789e+06	8.90722e+06	8.72316e+06	1.00138e+07	8.94159e+06	0.0457935	0.17898				551	Acetyl [N-Term];Deamidated [R155];Dimethyl [K18;K169;K170;K183;K187;K61;K78;K85;K90;R155;R289];R70	1	Deamidated [R155]	3	Dimethyl [R70;R155;R289]	0
P38647	Stress-70 protein, mitochondrial OS=Mus musculus GN=Hspa9 PE=1 SV=3	Hspa9	63	47	381	679	73.4	6.07	Deamidated [R122;Dimethyl [K73;K106;K121;K135;K138;K159;K173;K175;K187;K206;K234;K238;K300;K316;K340;K360;K377;K409;K467;K468;K485;K498;K555;K563;K567;K595;K625;K646;K653];Methyl [R361;R107;R122;R127;R202;R284;R307;R361;R391;R405;R491;R491];R513];R578;R99	3.02464e+08	3.38571e+08	2.35525e+08	3.23574e+08	2.77352e+08	2.44412e+08	0.0456581	0.0832887				7341	Deamidated [R122;Dimethyl [K73;K106;K121;K135;K138;K159;K173;K175;K187;K206;K234;K238;K300;K316;K340;K360;K377;K409;K467;K468;K485;K498;K555;K563;K567;K595;K625;K646;K653];Methyl [R361;R107;R122;R127;R202;R284;R307;R361;R391;R405;R491;R491];R513];R578;R99	7	Deamidated [R122;R202;R284;R307;R391;R491;R513]	8	Dimethyl [R99;R107;R122;R127;R361;R405;R491;R578]	2	Methyl [R361;R491]
Q8K4Z5	Splicing factor 3A subunit 1 OS=Mus musculus GN=Sf3a1 PE=1 SV=1	Sf3a1	25	16	54	791	88.5	5.22	Dimethyl [K55;K115;K131;K144;K188;K217;K397;K417;K422;K447;K465;K484;K485;K493;K497;K529;K754;K763]	9.95552e+06	8.80092e+06	8.16462e+06	9.73501e+06	8.07357e+06	8.27745e+06	0.0456543	0.142445				500	Dimethyl [K55;K115;K131;K144;K188;K217;K397;K417;K422;K447;K465;K484;K485;K493;K497;K529;K754;K763]	0		0		0
Q9CQA6	Coiled-coil-helix-coiled-coil-helix domain-containing protein 1 OS=Mus musculus GN=Chchd1 PE=1 SV=1	Chchd1	23	2	7	118	13.6	10.15		1.1707e+06	1.16026e+06	1.21585e+06	1.24332e+06	933514	1.29405e+06	0.0456543	0.110278				53		0		0		0
Q9D0I8	mRNA turnover protein 4 homolog OS=Mus musculus GN=Mrto4 PE=1 SV=1	Mrto4	51	14	38	239	27.5	8.54	Deamidated [R188];Dimethyl [K86;K143;K163;K177];K94;K95;R97	7.66229e+06	7.27628e+06	7.86084e+06	7.34015e+06	7.98189e+06	6.81095e+06	0.0450878	0.240936				209	Deamidated [R188];Dimethyl [K86;K143;K163;K177];K94;K95;R97	1	Deamidated [R188]	1	Dimethyl [R97]	0
P09405	Nucleolin OS=Mus musculus GN=Ncl PE=1 SV=2	Ncl	50	54	298	707	76.7	4.75	Deamidated [R344;Dimethyl [K71;K124;K141;K142;K175;K297;K299;K320;K326;K335;K350;K364;K372;K379;K382;K384;K412;K439;K446;K451;K469;K487;K500;K509;K514;K522;K524;K538;K546;K586;K621;K624;K636;K643;K645;K698;K702];K79;K80;Methyl [R594];R459;R472;R564;R594]	3.11584e+08	2.93225e+08	3.7383e+08	3.19595e+08	2.5947e+08	3.75435e+08	0.0445429	0.0844804				4481	Deamidated [R344;Dimethyl [K71;K124;K141;K142;K175;K297;K299;K320;K326;K335;K350;K364;K372;K379;K382;K384;K412;K439;K446;K451;K469;K487;K500;K509;K514;K522;K524;K538;K546;K586;K621;K624;K636;K643;K645;K698;K702];K79;K80;Methyl [R594];R459;R472;R564;R594]	5	Deamidated [R344;R459;R472;R564;R594]	0		1	Methyl [R594]
P99024	Tubulin beta-5 chain OS=Mus musculus GN=Tubb5 PE=1 SV=1	Tubb5	77	6	420	444	49.6	4.89	Acetyl [N-Term];Deamidated [R2;Dimethyl [R2;K103;K122;K154;K174;K19;K216;K252;K297;K324;K336;K350;K362;K379;K58;Methyl [R2;R121;R156;R162;R251;R380];R46;R62;R86	1.41227e+08	1.5904e+08	1.63268e+08	1.51892e+08	1.62972e+08	1.35239e+08	0.043822	0.162325				6441	Acetyl [N-Term];Deamidated [R2;Dimethyl [R2;K103;K122;K154;K174;K19;K216;K252;K297;K324;K336;K350;K362;K379;K58;Methyl [R2;R121;R156;R162;R251;R380];R46;R62;R86	6	Deamidated [R2;R46;R62;R86;R121;R380]	4	Dimethyl [R2;R156;R251;R380]	7	Methyl [R2;R46;R62;R121;R156;R162;R380]
Q5DTM8	E3 ubiquitin-protein ligase BRE1A OS=Mus musculus GN=Rnf20 PE=1 SV=2	Rnf20	3	2	6	973	113.5	5.96	Dimethyl [K36]	257630	261537	200091	314078	235637	166519	0.0432002	0.0506814				137	Dimethyl [K36]	0		0		0
Q9QZ23	NFU1 iron-sulfur cluster scaffold homolog, mitochondrial OS=Mus musculus GN=Nfu1 PE=1 SV=2	Nfu1	21	6	20	255	28.5	5.03	Dimethyl [R182;K205;K221]	7.42316e+06	2.98016e+06	3.56073e+06	4.89759e+06	2.97032e+06	4.94982e+06	0.043176	0.0309056				191	Dimethyl [R182;K205;K221]	0		1	Dimethyl [R182]	0
Q99KI0	Aconitate hydratase, mitochondrial OS=Mus musculus GN=Aco2 PE=1 SV=1	Aco2	53	47	242	780	85.4	7.93	Deamidated [R44;Dimethyl [K50;K117;K138;K144;K160;K245;K250;K258;K409;K458;K506;K517;K520;K521;K523;K549;K605;K628;K68;K701;K717];R395;R457;R479;R534;R555;R607;R61;R633;R648;R671];R84	1.20959e+08	1.36518e+08	7.62771e+07	1.25176e+08	1.17219e+08	7.85184e+07	0.0428925	0.0442167				4044	Deamidated [R44;Dimethyl [K50;K117;K138;K144;K160;K245;K250;K258;K409;K458;K506;K517;K520;K521;K523;K549;K605;K628;K68;K701;K717];R395;R457;R479;R534;R555;R607;R61;R633;R648;R671];R84	10	Deamidated [R44;R84;R395;R457;R534;R555;R607;R633;R648;R671]	4	Dimethyl [R61;R457;R479;R607]	0
P08003	Protein disulfide-isomerase A4 OS=Mus musculus GN=Pdia4 PE=1 SV=3	Pdia4	40	27	112	638	71.9	5.31	Deamidated [R148];Dimethyl [K96;K102;K112;K124;K134;K138;K156;K177;K204;K211;K238;K281;K355;K373;K379;K384;K477;K478;K499;K500;K563;K564;K604;K630;R158;R492;R631]	3.15838e+07	3.57142e+07	3.24205e+07	3.38063e+07	2.97049e+07	3.33403e+07	0.0424423	0.20482				1023	Deamidated [R148];Dimethyl [K96;K102;K112;K124;K134;K138;K156;K177;K204;K211;K238;K281;K355;K373;K379;K384;K477;K478;K499;K500;K563;K564;K604;K630;R158;R492;R631]	1	Deamidated [R148]	3	Dimethyl [R158;R492;R631]	0
P41105	60S ribosomal protein L28 OS=Mus musculus GN=Rpl28 PE=1 SV=2	Rpl28	44	9	44	137	15.7	12.02	Acetyl [N-Term];Dimethyl [K19;K122;K127];K22;K33;K47;K58;K65;R20	1.41995e+07	1.64981e+07	2.04892e+07	1.42577e+07	1.5244e+07	2.02209e+07	0.0423902	0.0679428				460	Acetyl [N-Term];Dimethyl [K19;K122;K127];K22;K33;K47;K58;K65;R20	0		1	Dimethyl [R20]	0
Q9DB42	Zinc finger protein 593 OS=Mus musculus GN=Znf593 PE=1 SV=2	Zfp593	28	4	15	134	15.1	9.55	Deamidated [R104];Dimethyl [K77;K90]	1.19961e+06	1.70165e+06	2.52187e+06	1.18601e+06	1.32813e+06	2.99398e+06	0.0421378	0.027064				171	Deamidated [R104];Dimethyl [K77;K90]	1	Deamidated [R104]	0		0
Q8BP92	Reticulocalbin-2 OS=Mus musculus GN=Rcn2 PE=1 SV=1	Rcn2	42	10	44	320	37.2	4.42	Deamidated [R132;Dimethyl [R44;K106;K114;K235;K285];K59;R151;R220;R237;R308]	6.54527e+06	5.82163e+06	6.32058e+06	5.59616e+06	4.93163e+06	8.00116e+06	0.0417404	0.0677745				602	Deamidated [R132;Dimethyl [R44;K106;K114;K235;K285];K59;R151;R220;R237;R308]	3	Deamidated [R132;R151;R308]	3	Dimethyl [R44;R220;R237]	0
P51859	Hepatoma-derived growth factor OS=Mus musculus GN=Hdgf PE=1 SV=2	Hdgf	59	10	51	237	26.3	4.83	Deamidated [R189;Dimethyl [K19;K167;K180;K197;K223];K39;K61;K70;K72;K80;K96;R232]	1.77207e+07	1.12136e+07	1.41529e+07	1.63725e+07	1.013e+07	1.55542e+07	0.0415217	0.0489772				732	Deamidated [R189;Dimethyl [K19;K167;K180;K197;K223];K39;K61;K70;K72;K80;K96;R232]	2	Deamidated [R189;R232]	0		0
Q9JIK9	28S ribosomal protein S34, mitochondrial OS=Mus musculus GN=Mrps34 PE=1 SV=1	Mrps34	23	4	7	218	25.8	10.43	Dimethyl [K121;K156]	1.78484e+06	1.90994e+06	1.89173e+06	1.76176e+06	1.71421e+06	1.95964e+06	0.0412922	0.246169				0	Dimethyl [K121;K156]	0		0		0
Q99N85	28S ribosomal protein S18a, mitochondrial OS=Mus musculus GN=Mrps18a PE=2 SV=1	Mrps18a	17	2	7	196	22.3	10.18	Dimethyl [K142]	752453	749355	785774	828189	552676	889603	0.040603	0.0658307				91	Dimethyl [K142]	0		0		0
Q07646	Mesoderm-specific transcript protein OS=Mus musculus GN=Mest PE=2 SV=1	Mest	18	5	18	335	38.9	9.74	Dimethyl [K195]	6.19291e+06	6.00432e+06	4.10331e+06	5.19768e+06	5.81891e+06	4.63655e+06	0.0405788	0.066388				496	Dimethyl [K195]	0		0		0
Q9DBR7	Protein phosphatase 1 regulatory subunit 12A OS=Mus musculus GN=Ppp1r12a PE=1 SV=2	Ppp1r12a	26	16	44	1029	114.9	5.49	Deamidated [R558;Dimethyl [K58;K216;K263;K595;K707;K90;K944;K946];R558;R768;R798;R811;R868]	4.41577e+06	3.75338e+06	3.36906e+06	4.44662e+06	3.65204e+06	3.16436e+06	0.0399577	0.0773111				458	Deamidated [R558;Dimethyl [K58;K216;K263;K595;K707;K90;K944;K946];R558;R768;R798;R811;R868]	4	Deamidated [R558;R798;R811;R868]	2	Dimethyl [R558;R768]	0
Q91VU0	Protein FAM3C OS=Mus musculus GN=Fam3c PE=1 SV=1	Fam3c	9	2	4	227	24.7	8.29	Dimethyl [K97]	455788	592916	188076	423297	360676	306401	0.0399049	0.0257722				46	Dimethyl [K97]	0		0		0
P62878	E3 ubiquitin-protein ligase RBX1 OS=Mus musculus GN=Rbx1 PE=1 SV=1	Rbx1	31	3	9	108	12.3	6.96	Acetyl [N-Term];Dimethyl [K19;K105];R99	1.32054e+06	839339	1.24464e+06	1.41012e+06	671400	1.34281e+06	0.0392857	0.0329893				158	Acetyl [N-Term];Dimethyl [K19;K105];R99	0		1	Dimethyl [R99]	0
Q8BI84	Melanoma inhibitory activity protein 3 OS=Mus musculus GN=Mia3 PE=1 SV=2	Mia3	16	20	67	1930	213.5	4.75	Deamidated [R482;Dimethyl [K461;K1309;K1311;K1399;K1499;K1520;K1585;K1594];K474;K556;K558;K570;K575;K589;K602;K753;K827;K897;K911;Methyl [R802;R535;R810];R900]	8.75568e+06	1.0057e+07	6.09329e+06	9.25238e+06	8.59329e+06	6.21946e+06	0.0392488	0.048354				429	Deamidated [R482;Dimethyl [K461;K1309;K1311;K1399;K1499;K1520;K1585;K1594];K474;K556;K558;K570;K575;K589;K602;K753;K827;K897;K911;Methyl [R802;R535;R810];R900]	2	Deamidated [R482;R900]	1	Dimethyl [R535]	2	Methyl [R802;R810]
Q8K2B3	Succinate dehydrogenase [ubiquinone] flavoprotein subunit, mitochondrial OS=Mus musculus GN=Sdha PE=1 SV=1	Sdha	50	25	170	664	72.5	7.37	Deamidated [R75;Dimethyl [K92;K167;K179;K250;K361;K498;K538;K547;K608;K615;K624;K633;K647];R282;R312;R451;R465;R600;R642;R662]	7.92862e+07	7.66984e+07	5.73301e+07	7.61522e+07	6.96241e+07	6.06114e+07	0.0391655	0.0780411				2722	Deamidated [R75;Dimethyl [K92;K167;K179;K250;K361;K498;K538;K547;K608;K615;K624;K633;K647];R282;R312;R451;R465;R600;R642;R662]	8	Deamidated [R75;R282;R312;R451;R465;R600;R642;R662]	2	Dimethyl [R600;R642]	0
Q8BGK6	Y+L amino acid transporter 2 OS=Mus musculus GN=Slc7a6 PE=1 SV=1	Slc7a6	5	2	6	515	56.7	7.3	Acetyl [N-Term];Dimethyl [K18]	606317	741732	479434	593492	644422	520547	0.038346	0.0658822				68	Acetyl [N-Term];Dimethyl [K18]	0		0		0
Q9QUR7	Peptidyl-prolyl cis-trans isomerase NIMA-interacting 1 OS=Mus musculus GN=Pin1 PE=1 SV=1	Pin1	46	5	13	165	18.4	8.79	Acetyl [N-Term];Deamidated [R36];Dimethyl [K6;K119];K13;K48;K84;K97;K99	1.02347e+06	549957	1.66495e+06	1.1725e+06	581394	1.27016e+06	0.0380491	0.0217031				258	Acetyl [N-Term];Deamidated [R36];Dimethyl [K6;K119];K13;K48;K84;K97;K99	1	Deamidated [R36]	0		0
P13595	Neural cell adhesion molecule 1 OS=Mus musculus GN=Ncam1 PE=1 SV=3	Ncam1	32	24	102	1115	119.4	4.83	Deamidated [R276];Dimethyl [K48;K1092;K1099;K1109;K1114];K113;K130;K152;K202;K263;K280;K293;K304;K533;K549;K619;K647;K662;K974	2.29883e+07	2.87615e+07	1.9099e+07	2.31168e+07	2.7029e+07	1.86779e+07	0.0379175	0.0568987				1669	Deamidated [R276];Dimethyl [K48;K1092;K1099;K1109;K1114];K113;K130;K152;K202;K263;K280;K293;K304;K533;K549;K619;K647;K662;K974	1	Deamidated [R276]	0		0
P62880	Guanine nucleotide-binding protein G(I)/G(S)/G(T) subunit beta-2 OS=Mus musculus GN=Gnb2 PE=1 SV=3	Gnb2	49	5	79	340	37.3	6	Acetyl [N-Term];Deamidated [R251];Dimethyl [K23;K209;K337];K78;K89	1.18914e+07	1.00913e+07	8.39644e+06	1.1395e+07	9.0703e+06	9.00963e+06	0.0379073	0.0726862				1746	Acetyl [N-Term];Deamidated [R251];Dimethyl [K23;K209;K337];K78;K89	1	Deamidated [R251]	0		0
Q99N96	39S ribosomal protein L1, mitochondrial OS=Mus musculus GN=Mrpl1 PE=1 SV=2	Mrpl1	30	6	17	336	37.6	8.72	Dimethyl [K94;K161;K285;K311]	2.91845e+06	1.99982e+06	1.92959e+06	2.355e+06	1.88727e+06	2.3463e+06	0.0369848	0.05867				164	Dimethyl [K94;K161;K285;K311]	0		0		0
Q9D8B3	Charged multivesicular body protein 4b OS=Mus musculus GN=Chmp4b PE=1 SV=2	Chmp4b	18	3	11	224	24.9	4.82	Dimethyl [K107]	1.48971e+06	988179	1.39908e+06	1.2844e+06	1.03201e+06	1.43916e+06	0.0368576	0.0548389				312	Dimethyl [K107]	0		0		0
Q8BGQ7	Alanine--tRNA ligase, cytoplasmic OS=Mus musculus GN=Aars PE=1 SV=1	Aars	36	25	72	968	106.8	5.67	Deamidated [R153;Dimethyl [K231;K235;K254;K550;K558;K564;K584;K625;K747;K762;K780;K812;K846;K869;K898];R816;R912]	9.20062e+06	8.97295e+06	1.30825e+07	8.54292e+06	1.13364e+07	1.03498e+07	0.0359097	0.0583794				1003	Deamidated [R153;Dimethyl [K231;K235;K254;K550;K558;K564;K584;K625;K747;K762;K780;K812;K846;K869;K898];R816;R912]	2	Deamidated [R153;R912]	1	Dimethyl [R816]	0
Q8CCS6	Polyadenylate-binding protein 2 OS=Mus musculus GN=Pabpn1 PE=1 SV=3	Pabpn1	27	6	23	302	32.3	5.17	Acetyl [N-Term];Dimethyl [R17;K203;K219;Methyl [R17];R223];R23	4.53366e+06	2.97575e+06	3.07532e+06	3.07258e+06	3.47335e+06	3.61043e+06	0.035574	0.0594527				247	Acetyl [N-Term];Dimethyl [R17;K203;K219;Methyl [R17];R223];R23	0		3	Dimethyl [R17;R23;R223]	1	Methyl [R17]
Q9CQW9	Interferon-induced transmembrane protein 3 OS=Mus musculus GN=Ifitm3 PE=1 SV=1	Ifitm3	48	3	38	137	14.9	7.4	Acetyl [N-Term];Deamidated [R22;Dimethyl [K24;K104];R42]	6.55218e+06	5.35189e+06	4.74833e+06	5.43247e+06	5.89445e+06	4.83473e+06	0.0350138	0.0775702				1101	Acetyl [N-Term];Deamidated [R22;Dimethyl [K24;K104];R42]	2	Deamidated [R22;R42]	0		0
Q59J78	Mimitin, mitochondrial OS=Mus musculus GN=Ndufaf2 PE=1 SV=1	Ndufaf2	65	9	35	168	19.6	8.25	Deamidated [R139];Dimethyl [K31;K113;K129;K151;K164];K39	8.11392e+06	6.18111e+06	6.1894e+06	8.25914e+06	5.55218e+06	6.30345e+06	0.0342929	0.0554327				202	Deamidated [R139];Dimethyl [K31;K113;K129;K151;K164];K39	1	Deamidated [R139]	0		0
Q6IRU5	Clathrin light chain B OS=Mus musculus GN=Cltb PE=1 SV=1	Cltb	21	5	13	229	25.2	4.63	Dimethyl [K122;K184;K194;K204]	3.55278e+06	2.68148e+06	2.27783e+06	2.92744e+06	2.15787e+06	3.19936e+06	0.0342032	0.0459916				84	Dimethyl [K122;K184;K194;K204]	0		0		0
Q99K48	Non-POU domain-containing octamer-binding protein OS=Mus musculus GN=Nono PE=1 SV=3	Nono	47	20	108	473	54.5	8.95	Deamidated [R93;Dimethyl [K109;K128;K200;K241;K245;K281;K297;K338;K469;Methyl [R458;R137;R222;R272;R327;R458;R470]	2.32809e+07	2.52397e+07	1.8617e+07	2.34366e+07	2.21908e+07	1.95972e+07	0.0340277	0.0789728				700	Deamidated [R93;Dimethyl [K109;K128;K200;K241;K245;K281;K297;K338;K469;Methyl [R458;R137;R222;R272;R327;R458;R470]	7	Deamidated [R93;R137;R222;R272;R327;R458;R470]	3	Dimethyl [R327;R458;R470]	2	Methyl [R458;R470]
Q91XD7	Cysteine-rich with EGF-like domain protein 1 OS=Mus musculus GN=Creld1 PE=1 SV=1	Creld1	24	5	16	420	45.7	5.02	Deamidated [R161;Dimethyl [K58;K140;K320];R175;R329]	670666	681981	464700	791291	541259	462542	0.0338376	0.03932				193	Deamidated [R161;Dimethyl [K58;K140;K320];R175;R329]	3	Deamidated [R161;R175;R329]	0		0
O55125	Protein NipSnap homolog 1 OS=Mus musculus GN=Nipsnap1 PE=1 SV=1	Nipsnap1	26	7	26	284	33.3	9.44	Deamidated [R254];Dimethyl [K56;K141];K65;K66;K80;K97	7.06058e+06	7.939e+06	6.78767e+06	8.1097e+06	7.61686e+06	5.74194e+06	0.0337594	0.0704967				276	Deamidated [R254];Dimethyl [K56;K141];K65;K66;K80;K97	1	Deamidated [R254]	0		0
Q9R0Q7	Prostaglandin E synthase 3 OS=Mus musculus GN=Ptges3 PE=1 SV=1	Ptges3;Gm9769;Ptges3-ps;LOC100048119;LOC102641464	24	5	19	160	18.7	4.55	Dimethyl [K35;K48;K65]	1.22222e+07	7.28301e+06	1.36598e+07	9.57356e+06	9.77642e+06	1.21241e+07	0.0332184	0.0375491				96	Dimethyl [K35;K48;K65]	0		0		0
P46460	Vesicle-fusing ATPase OS=Mus musculus GN=Nsf PE=1 SV=2	Nsf	32	18	55	744	82.6	6.95	Deamidated [R38];Dimethyl [K27;K161;K187;K217;K251;K266;K293;K357;K529;K549;K566];Methyl [R38];R533	1.03214e+07	1.04177e+07	8.84863e+06	1.12981e+07	1.101e+07	7.14208e+06	0.0329615	0.0496604				522	Deamidated [R38];Dimethyl [K27;K161;K187;K217;K251;K266;K293;K357;K529;K549;K566];Methyl [R38];R533	1	Deamidated [R38]	1	Dimethyl [R533]	1	Methyl [R38]
Q9DBG7	Signal recognition particle receptor subunit alpha OS=Mus musculus GN=Srpra PE=1 SV=1	Srpr	28	15	56	636	69.6	8.95	Deamidated [R210];Dimethyl [K10;K205;K255;K384;K55;K587];K81	1.14474e+07	1.23127e+07	9.20812e+06	9.90161e+06	1.33982e+07	9.14054e+06	0.0326729	0.0536127				794	Deamidated [R210];Dimethyl [K10;K205;K255;K384;K55;K587];K81	1	Deamidated [R210]	0		0
Q922J9	Fatty acyl-CoA reductase 1 OS=Mus musculus GN=Far1 PE=1 SV=1	Far1	20	8	22	515	59.4	9.19	Acetyl [N-Term];Dimethyl [K24;K221;K259];K63;K90	6.74574e+06	6.34551e+06	4.92338e+06	6.07742e+06	6.58886e+06	4.92003e+06	0.0324014	0.0599129				452	Acetyl [N-Term];Dimethyl [K24;K221;K259];K63;K90	0		0		0
P55821	Stathmin-2 OS=Mus musculus GN=Stmn2 PE=1 SV=1	Stmn2	49	4	28	179	20.8	8.32	Dimethyl [K43;K109;K119;K129];K59;K76;K77;K86;K87	854370	1.24012e+06	1.27544e+06	786739	1.26438e+06	1.27035e+06	0.0322634	0.0370154				232	Dimethyl [K43;K109;K119;K129];K59;K76;K77;K86;K87	0		0		0
Q8R1V4	Transmembrane emp24 domain-containing protein 4 OS=Mus musculus GN=Tmed4 PE=1 SV=1	Tmed4	28	4	23	227	26	8.18	Deamidated [R57;Dimethyl [K82;K128;K172];K87;R178]	2.67421e+06	3.05532e+06	2.57162e+06	2.66246e+06	3.09719e+06	2.38386e+06	0.0320314	0.0854945				311	Deamidated [R57;Dimethyl [K82;K128;K172];K87;R178]	2	Deamidated [R57;R178]	0		0
O35083	1-acyl-sn-glycerol-3-phosphate acyltransferase alpha OS=Mus musculus GN=Agpat1 PE=1 SV=1	Agpat1	15	2	11	285	31.7	9.14	Deamidated [R253]	949668	1.14145e+06	714324	725762	1.42107e+06	702447	0.0320034	0.0278951				289	Deamidated [R253]	1	Deamidated [R253]	0		0
Q8CG47	Structural maintenance of chromosomes protein 4 OS=Mus musculus GN=Smc4 PE=1 SV=1	Smc4	15	16	33	1286	146.8	7.3	Deamidated [R79];Dimethyl [K520;K1007;K1013];K580;K585;K671;K755;K865;K866;K986;K996	4.65188e+06	5.86708e+06	5.7019e+06	5.20018e+06	6.34844e+06	4.41581e+06	0.0314185	0.0589574				196	Deamidated [R79];Dimethyl [K520;K1007;K1013];K580;K585;K671;K755;K865;K866;K986;K996	1	Deamidated [R79]	0		0
Q810S1	Calcium uniporter regulatory subunit MCUb, mitochondrial OS=Mus musculus GN=Ccdc109b PE=1 SV=1	Ccdc109b;Mcub	8	2	2	345	39.8	9.07	Dimethyl [R87]	257515	278103	179469	244433	259616	189788	0.0312697	0.0446893				0	Dimethyl [R87]	0		1	Dimethyl [R87]	0
Q922B2	Aspartate--tRNA ligase, cytoplasmic OS=Mus musculus GN=Dars PE=1 SV=2	Dars	62	26	99	501	57.1	6.49	Deamidated [R161;Dimethyl [K26;K110;K141;K222;K241;K254;K330;K338;K374];K40;K99;R421]	2.27099e+07	2.80616e+07	3.4189e+07	2.76529e+07	3.02691e+07	2.43923e+07	0.0312487	0.0559435				1536	Deamidated [R161;Dimethyl [K26;K110;K141;K222;K241;K254;K330;K338;K374];K40;K99;R421]	2	Deamidated [R161;R421]	0		0
Q9D6U8	Protein FAM162A OS=Mus musculus GN=Fam162a PE=1 SV=1	Fam162a	30	3	14	155	17.7	9.88	Dimethyl [R129]	1.51687e+06	1.98846e+06	1.67217e+06	1.41502e+06	1.94708e+06	1.71659e+06	0.0309327	0.0609685				52	Dimethyl [R129]	0		1	Dimethyl [R129]	0
P20029	78 kDa glucose-regulated protein OS=Mus musculus GN=Hspa5 PE=1 SV=3	Hspa5	64	52	443	655	72.4	5.16	Deamidated [R50;Dimethyl [R50;K114;K124;K126;K139;K153;K155;K164;K165;K186;K214;K269;K327;K353;K354;K377;K383;K447;K448;K465;K475;K524;K548;K554;K555;K574;K580;K582;K602;K618;K620;K621;K622;K634;K652];K82;K97;Methyl [R75;R182;R215;R215];R471;R493;R563;R563];R61;R98	4.06732e+08	4.25088e+08	4.12085e+08	4.23993e+08	3.53251e+08	4.46698e+08	0.0302499	0.104382				6116	Deamidated [R50;Dimethyl [R50;K114;K124;K126;K139;K153;K155;K164;K165;K186;K214;K269;K327;K353;K354;K377;K383;K447;K448;K465;K475;K524;K548;K554;K555;K574;K580;K582;K602;K618;K620;K621;K622;K634;K652];K82;K97;Methyl [R75;R182;R215;R215];R471;R493;R563;R563];R61;R98	8	Deamidated [R50;R61;R98;R182;R215;R471;R493;R563]	4	Dimethyl [R50;R215;R471;R563]	2	Methyl [R75;R215]
Q3TDQ1	Dolichyl-diphosphooligosaccharide--protein glycosyltransferase subunit STT3B OS=Mus musculus GN=Stt3b PE=1 SV=2	Stt3b	6	3	4	823	93.2	8.95		2.66678e+06	1.00133e+06	1.30157e+06	1.61139e+06	1.01892e+06	1.98808e+06	0.0301806	0.0197265				29		0		0		0
Q91VI7	Ribonuclease inhibitor OS=Mus musculus GN=Rnh1 PE=1 SV=1	Rnh1	21	6	8	456	49.8	4.78	Dimethyl [K81;K233;K334]	1.06043e+06	518397	1.03246e+06	1.18654e+06	797197	563742	0.0299937	0.0218182				104	Dimethyl [K81;K233;K334]	0		0		0
Q9CPT4	Myeloid-derived growth factor OS=Mus musculus GN=Mydgf PE=1 SV=1	D17Wsu104e;Mydgf	22	3	15	166	18	6.79	Dimethyl [K102;K118;K130;K138]	4.21532e+06	4.55087e+06	5.14319e+06	4.69098e+06	4.14259e+06	4.77424e+06	0.0295836	0.100653				251	Dimethyl [K102;K118;K130;K138]	0		0		0
P61290	Proteasome activator complex subunit 3 OS=Mus musculus GN=Psme3 PE=1 SV=1	Psme3	39	8	42	254	29.5	5.95	Acetyl [N-Term];Dimethyl [K6;K100;K12;K121;K212;K237];K36;R88	4.16017e+06	5.13195e+06	6.06716e+06	4.2143e+06	5.80297e+06	4.98239e+06	0.029417	0.0489016				643	Acetyl [N-Term];Dimethyl [K6;K100;K12;K121;K212;K237];K36;R88	0		1	Dimethyl [R88]	0
Q64332	Synapsin-2 OS=Mus musculus GN=Syn2 PE=1 SV=2	Syn2	13	4	30	586	63.3	8.43	Deamidated [R59];Dimethyl [R59;K270];K93	1.74652e+06	894561	1.12638e+06	1.23e+06	1.0636e+06	1.26636e+06	0.0290438	0.0334073				555	Deamidated [R59];Dimethyl [R59;K270];K93	1	Deamidated [R59]	1	Dimethyl [R59]	0
Q9CQ06	39S ribosomal protein L24, mitochondrial OS=Mus musculus GN=Mrpl24 PE=1 SV=1	Mrpl24	25	3	3	216	24.9	9.5	Dimethyl [K121]	628127	181871	237184	1.1063e+06	95547.2	241436	0.0287952	0.008128				0	Dimethyl [K121]	0		0		0
Q03517	Secretogranin-2 OS=Mus musculus GN=Scg2 PE=1 SV=1	Scg2	13	6	23	617	70.6	4.75	Deamidated [R510];Dimethyl [K302;K311;K372;K463]	2.30563e+06	1.77759e+06	2.01529e+06	1.88939e+06	1.49984e+06	2.74837e+06	0.0282548	0.0345265				249	Deamidated [R510];Dimethyl [K302;K311;K372;K463]	1	Deamidated [R510]	0		0
P97351	40S ribosomal protein S3a OS=Mus musculus GN=Rps3a PE=1 SV=3	Rps3a;Rps3a1	69	28	147	264	29.9	9.73	Deamidated [R82;Dimethyl [K27;K109;K144;K152;K182;K187;K195;K199;K214;K227;K240;K249;K34;K83;K85;K94;R107;R213;R213];R252];R65	7.18703e+07	1.14374e+08	1.24518e+08	8.9744e+07	9.32312e+07	1.15372e+08	0.0281715	0.0351716				1615	Deamidated [R82;Dimethyl [K27;K109;K144;K152;K182;K187;K195;K199;K214;K227;K240;K249;K34;K83;K85;K94;R107;R213;R213];R252];R65	3	Deamidated [R82;R107;R213]	3	Dimethyl [R65;R213;R252]	0
Q3V009	Transmembrane emp24 domain-containing protein 1 OS=Mus musculus GN=Tmed1 PE=1 SV=1	Tmed1	21	4	9	227	25.2	4.5		1.06465e+06	1.01632e+06	651656	1.01313e+06	1.0008e+06	656473	0.0277138	0.030552				43		0		0		0
Q99L48	60S ribosomal export protein NMD3 OS=Mus musculus GN=Nmd3 PE=1 SV=1	Nmd3	6	2	7	503	57.6	7.17		299848	275904	335288	344679	261695	290307	0.0276934	0.0682777				153		0		0		0
P21995	Embigin OS=Mus musculus GN=Emb PE=1 SV=2	Emb	25	10	62	330	37	6.02	Deamidated [R241];Dimethyl [K59;K138;K150;K181;K228];K95	2.48416e+07	3.20676e+07	2.38184e+07	2.7703e+07	2.99074e+07	2.16228e+07	0.0276152	0.0486268				615	Deamidated [R241];Dimethyl [K59;K138;K150;K181;K228];K95	1	Deamidated [R241]	0		0
P52503	NADH dehydrogenase [ubiquinone] iron-sulfur protein 6, mitochondrial OS=Mus musculus GN=Ndufs6 PE=1 SV=2	Ndufs6	53	5	33	116	13	8.65	Deamidated [R75];Dimethyl [K53;K100;K112];K90;K97	8.14888e+06	8.70744e+06	9.80676e+06	7.36788e+06	7.23576e+06	1.23303e+07	0.0273654	0.0350757				406	Deamidated [R75];Dimethyl [K53;K100;K112];K90;K97	1	Deamidated [R75]	0		0
P62192	26S protease regulatory subunit 4 OS=Mus musculus GN=Psmc1 PE=1 SV=1	Psmc1	23	7	20	440	49.2	6.21	Dimethyl [K69;K232;K258;K293;K326];K86;K91;R294	2.24558e+06	2.34263e+06	5.51182e+06	2.73487e+06	2.71561e+06	3.69104e+06	0.0269883	0.0201315				164	Dimethyl [K69;K232;K258;K293;K326];K86;K91;R294	0		1	Dimethyl [R294]	0
P08113	Endoplasmin OS=Mus musculus GN=Hsp90b1 PE=1 SV=2	Hsp90b1	58	48	337	802	92.4	4.82	Deamidated [R39;Dimethyl [K37;K114;K135;K161;K177;K252;K265;K285;K300;K303;K319;K320;K322;K356;K360;K404;K405;K428;K486;K493;K547;K561;K586;K597;K603;K605;K613;K623;K625;K628;K630;K633;K671;K682;K683;K733];K95;K97;Methyl [R51];R116;R156;R39;R415;R43;R51;R530;R587;R660];R67	2.02668e+08	2.36846e+08	1.83497e+08	2.3274e+08	2.01688e+08	1.77701e+08	0.0261726	0.0583087				4443	Deamidated [R39;Dimethyl [K37;K114;K135;K161;K177;K252;K265;K285;K300;K303;K319;K320;K322;K356;K360;K404;K405;K428;K486;K493;K547;K561;K586;K597;K603;K605;K613;K623;K625;K628;K630;K633;K671;K682;K683;K733];K95;K97;Methyl [R51];R116;R156;R39;R415;R43;R51;R530;R587;R660];R67	9	Deamidated [R39;R43;R51;R67;R116;R415;R530;R587;R660]	7	Dimethyl [R39;R43;R51;R116;R156;R415;R587]	1	Methyl [R51]
Q9DCN2	NADH-cytochrome b5 reductase 3 OS=Mus musculus GN=Cyb5r3 PE=1 SV=3	Cyb5r3	70	16	86	301	34.1	8.38	Deamidated [R46;Dimethyl [K42;K103;K111;K115;K120;K135;K154;K196;K214;K234;K241];K50;R143;R290];R84;R92	6.29373e+07	6.64394e+07	5.23685e+07	6.22657e+07	6.56199e+07	5.07603e+07	0.0261262	0.0589283				1378	Deamidated [R46;Dimethyl [K42;K103;K111;K115;K120;K135;K154;K196;K214;K234;K241];K50;R143;R290];R84;R92	5	Deamidated [R46;R84;R92;R143;R290]	1	Dimethyl [R92]	0
Q7TPV4	Myb-binding protein 1A OS=Mus musculus GN=Mybbp1a PE=1 SV=2	Mybbp1a	51	68	314	1344	151.9	8.95	Deamidated [R23;Dimethyl [K9;K1033;K1073;K1078;K1097;K1112;K1115;K1169;K1180;K1186;K1194;K1214;K1222;K1223;K124;K1243;K1259;K1262;K1287;K1332;K1333];K177;K197;K211;K220;K261;K284;K293;K339;K345;K366;K429;K465;K484;K487;K496;K54;K579;K623;K624;K764;K837;K866;K874;K947;K983;R1131];R1170;R208;R367;R430;R888;R906;R971	8.21122e+07	8.22224e+07	6.0811e+07	8.50987e+07	7.68884e+07	5.95179e+07	0.025411	0.0409906				5370	Deamidated [R23;Dimethyl [K9;K1033;K1073;K1078;K1097;K1112;K1115;K1169;K1180;K1186;K1194;K1214;K1222;K1223;K124;K1243;K1259;K1262;K1287;K1332;K1333];K177;K197;K211;K220;K261;K284;K293;K339;K345;K366;K429;K465;K484;K487;K496;K54;K579;K623;K624;K764;K837;K866;K874;K947;K983;R1131];R1170;R208;R367;R430;R888;R906;R971	5	Deamidated [R23;R888;R906;R971;R1131]	5	Dimethyl [R208;R367;R430;R888;R1170]	0
F6ZDS4	Nucleoprotein TPR OS=Mus musculus GN=Tpr PE=1 SV=1	Tpr	31	55	176	2431	273.8	5.03	Deamidated [R492;Dimethyl [K114;K1026;K1052;K1054;K1062;K1193;K1202;K121;K133;K1351;K1370;K1373;K1391;K1399;K1400;K1421;K1430;K1435;K1440;K1501;K1576;K1707;K1740;K1750;K191;K1927];K198;K251;K373;K438;K440;K461;K487;K491;K502;K507;K743;K829;K951;K965;R134;R1441;R1698;R1713;R1902;R2123];R718	2.67793e+07	2.92374e+07	1.88501e+07	3.00008e+07	2.36146e+07	1.97775e+07	0.0249875	0.0323847				2024	Deamidated [R492;Dimethyl [K114;K1026;K1052;K1054;K1062;K1193;K1202;K121;K133;K1351;K1370;K1373;K1391;K1399;K1400;K1421;K1430;K1435;K1440;K1501;K1576;K1707;K1740;K1750;K191;K1927];K198;K251;K373;K438;K440;K461;K487;K491;K502;K507;K743;K829;K951;K965;R134;R1441;R1698;R1713;R1902;R2123];R718	6	Deamidated [R492;R718;R1698;R1713;R1902;R2123]	4	Dimethyl [R134;R718;R1441;R1698]	0
O35143	ATPase inhibitor, mitochondrial OS=Mus musculus GN=Atpif1 PE=1 SV=2	Atpif1	41	9	58	106	12.2	9.64	Deamidated [R87];Dimethyl [K52;K62;K64;K72;K83;R87]	2.2063e+07	2.84376e+07	3.50725e+07	2.36489e+07	2.29773e+07	3.84657e+07	0.0247377	0.0268471				259	Deamidated [R87];Dimethyl [K52;K62;K64;K72;K83;R87]	1	Deamidated [R87]	1	Dimethyl [R87]	0
P20152	Vimentin OS=Mus musculus GN=Vim PE=1 SV=3	Vim	89	54	642	466	53.7	5.12	Deamidated [R113;Dimethyl [K97;K104;K120;K129;K139;K143;K168;K188;K223;K235;K236;K282;K292;K294;K334;K373;K390;K402;K439;Methyl [R196;R100;R145;R159;R170;R175;R196;R207;R270;R273;R304;R321;R342;R345;R364;R378;R381;R401;R424;R440;R440];R450]	8.51772e+08	1.16799e+09	1.02555e+09	9.12821e+08	9.82884e+08	1.08095e+09	0.0243848	0.056203				6911	Deamidated [R113;Dimethyl [K97;K104;K120;K129;K139;K143;K168;K188;K223;K235;K236;K282;K292;K294;K334;K373;K390;K402;K439;Methyl [R196;R100;R145;R159;R170;R175;R196;R207;R270;R273;R304;R321;R342;R345;R364;R378;R381;R401;R424;R440;R440];R450]	14	Deamidated [R113;R170;R175;R196;R207;R270;R304;R321;R342;R345;R364;R378;R424;R450]	13	Dimethyl [R100;R145;R159;R170;R196;R207;R273;R321;R345;R381;R401;R440;R450]	4	Methyl [R196;R342;R345;R440]
Q6A065	Centrosomal protein of 170 kDa OS=Mus musculus GN=Cep170 PE=1 SV=2	Cep170	7	6	17	1588	174.9	7.17	Acetyl [N-Term];Deamidated [R1222;Dimethyl [R1222];R1542]	406757	780434	755782	746076	513379	595560	0.0242736	0.023605				55	Acetyl [N-Term];Deamidated [R1222;Dimethyl [R1222];R1542]	2	Deamidated [R1222;R1542]	1	Dimethyl [R1222]	0
O35737	Heterogeneous nuclear ribonucleoprotein H OS=Mus musculus GN=Hnrnph1 PE=1 SV=3	Hnrnph1	53	11	213	449	49.2	6.3	Acetyl [N-Term];Deamidated [R52;Dimethyl [K14;K167;K35;K68;K72;K73;K87;K98;Methyl [R233];R233;R233];R259;R262;R275;R294;R316;R375];R52	2.66782e+07	1.96455e+07	1.68222e+07	2.26986e+07	1.98825e+07	1.85877e+07	0.0239239	0.0381129				4329	Acetyl [N-Term];Deamidated [R52;Dimethyl [K14;K167;K35;K68;K72;K73;K87;K98;Methyl [R233];R233;R233];R259;R262;R275;R294;R316;R375];R52	8	Deamidated [R52;R233;R259;R262;R275;R294;R316;R375]	2	Dimethyl [R52;R233]	1	Methyl [R233]
P0C0A3	Charged multivesicular body protein 6 OS=Mus musculus GN=Chmp6 PE=1 SV=2	Chmp6	14	2	10	200	23.4	5.44	Dimethyl [K113]	1.41702e+06	1.15838e+06	944392	1.11561e+06	1.02609e+06	1.28864e+06	0.0238635	0.0418182				296	Dimethyl [K113]	0		0		0
P10711	Transcription elongation factor A protein 1 OS=Mus musculus GN=Tcea1 PE=1 SV=2	Tcea1	54	16	70	301	33.9	8.38	Deamidated [R297];Dimethyl [K29;K252;K265];K32;K55;K67;K84;K89;K90;K91;R246	1.66281e+07	1.23787e+07	1.59419e+07	1.54796e+07	1.13796e+07	1.77487e+07	0.0232569	0.0339333				1380	Deamidated [R297];Dimethyl [K29;K252;K265];K32;K55;K67;K84;K89;K90;K91;R246	1	Deamidated [R297]	1	Dimethyl [R246]	0
Q9Z1D1	Eukaryotic translation initiation factor 3 subunit G OS=Mus musculus GN=Eif3g PE=1 SV=2	Eif3g	33	6	27	320	35.6	5.9	Dimethyl [K71;K161;K172;K180;K193;K195;K209];K77;K78	5.2921e+06	9.5844e+06	1.18406e+07	7.66319e+06	7.73989e+06	9.64929e+06	0.0231711	0.0212089				150	Dimethyl [K71;K161;K172;K180;K193;K195;K209];K77;K78	0		0		0
Q99N94	39S ribosomal protein L9, mitochondrial OS=Mus musculus GN=Mrpl9 PE=1 SV=2	Mrpl9	11	3	10	265	30.2	10.08	Deamidated [R134];Dimethyl [K119]	1.09379e+06	1.23197e+06	1.41089e+06	1.27719e+06	1.11144e+06	1.27656e+06	0.023084	0.0640715				183	Deamidated [R134];Dimethyl [K119]	1	Deamidated [R134]	0		0
P24547	Inosine-5'-monophosphate dehydrogenase 2 OS=Mus musculus GN=Impdh2 PE=1 SV=2	Impdh2	44	14	86	514	55.8	7.28	Deamidated [R341];Dimethyl [K109;K124;K195;K208;K238;K293;K311;K349;K375;K422;K450;K455;K474;K511];R182;R356	6.93009e+06	8.53203e+06	8.83565e+06	6.86956e+06	8.57689e+06	8.45332e+06	0.0229702	0.0525092				799	Deamidated [R341];Dimethyl [K109;K124;K195;K208;K238;K293;K311;K349;K375;K422;K450;K455;K474;K511];R182;R356	1	Deamidated [R341]	2	Dimethyl [R182;R356]	0
Q9JJ80	Ribosome production factor 2 homolog OS=Mus musculus GN=Rpf2 PE=2 SV=2	Rpf2	11	3	8	306	35.3	10.04		1.109e+06	1.37857e+06	1.07051e+06	1.11178e+06	1.49545e+06	938831	0.0227788	0.033901				192		0		0		0
Q9CR59	Growth arrest and DNA damage-inducible proteins-interacting protein 1 OS=Mus musculus GN=Gadd45gip1 PE=1 SV=1	Gadd45gip1	13	4	9	222	25.8	10.27	Dimethyl [K184;R187]	1.05695e+06	1.08562e+06	1.18623e+06	1.00308e+06	952002	1.36039e+06	0.0224406	0.0455887				32	Dimethyl [K184;R187]	0		1	Dimethyl [R187]	0
P50431	Serine hydroxymethyltransferase, cytosolic OS=Mus musculus GN=Shmt1 PE=1 SV=3	Shmt1	8	3	10	478	52.6	6.95	Dimethyl [K66;K167];R75	4.28845e+06	5.35268e+06	1.75961e+06	3.1598e+06	4.2766e+06	2.85408e+06	0.0222155	0.0141151				324	Dimethyl [K66;K167];R75	0		1	Dimethyl [R75]	0
P27773	Protein disulfide-isomerase A3 OS=Mus musculus GN=Pdia3 PE=1 SV=2	Pdia3	72	40	242	505	56.6	6.21	Deamidated [R107;Dimethyl [R62;K104;K129;K130;K146;K147;K152;K173;K194;K214;K218;K252;K258;K271;K289;K296;K305;K362;K366;K379;K417;K422;K425;K433;K448;K460;K461;K466;K494;K496;K497];K94;Methyl [R363];R107;R329]	2.15489e+08	2.19205e+08	2.28828e+08	2.2682e+08	1.8143e+08	2.50957e+08	0.0219193	0.0536937				3863	Deamidated [R107;Dimethyl [R62;K104;K129;K130;K146;K147;K152;K173;K194;K214;K218;K252;K258;K271;K289;K296;K305;K362;K366;K379;K417;K422;K425;K433;K448;K460;K461;K466;K494;K496;K497];K94;Methyl [R363];R107;R329]	2	Deamidated [R107;R329]	2	Dimethyl [R62;R107]	1	Methyl [R363]
P62627	Dynein light chain roadblock-type 1 OS=Mus musculus GN=Dynlrb1 PE=1 SV=3	Dynlrb1	65	5	24	96	11	7.25	Acetyl [N-Term];Dimethyl [K9;K31;K52;R58]	1.25989e+07	9.16581e+06	1.09937e+07	1.03927e+07	9.03508e+06	1.29327e+07	0.021368	0.0360242				380	Acetyl [N-Term];Dimethyl [K9;K31;K52;R58]	0		1	Dimethyl [R58]	0
Q8R0A0	General transcription factor IIF subunit 2 OS=Mus musculus GN=Gtf2f2 PE=1 SV=1	Gtf2f2	24	3	7	249	28.4	9.22	Acetyl [N-Term];Deamidated [R79];Dimethyl [K13;K154];K71	1.88993e+06	1.45001e+06	1.82474e+06	1.77612e+06	1.48002e+06	1.81987e+06	0.0213083	0.0479042				69	Acetyl [N-Term];Deamidated [R79];Dimethyl [K13;K154];K71	1	Deamidated [R79]	0		0
P62858	40S ribosomal protein S28 OS=Mus musculus GN=Rps28 PE=1 SV=1	Rps28	61	8	38	69	7.8	10.7	Deamidated [R31];Dimethyl [K47;R51]	2.50316e+07	2.68427e+07	3.30394e+07	2.20547e+07	2.56229e+07	3.75848e+07	0.0212676	0.0276054				177	Deamidated [R31];Dimethyl [K47;R51]	1	Deamidated [R31]	1	Dimethyl [R51]	0
Q3UW53	Protein Niban OS=Mus musculus GN=Fam129a PE=1 SV=2	Fam129a	4	2	7	926	102.6	4.78	Deamidated [R785];Dimethyl [K259;K764]	381828	139716	268872	132222	332116	312866	0.0207151	0.0113128				81	Deamidated [R785];Dimethyl [K259;K764]	1	Deamidated [R785]	0		0
[truncated: 907 more rows]

## Sheet: 101PRvsGFP-peptides
Confidence	Annotated Sequence	Modifications	Modifications in Proteins	Qvality PEP	Qvality q-value	# Protein Groups	# Proteins	# PSMs	Master Protein Accessions	Positions in Proteins	# Missed Cleavages	Theo. MH+ [Da]	Abundances (Normalized): F3: Light, Sample	Abundances (Normalized): F2: Light, Sample	Abundances (Normalized): F1: Light, Sample	Abundances (Normalized): F3: Heavy, Control	Abundances (Normalized): F2: Heavy, Control	Abundances (Normalized): F1: Heavy, Control	Precursor Quan Result ID	Quan Info	Quan Channel	Confidence (by Search Engine): Mascot	Charge (by Search Engine): Mascot	m/z [Da] (by Search Engine): Mascot	DeltaM [ppm] (by Search Engine): Mascot	Percolator q-Value (by Search Engine): Mascot	Percolator PEP (by Search Engine): Mascot	Ions Score (by Search Engine): Mascot	Top Apex RT [min]
[truncated: 33,571 more rows]

[truncated: 6 more sheets: 101GRvsGFP-proteins, 101GRvsGFP-peptides, 101APvsGFP-proteins, 101APvsGFP-peptides, 101GAvsGFP-proteins, 101GAvsGFP-peptides]
