# Supplementary material for: Arginine in C9ORF72 Dipolypeptides Mediates Promiscuous Proteome Binding and Multiple Modes of Toxicity
Source: Mol Cell Proteomics. 2020 Feb 21;19(4):640–54. doi: 10.1074/mcp.RA119.001888 (PMC7124463; doi:10.1074/mcp.RA119.001888)
Supplement: Table S4 [file 157401_1_supp_477901_q5xsfl.xlsx]

## Sheet: Table S4 information
Table S4. Arginine methylated proteome quantitation by 101× DPR expression. Relates to Fig 6.
	Experiment description
	Here is data showing the arginine methylated peptides identified from the whole proteome analysis experiment data in table S3.
	Samples included GFP alone and GFP-101x DPR.
	All samples were done in 3 biological replicates
	Legend for the parameters appeared in the peptide sheets
	Confidence	The level of confidence of the identified peptide group
	Annotated Sequence	The peptide sequence with the flanking residues in the protein
	Modifications	The static and dynamic modifications identified in the PSMs of the peptide.
	Modifications in Proteins	The position of the modifications in the protein
	Qvality PEP	The posterior error probability for the identified peptide group
	Qvality q-value	The q-value for the identified peptide group
	# Protein Groups	The number of identified master proteins in which the peptide sequence is contained
	# Proteins	The number of identified proteins in which the peptide sequence is contained
	# PSMs	Number of peptide spectrum matches identified for the peptide group
	Master Protein Accessions	The unique identifiers (accessions) of all master proteins from all protein groups that include this peptide sequence.
	Positions in Proteins	The position of the peptide in the protein(s)
	# Missed Cleavages	The number of cleavage sites within the peptide that were missed by the digestion process
	Theo. MH+ [Da]	The theoritical Protonated monoisotopic mass of the peptides in Daltons, calculated from the amino acid sequence, inclusing the modifications
	Abundances (Normalized)	The average peak heights of all PSMs associated with this peptide after normalization to the total peptide amount
	Precursor Quan Result ID	Unique identifier for the precursor quantitative value
	Quan Info	The status of this peptide result for quantitation
	Mascot Confidence	The identification confidence of the PSM
	Mascot Percolator q-Value	The minimal false discovery rate at which the collection of PSMs associated with the peptide is considered correct
	Mascot Percolator PEP	the probability of a random match being classed as significant
	Mascot Ions Score	The mascot ion score for an MS/MS match is based on the absolute probability (P) that the observed match between the experimnetal data and the data sequence is a random event.
	Top Apex RT [min]	The best apex retention time over all connected concensus features
	Normalized Protein Abundance	The average peak heights of all unique peptides associated with the corresponding protein after normalization to the total peptide amount

## Sheet: 101GR-methylR
													Peptide Abundances											Corresponding Protein Abundances
Confidence	Annotated Sequence	Modifications	Modifications in Proteins	Qvality PEP	Qvality q-value	# Protein Groups	# Proteins	# PSMs	Master Protein Accessions	Positions in Proteins	# Missed Cleavages	Theo. MH+ [Da]	Normalized Abundance 101GR, Replicate I	Normalized Abundance 101GR, Replicate II	Normalized Abundance 101GR, Replicate III	Normalized Abundance GFP, Replicate I	Normalized Abundance GFP, Replicate II	Normalized Abundance GFP, Replicate III	Precursor Quan Result ID	Percolator q-Value (by Search Engine): Mascot	Percolator PEP (by Search Engine): Mascot	Ions Score (by Search Engine): Mascot	Top Apex RT [min]	Normalized Abundance 101GR, Replicate I	Normalized Abundance 101GR, Replicate II	Normalized Abundance 101GR, Replicate III	Normalized Abundance GFP, Replicate I	Normalized Abundance GFP, Replicate II	Normalized Abundance GFP, Replicate III
High	[R].SVQAGNPGGPGPGGRGRGRGQGNWNMGPPGGLQEFNFIVPTGK.[T]	3xDimethyl [R15; R17; R19]; 1xDimethyl:2H(4) [N-Term]; 1xDimethyl:2H(4) [K43]	Q91WJ8 3xDimethyl [R355; R357; R359]	0.0512556	0.00376035	1	1	1	Q91WJ8	Q91WJ8 [341-383]	3	4408.31		176656	565413				16402	0.002318	0.02749	10	91.19	7.75528e+07	1.02156e+08	8.6458e+07	1.09551e+08	8.91275e+07	1.22032e+08
High	[R].SGSGNFGGGRGGGFGGNDNFGRGGNFSGRGGFGGSR.[G]	3xDimethyl [R10; R22; R29]; 1xDimethyl:2H(4) [N-Term]	P49312 3xDimethyl [R206; R218; R225]	0.0358631	0.00254076	1	1	1	P49312	P49312 [197-232]	3	3440.63	2.2926e+06	2.35354e+06	2.05145e+06		2.81809e+06	2.74749e+06	15214	0.001498	0.01967	16	51.24	2.09685e+08	2.78722e+08	1.87771e+08	2.30224e+08	2.39065e+08	1.98513e+08
High	[R].MTDQEAIQDLWQWR.[K]	1xMethyl [R14]; 1xOxidation [M1]; 1xDimethyl:2H(4) [N-Term]	Q61937 1xMethyl [R289]	3.32302e-05	0	1	1	1	Q61937	Q61937 [276-289]	0	1881.91			531999				13442	0	1.231e-05	65	106.54	3.55734e+08	4.07534e+08	3.82533e+08	2.91429e+08	3.05557e+08	3.81264e+08
High	[R].NTVILFVPQQEAWVVER.[M]	1xMethyl [R17]; 1xDimethyl:2H(4) [N-Term]	Q99JB2 1xMethyl [R51]	0.0268006	0.00205976	1	1	1	Q99JB2	Q99JB2 [35-51]	0	2074.16	789011	421871	410431	1.02838e+06	904273		14463	0.0009142	0.02005	6	108.97	2.40858e+07	2.66602e+07	2.84409e+07	2.45176e+07	2.19913e+07	3.11715e+07
High	[K].IGPSKPNEIPQQPPPPSSATNIPSSAPPITSVPRPPAMPPPVR.[T]	1xDeamidated [R34]; 1xMethyl [R43]; 1xOxidation [M38]; 1xDimethyl:2H(4) [N-Term]; 1xDimethyl:2H(4) [K5]	Q8K4Z5 1xDeamidated [R576]; 1xMethyl [R585]	0.118176	0.00743858	1	1	1	Q8K4Z5	Q8K4Z5 [543-585]	0	4496.45		294920					10136	0.004266	0.07203	16	91.98	1.32274e+07	2.03881e+07	1.59622e+07	1.73671e+07	1.49805e+07	1.48469e+07
High	[K].IGPSKPNEIPQQPPPPSSATNIPSSAPPITSVPRPPAMPPPVR.[T]	1xMethyl [R34]; 1xOxidation [M38]; 1xDimethyl:2H(4) [N-Term]; 1xDimethyl:2H(4) [K5]	Q8K4Z5 1xMethyl [R576]	0.000422163	7.586e-05	1	1	1	Q8K4Z5	Q8K4Z5 [543-585]	0	4495.46		450506	309082				10135	0	0.0001883	33	91.92	1.32274e+07	2.03881e+07	1.59622e+07	1.73671e+07	1.49805e+07	1.48469e+07
High	[K].IGPSKPNEIPQQPPPPSSATNIPSSAPPITSVPRPPAMPPPVR.[T]	1xDeamidated [R43]; 1xDimethyl [R34]; 1xDimethyl:2H(4) [N-Term]; 1xDimethyl:2H(4) [K5]	Q8K4Z5 1xDeamidated [R585]; 1xDimethyl [R576]	0.000401547	7.586e-05	1	1	1	Q8K4Z5	Q8K4Z5 [543-585]	0	4494.47		343298	277811				10134	0.0001029	0.0003551	29	91.99	1.32274e+07	2.03881e+07	1.59622e+07	1.73671e+07	1.49805e+07	1.48469e+07
High	[R].LTESPCALVASQYGWSGNMER.[I]	1xCarbamidomethyl [C6]; 1xMethyl [R21]; 1xDimethyl:2H(6)13C(2) [N-Term]	P08113 1xMethyl [R660]	0.0022228	0.000337306	1	1	1	P08113	P08113 [640-660]	0	2406.16	488626			472994			12270	0.0001615	0.002074	19	99.38	3.8267e+08	4.34234e+08	4.3051e+08	5.3979e+08	4.58986e+08	4.09166e+08
High	[R].VANTSTQTMGPRPAAAAAAATPAVR.[T]	1xOxidation [M9]; 1xDimethyl [R12]; 1xDimethyl:2H(4) [N-Term]	P29341 1xDimethyl [R493]	0.00031899	7.586e-05	1	1	4	P29341	P29341 [482-506]	0	2457.32	911338	1.35111e+06	1.9767e+06	454907	2.03952e+06	1.65757e+06	20405	5.019e-05	0.0001051	32	37.27	2.30529e+08	2.59848e+08	2.23078e+08	2.74416e+08	2.55795e+08	2.48035e+08
High	[R].VANTSTQTMGPRPAAAAAAATPAVR.[T]	1xDimethyl [R12]; 1xDimethyl:2H(4) [N-Term]	P29341 1xDimethyl [R493]	0.000200215	7.586e-05	1	1	2	P29341	P29341 [482-506]	0	2441.32	5.27329e+06	9.32102e+06	8249041	8.12153e+06	1.2117e+07	1.04413e+07	20403	6.266e-05	0.0001765	48	46.37	2.30529e+08	2.59848e+08	2.23078e+08	2.74416e+08	2.55795e+08	2.48035e+08
High	[R].VANTSTQTMGPRPAAAAAAATPAVR.[T]	1xMethyl [R12]; 1xDimethyl:2H(4) [N-Term]	P29341 1xMethyl [R493]	0.0021111	0.000337306	1	1	1	P29341	P29341 [482-506]	0	2427.31	290014	462267	505478	440678		764079	20400	0.0003215	0.001546	29	45.84	2.30529e+08	2.59848e+08	2.23078e+08	2.74416e+08	2.55795e+08	2.48035e+08
High	[K].YEELQVTAGR.[H]	1xMethyl [R10]; 1xDimethyl:2H(4) [N-Term]	P50446 1xMethyl [R358]; Q8BGZ7 1xMethyl [R356]; Q9Z331 1xMethyl [R366]	0.150613	0.00929793	1	3	2	P50446	P50446 [349-358]; Q8BGZ7 [347-356]; Q9Z331 [357-366]	0	1211.66	982286	2.47879e+06	3.26301e+06				22356	0.006904	0.1145	26	49.46
High	[K].WNPTAGVAFEYDPDNGLR.[H]	1xMethyl [R18]; 1xDimethyl:2H(4) [N-Term]	P97760 1xMethyl [R193]	0.00156403	0.000312485	1	1	1	P97760	P97760 [176-193]	0	2068.01	1.15646e+06	1.25776e+06					22176	0.0002019	0.001382	26	105.83	1.76434e+06	1.25776e+06	403142	1.50465e+06	1.99041e+06	1.25591e+06
High	[R].RPQYSNPPVQGEVMEGADNQGAGEQGRPVR.[Q]	1xDeamidated [R]; 1xOxidation [M14]; 1xDimethyl [R1]; 1xDimethyl:2H(4) [N-Term]	P62960 1xDeamidated [R]; 1xDimethyl [R203]	0.0232873	0.00185404	1	1	2	P62960	P62960 [203-232]	0	3300.6		289811	196928				16197	0.001154	0.01323	16	47.27	4.45428e+07	5.05064e+07	4.99731e+07	4.86527e+07	5.04223e+07	8.83946e+07
High	[R].RPQYSNPPVQGEVMEGADNQGAGEQGRPVR.[Q]	1xDeamidated [R27]; 1xDimethyl [R1]; 1xDimethyl:2H(6)13C(2) [N-Term]	P62960 1xDeamidated [R229]; 1xDimethyl [R203]	7.5016e-05	5.15876e-05	1	1	4	P62960	P62960 [203-232]	0	3288.62					371819	797288	16198	0	4.445e-06	46	42.91	4.45428e+07	5.05064e+07	4.99731e+07	4.86527e+07	5.04223e+07	8.83946e+07
High	[R].RPQYSNPPVQGEVMEGADNQGAGEQGRPVR.[Q]	1xDimethyl [R1]; 1xDimethyl:2H(6)13C(2) [N-Term]	P62960 1xDimethyl [R203]	0.00115902	0.000298216	1	1	3	P62960	P62960 [203-232]	0	3287.64				1.20239e+06	2.45615e+06	3.55536e+06	16199	0.0002195	0.003176	45	42.18	4.45428e+07	5.05064e+07	4.99731e+07	4.86527e+07	5.04223e+07	8.83946e+07
High	[R].SGPFGQIFRPDNFVFGQSGAGNNWAK.[G]	1xMethyl [R9]; 1xDimethyl:2H(4) [N-Term]; 1xDimethyl:2H(4) [K26]	Q7TMM9 1xMethyl [R86]; Q9D6F9 1xMethyl [R86]; P99024 1xMethyl [R86]; P68372 1xMethyl [R86]; Q9CWF2 1xMethyl [R86]	0.00113517	0.000298216	5	5	2	Q7TMM9; Q9D6F9; P99024; P68372; Q9CWF2	Q7TMM9 [78-103]; Q9D6F9 [78-103]; P99024 [78-103]; P68372 [78-103]; Q9CWF2 [78-103]	0	2876.47	3.58258e+06	1.64703e+06	2.68861e+06	1.51668e+06		1.54919e+06	16967	0.0001615	0.002338	16	106.56	4.4598e+06	3.97484e+06	3.33645e+06	964147	587873	603179
High	[K].SGDAAIVDMVPGKPMCVESFSDYPPLGR.[F]	1xCarbamidomethyl [C16]; 2xOxidation [M9; M15]; 1xDimethyl [R28]; 1xDimethyl:2H(4) [N-Term]; 1xDimethyl:2H(4) [K13]	P10126 1xDimethyl [R423]	0.0893484	0.00594183	1	1	1	P10126	P10126 [396-423]	0	3119.53			646034		459515	287754	16880	0.003735	0.04741	13	101.32	5.28744e+08	6.63042e+08	7.02209e+08	6.20662e+08	6.50518e+08	4.8599e+08
High	[K].GADIMYTGTLDCWR.[K]	1xCarbamidomethyl [C12]; 1xMethyl [R14]; 1xDimethyl:2H(4) [N-Term]	P48962 1xMethyl [R259]	9.37245e-05	5.15876e-05	1	1	1	P48962	P48962 [246-259]	0	1704.8			517999				6089	0	6.353e-05	37	92.02	1.52668e+08	1.56915e+08	2.31959e+08	2.01596e+08	1.87321e+08	1.35652e+08
High	[K].EVSFQATGDSEWR.[D]	1xMethyl [R13]; 1xDimethyl:2H(4) [N-Term]	O35658 1xMethyl [R216]	0.0830217	0.00552962	1	1	1	O35658	O35658 [204-216]	0	1557.75	2.08682e+07	2.91757e+07	21780080				4988	0.003193	0.05418	22	63.26	3.41617e+07	4.46328e+07	3.58878e+07	1.7525e+07	1.27902e+07	1.8703e+07
High	[R].AGVLSSGTGPPNPRPVGLGPGPSPNLR.[S]	2xMethyl [R14; R27]; 1xDimethyl:2H(6)13C(2) [N-Term]	P0CG14 2xMethyl [R192; R205]	0.00302365	0.000431774	1	1	1	P0CG14	P0CG14 [179-205]	0	2615.48	538722	522129	638172	529428		675346	839	0.0002195	0.00292	15	71.99	2.08315e+06	1.65874e+06	2.25417e+06	1.69938e+06	1.01644e+06	2.01473e+06
High	[R].AGVLSSGTGPPNPRPVGLGPGPSPNLR.[S]	1xDeamidated [R27]; 1xDimethyl [R14]; 1xDimethyl:2H(4) [N-Term]	P0CG14 1xDeamidated [R205]; 1xDimethyl [R192]	0.00498697	0.000532052	1	1	2	P0CG14	P0CG14 [179-205]	0	2612.45					448625		838	0.0004662	0.003283	26		2.08315e+06	1.65874e+06	2.25417e+06	1.69938e+06	1.01644e+06	2.01473e+06
High	[R].AGVLSSGTGPPNPRPVGLGPGPSPNLR.[S]	1xDimethyl [R14]; 1xDimethyl:2H(4) [N-Term]	P0CG14 1xDimethyl [R192]	0.00041747	7.586e-05	1	1	2	P0CG14	P0CG14 [179-205]	0	2611.46	538722	522129	638172	529428		675346	837	0.0001029	0.0003669	30	71.99	2.08315e+06	1.65874e+06	2.25417e+06	1.69938e+06	1.01644e+06	2.01473e+06
High	[R].AVCMLSNTTAIAEAWAR.[L]	1xCarbamidomethyl [C3]; 1xMethyl [R17]; 1xDimethyl:2H(4) [N-Term]	P05214 1xMethyl [R390]; Q9JJZ2 1xMethyl [R390]; P68369 1xMethyl [R390]; P05213 1xMethyl [R390]; P68373 1xMethyl [R390]; P68368 1xMethyl [R390]	1.9045e-05	0	5	6	2	Q9JJZ2; P68369; P05213; P68373; P68368	P05214 [374-390]; Q9JJZ2 [374-390]; P68369 [374-390]; P05213 [374-390]; P68373 [374-390]; P68368 [374-390]	0	1910.98	2.71004e+06	3.07062e+06	4975116	1.42364e+06	2.93965e+06	3.42526e+06	2107	0	5.386e-06	62	105.4	2.33411e+06	1.3928e+06	2.29756e+06	1.93901e+06	1.4367e+06	1.4795e+06
High	[K].HNDDEQYAWESSAGGSFTVR.[TA]	1xMethyl [R20]; 1xDimethyl:2H(6)13C(2) [N-Term]	P07901 1xMethyl [R173]; P11499 1xMethyl [R168]	0.0590131	0.0041691	2	2	1	P07901; P11499	P07901 [154-173]; P11499 [149-168]	0	2306.05	1.27385e+06	985011	1.16434e+06	796876	442377		8064	0.002499	0.04007	5	67.12	2.8486e+08	1.62373e+08	2.14043e+08	1.96436e+08	1.78666e+08	1.41682e+08
High	[K].GGDVSVCEWYR.[R]	1xCarbamidomethyl [C7]; 1xMethyl [R11]; 1xDimethyl:2H(4) [N-Term]	P56391 1xMethyl [R58]	0.0249841	0.00195794	1	1	2	P56391	P56391 [48-58]	0	1373.65	611585	648268	943032	621232		1.37184e+06	6516	0.001236	0.01409	21	62.94	3.18922e+07	4.31311e+07	4.59927e+07	3.1943e+07	3.97789e+07	6.01273e+07
High	[K].LLCGGERLGER.[G]	1xCarbamidomethyl [C3]; 1xDeamidated [R7]; 1xMethyl [R11]; 1xDimethyl:2H(4) [N-Term]	Q9CZS1 1xDeamidated [R392]; 1xMethyl [R396]	0.0731288	0.0050113	1	1	1	Q9CZS1	Q9CZS1 [386-396]	1	1306.71	287026		257898				10533	0.003318	0.03909	14	37.77	8.00218e+06	1.11442e+07	1.46167e+07	9.61728e+06	1.24263e+07	1.13866e+07
High	[R].TRQHCTEEEEEEEEEEEEEEEESFMTPR.[E]	1xCarbamidomethyl [C5]; 1xDeamidated [R2]; 1xDimethyl [R28]; 1xDimethyl:2H(4) [N-Term]	Q0VGB7 1xDeamidated [R292]; 1xDimethyl [R318]	0.0147373	0.00126228	1	1	2	Q0VGB7	Q0VGB7 [291-318]	1	3647.46	265962	172231	5.41002e+06				19739	0.0008255	0.008609	25	58.73	265962	172231	5.41002e+06	7.43567e+06	1.01892e+06	1.55874e+06
High	[R].TRQHCTEEEEEEEEEEEEEEEESFMTPR.[E]	1xCarbamidomethyl [C5]; 1xDimethyl [R2]; 1xDimethyl:2H(6)13C(2) [N-Term]	Q0VGB7 1xDimethyl [R292]	0.00566948	0.000532052	1	1	4	Q0VGB7	Q0VGB7 [291-318]	1	3650.49				7.08063e+06			19740	0.0003216	0.005997	47	50.15	265962	172231	5.41002e+06	7.43567e+06	1.01892e+06	1.55874e+06
High	[K].ASRGGGNHQNNYQPY.[-]	1xDimethyl [R3]; 1xDimethyl:2H(4) [N-Term]	Q9Z130 1xDimethyl [R289]	0.0103991	0.00100569	1	1	4	Q9Z130	Q9Z130 [287-301]	1	1722.82	2.27777e+06	3.66093e+06	1.74499e+06	2.99591e+06	3.48957e+06	3.10523e+06	1907	0.001299	0.02017	37	20.93	1.72642e+07	2.97717e+07	1.38569e+07	2.02451e+07	2.36896e+07	2.11673e+07
High	[K].HKELAPYDENWFYTR.[A]	1xMethyl [R15]; 1xDimethyl:2H(4) [N-Term]; 1xDimethyl:2H(4) [K2]	Q9CZX8 1xMethyl [R56]	0.0501045	0.00356814	1	1	1	Q9CZX8	Q9CZX8 [42-56]	1	2047.05	601288	629332	1.43464e+06		1.00982e+06	1.45397e+06	7911	0.00221	0.02731	5	67.64	6.75218e+07	7.46261e+07	8.65491e+07	7.70749e+07	8.04349e+07	1.20415e+08
High	[R].LITKPQNLNDAYGPPSNFLEIDVSNPQTVGVGRGR.[F]	1xMethyl [R33]; 1xDimethyl:2H(4) [N-Term]; 1xDimethyl:2H(4) [K4]	O70492 1xMethyl [R43]	3.84149e-05	0	1	1	1	O70492	O70492 [11-45]	1	3845.08	1.44042e+06	872069	597643				11186	0	4.785e-07	59	98.2	9.79878e+06	6.9138e+06	5.51814e+06	1.33645e+07	1.24806e+07	1.42286e+07
High	[K].DGSASGTTLLEALDCILPPTRPTDKPLRLPLQDVYK.[I]	1xCarbamidomethyl [C15]; 1xMethyl [R21]; 1xDimethyl [R28]; 1xDimethyl:2H(4) [N-Term]; 2xDimethyl:2H(4) [K25; K36]	P10126 1xMethyl [R240]; 1xDimethyl [R247]	0.0893484	0.00594183	1	1	1	P10126	P10126 [220-255]	1	4089.31	785449		1.45482e+06				2993	0.003355	0.05815	16	109.15	5.28744e+08	6.63042e+08	7.02209e+08	6.20662e+08	6.50518e+08	4.8599e+08
High	[R].LITKPQNLNDAYGPPSNFLEIDVSNPQTVGVGRGR.[F]	1xDeamidated [R]; 1xDimethyl [R]; 1xDimethyl:2H(6)13C(2) [N-Term]; 1xDimethyl:2H(6)13C(2) [K4]	O70492 1xDeamidated [R]; 1xDimethyl [R]	0.000115528	5.15876e-05	1	1	4	O70492	O70492 [11-45]	1	3868.12		329769					11187	5.019e-05	4.389e-05	44	98.39	9.79878e+06	6.9138e+06	5.51814e+06	1.33645e+07	1.24806e+07	1.42286e+07
High	[R].LITKPQNLNDAYGPPSNFLEIDVSNPQTVGVGRGR.[F]	2xMethyl [R33; R35]; 1xDimethyl:2H(6)13C(2) [N-Term]; 1xDimethyl:2H(6)13C(2) [K4]; 1xDimethyl [R33]	O70492 2xMethyl [R43; R45]; 1xDimethyl [R43]	0.000133168	5.15876e-05	1	1	2	O70492	O70492 [11-45]	1	3867.13	651418		596329	634152	624561		11185	0	1.618e-05	39	98.44	9.79878e+06	6.9138e+06	5.51814e+06	1.33645e+07	1.24806e+07	1.42286e+07
High	[K].LLRVCLNLPYFLR.[Y]	1xCarbamidomethyl [C5]; 1xMethyl [R3]; 1xDimethyl:2H(6)13C(2) [N-Term]	A2AN08 1xMethyl [R258]	0.0419458	0.00304464	1	1	1	A2AN08	A2AN08 [256-268]	1	1727.06				749655	614466	689135	11106	0.001984	0.02988	6	70.76	5.65412e+06	2.74812e+06	8.21783e+06	2.9406e+06	2.80483e+06	4.5639e+06
High	[R].AYGQQYWGQSGNRGGYR.[N]	1xDimethyl [R]; 1xDimethyl:2H(4) [N-Term]	Q00PI9 1xDimethyl [R]	0.000958988	0.000286797	1	1	2	Q00PI9	Q00PI9 [670-686]	1	2007.97	578339	1.41054e+06	1.21829e+06	928956	1.20867e+06	965346	2321	9.265e-05	0.0007086	8	40.27	6.94074e+06	9.18559e+06	7.65593e+06	8.43445e+06	7.28211e+06	5.74992e+06
High	[K].CGLVIGRGGENVK.[A]	1xCarbamidomethyl [C1]; 1xMethyl [R7]; 1xDimethyl:2H(4) [N-Term]; 1xDimethyl:2H(4) [K13]	Q3U0V1 1xMethyl [R443]	0.0779308	0.00521823	1	1	2	Q3U0V1	Q3U0V1 [437-449]	1	1436.85	290252	297860	253311	414081	290820	278196	2490	0.002962	0.05035	18	32.06	9.21459e+07	1.09787e+08	7.30725e+07	1.20835e+08	1.05315e+08	8.09314e+07
High	[-].MREIVHIQAGQCGNQIGAK.[F]	1xCarbamidomethyl [C12]; 1xMethyl [R2]; 1xDimethyl:2H(4) [N-Term]; 1xDimethyl:2H(4) [K19]	Q7TMM9 1xMethyl [R2]; Q9D6F9 1xMethyl [R2]; Q9ERD7 1xMethyl [R2]; P99024 1xMethyl [R2]; P68372 1xMethyl [R2]; Q9CWF2 1xMethyl [R2]	0.0410137	0.00294076	6	6	2	Q7TMM9; Q9D6F9; Q9ERD7; P99024; P68372; Q9CWF2	Q7TMM9 [1-19]; Q9D6F9 [1-19]; Q9ERD7 [1-19]; P99024 [1-19]; P68372 [1-19]; Q9CWF2 [1-19]	1	2188.19		435974	750366	192053	687560		13395	0.001522	0.02874	36	49.81	4.4598e+06	3.97484e+06	3.33645e+06	964147	587873	603179
High	[R].MTDQEAIQDLWQWRK.[S]	1xMethyl [R14]; 1xDimethyl:2H(4) [N-Term]; 1xDimethyl:2H(4) [K15]	Q61937 1xMethyl [R289]	0.0297635	0.00218015	1	1	2	Q61937	Q61937 [276-290]	1	2026.07	2.71878e+06	1.37483e+06		1.514e+06			13447	0.001469	0.02227	11	106.27	3.55734e+08	4.07534e+08	3.82533e+08	2.91429e+08	3.05557e+08	3.81264e+08
High	[R].KGTDIMYTGTLDCWR.[K]	1xCarbamidomethyl [C13]; 1xMethyl [R15]; 1xDimethyl:2H(4) [N-Term]; 1xDimethyl:2H(4) [K1]	P51881 1xMethyl [R259]	0.004634	0.000532052	1	1	1	P51881	P51881 [245-259]	1	1894.96	701653	931759	1.89678e+06	1.3846e+06	1.40431e+06	2.51744e+06	8517	0.0004662	0.003082	18	74.74	9.49409e+07	1.04278e+08	1.46388e+08	1.34169e+08	1.3937e+08	1.0115e+08
High	[R].KGADIMYTGTLDCWR.[K]	1xCarbamidomethyl [C13]; 1xMethyl [R15]; 1xDimethyl:2H(6)13C(2) [N-Term]; 1xDimethyl:2H(6)13C(2) [K1]	P48962 1xMethyl [R259]	0.00653599	0.00064665	1	1	2	P48962	P48962 [245-259]	1	1872.99	1.19838e+06	1.68618e+06	3201264	1.98955e+06	2.04517e+06	1.80244e+06	8465	0.0004894	0.004167	16	75.3	1.52668e+08	1.56915e+08	2.31959e+08	2.01596e+08	1.87321e+08	1.35652e+08
High	[R].AGSQGGRGGAVQAAAR.[V]	1xDimethyl [R7]; 1xDimethyl:2H(4) [N-Term]	O08583 1xDimethyl [R38]	0.000152093	5.15876e-05	1	1	5	O08583	O08583 [32-47]	1	1473.82	8.292e+06	9.762e+06	6.75861e+06	9.67697e+06	1.01052e+07	1.1146e+07	815	0	2.257e-05	62	17.37	3.55066e+07	4.29716e+07	3.71787e+07	4.18262e+07	4.33152e+07	5.83239e+07
High	[R].GPFPLQVVSVGGPARGRPR.[G]	1xDimethyl [R15]; 1xDimethyl:2H(4) [N-Term]	Q6A0A9 1xDimethyl [R980]	0.018199	0.00149439	1	1	1	Q6A0A9	Q6A0A9 [966-984]	1	2007.19				540845	681668	367007	7185	0.0006819	0.01459	5	63.95	1.982e+06	1.9305e+06	2.2772e+06	1.31509e+06	1.69097e+06	1.05951e+06
High	[R].GGGGNFGPGPGSNFRGGSDGYGSGR.[G]	1xMethyl [R15]; 1xDimethyl:2H(4) [N-Term]	O88569 1xMethyl [R228]	0.000327378	7.586e-05	1	1	1	O88569	O88569 [214-238]	1	2317.06	594003	610363	395940	456550	363616	417212	6548	0	0.000118	27	41.42	1.51184e+08	2.19703e+08	1.4169e+08	1.58245e+08	1.90638e+08	1.72058e+08
High	[R].GPANGFRGGYDGYRPSFSNTPNSGYSQSQFTAPR.[D]	1xDeamidated [R]; 1xDimethyl [R]; 1xDimethyl:2H(4) [N-Term]	Q60865 1xDeamidated [R]; 1xDimethyl [R]	7.92567e-06	0	1	1	11	Q60865	Q60865 [625-658]	1	3701.73	2.85005e+06	5.3721e+06	4.65032e+06	3.70127e+06	5.2706e+06	6.73628e+06	7169	0	7.656e-09	61	73.92	3.84369e+07	5.91697e+07	4.76432e+07	4.90448e+07	4.95638e+07	5.48306e+07
High	[R].GPANGFRGGYDGYRPSFSNTPNSGYSQSQFTAPR.[D]	1xDimethyl [R]; 1xDimethyl:2H(6)13C(2) [N-Term]; 2xMethyl [R7; R14]	Q60865 1xDimethyl [R]; 2xMethyl [R631; R638]	0.000130652	5.15876e-05	1	1	7	Q60865	Q60865 [625-658]	1	3704.77				893505			7171	5.019e-05	7.644e-05	46	72.63	3.84369e+07	5.91697e+07	4.76432e+07	4.90448e+07	4.95638e+07	5.48306e+07
High	[K].RSIQFVDWCPTGFK.[V]	1xCarbamidomethyl [C9]; 1xMethyl [R1]; 1xDimethyl:2H(4) [N-Term]; 1xDimethyl:2H(4) [K14]	P05213 1xMethyl [R339]; P68368 1xMethyl [R339]	0.000320644	7.586e-05	2	2	3	P05213; P68368	P05213 [339-352]; P68368 [339-352]	1	1818.98							16273	0	0.0001139	16	87.01
High	[K].EVYQQQQYGSGGRGNR.[N]	1xMethyl [R]; 1xDimethyl:2H(6)13C(2) [N-Term]	Q99020 1xMethyl [R]	0.0115394	0.00104853	1	1	5	Q99020	Q99020 [238-253]	1	1876.94	4.21786e+06	3.89543e+06	3.99058e+06	5.69096e+06	4.16631e+06	5.34192e+06	5016	0.001019	0.01028	33	20.48	1.16464e+08	1.35863e+08	1.01311e+08	1.364e+08	1.04696e+08	1.23277e+08
High	[K].EVYQQQQYGSGGRGNR.[N]	1xDimethyl [R13]; 1xDimethyl:2H(6)13C(2) [N-Term]	Q99020 1xDimethyl [R250]	0.00573119	0.000532052	1	1	2	Q99020	Q99020 [238-253]	1	1890.96	2.97048e+06	3.2536e+06	2.54955e+06	3.65527e+06	3.17452e+06	3.71723e+06	5015	0.0002195	0.005444	25	20.88	1.16464e+08	1.35863e+08	1.01311e+08	1.364e+08	1.04696e+08	1.23277e+08
High	[R].SGSGNFGGGRGGGFGGNDNFGR.[G]	2xMethyl [R10; R22]; 1xDimethyl:2H(4) [N-Term]; 1xDimethyl [R10]	P49312 1xDimethyl [R206]	6.83617e-05	5.15876e-05	1	1	3	P49312	P49312 [197-218]	1	2090.97	4.61674e+06	6.33777e+06	3.96243e+06	5.12839e+06	5.11092e+06	5.37817e+06	16984	0	2.467e-06	48	40.75	2.09685e+08	2.78722e+08	1.87771e+08	2.30224e+08	2.39065e+08	1.98513e+08
High	[R].SGSGNFGGGRGGGFGGNDNFGR.[G]	1xMethyl [R10]; 1xDimethyl:2H(4) [N-Term]	P49312 1xMethyl [R206]	0.000958988	0.000286797	1	1	1	P49312	P49312 [197-218]	1	2076.95	204900	409719	170774				16985	9.265e-05	0.0007074	14	39.59	2.09685e+08	2.78722e+08	1.87771e+08	2.30224e+08	2.39065e+08	1.98513e+08
High	[K].NNRQPYAVSELAGHQTSAESWGTGR.[A]	1xMethyl [R25]; 1xDimethyl:2H(4) [N-Term]	Q9D8E6 1xMethyl [R71]	3.53506e-05	0	1	1	2	Q9D8E6	Q9D8E6 [47-71]	1	2762.35	783945	649074	1.33948e+06	675989	957828	1.25588e+06	14195	0	1.35e-05	35	53.96	2.06395e+08	2.33596e+08	2.91319e+08	2.1724e+08	2.21661e+08	2.77886e+08
High	[R].LSGQDVERGTFSHR.[H]	1xDimethyl [R8]; 1xDimethyl:2H(6)13C(2) [N-Term]	Q60597 1xDimethyl [R680]	0.0134225	0.00112995	1	1	1	Q60597	Q60597 [673-686]	1	1652.89				896929	1.49187e+06	1.29639e+06	12038	0.0007375	0.007966	9	43.77	4.51518e+07	4.7366e+07	6.45008e+07	5.56921e+07	5.64309e+07	4.42101e+07
High	[R].NRGSGGFGGGGTR.[R]	1xDimethyl [R2]; 1xDimethyl:2H(4) [N-Term]	O08583 1xDimethyl [R203]	7.45191e-05	5.15876e-05	1	1	4	O08583	O08583 [202-214]	1	1239.65	1.98997e+06	2.47426e+06		2.37296e+06	2.71074e+06		14314	0	3.201e-06	60	17.37	3.55066e+07	4.29716e+07	3.71787e+07	4.18262e+07	4.33152e+07	5.83239e+07
High	[R].QMREMEENFALEAANYQDTIGR.[L]	1xMethyl [R3]; 1xDimethyl:2H(6)13C(2) [N-Term]	P20152 1xMethyl [R345]	0.0804391	0.00537653	1	1	1	P20152	P20152 [343-364]	1	2666.27				725595	1.01066e+06	812523	15402	0.003461	0.04279	20	80.38	1.90901e+09	2.27703e+09	1.64418e+09	1.92749e+09	2.00709e+09	2.11166e+09
High	[R].GGNFGFGDSRGGGGNFGPGPGSNFR.[G]	1xMethyl [R10]; 1xDimethyl:2H(4) [N-Term]	O88569 1xMethyl [R213]	2.61616e-05	0	1	1	1	O88569	O88569 [204-228]	1	2418.13	2.78081e+06	3.01225e+06	1.98556e+06	2.85426e+06	2.54275e+06	2.56063e+06	6589	0	1.706e-07	61	68.61	1.51184e+08	2.19703e+08	1.4169e+08	1.58245e+08	1.90638e+08	1.72058e+08
High	[R].GGNFSGRGGFGGSR.[G]	1xDimethyl [R7]; 1xDimethyl:2H(4) [N-Term]	P49312 1xDimethyl [R225]	0.115778	0.00730367	1	1	2	P49312	P49312 [219-232]	1	1372.7	2.49279e+06	3.41077e+06	1899482	2.76534e+06	2.91093e+06	3.29375e+06	6590	0.009202	0.1544	16	23.85	2.09685e+08	2.78722e+08	1.87771e+08	2.30224e+08	2.39065e+08	1.98513e+08
High	[R].RGAYGGGYGGYDDYGGYNDGYGFGSDR.[F]	1xDimethyl [R1]; 1xDimethyl:2H(4) [N-Term]	P70333 1xDimethyl [R233]	2.79776e-06	0	1	1	3	P70333	P70333 [233-259]	1	2876.21	811864	1.24458e+06	877217				15966	0	3.353e-07	77	72.51	1.05666e+06	4.38591e+06	3.80521e+06	4.9963e+06	8.39461e+06	847785
High	[R].RGAYGGGYGGYDDYGGYNDGYGFGSDR.[F]	1xDeamidated [R27]; 1xDimethyl [R1]; 1xDimethyl:2H(6)13C(2) [N-Term]	P70333 1xDeamidated [R259]; 1xDimethyl [R233]	0.000334299	7.586e-05	1	1	1	P70333	P70333 [233-259]	1	2881.22				3.60488e+06	6.07121e+06		15965	5.019e-05	0.0001149	8	72.29	1.05666e+06	4.38591e+06	3.80521e+06	4.9963e+06	8.39461e+06	847785
High	[R].RGAYGGGYGGYDDYNGYNDGYGFGSDR.[F]	1xDeamidated [R27]; 1xMethyl [R1]; 1xDimethyl:2H(4) [N-Term]	O35737 1xDeamidated [R259]; 1xMethyl [R233]	1.9774e-05	0	1	1	5	O35737	O35737 [233-259]	1	2920.2	707004	1.02397e+06	647040	1.01532e+06	563035	738488	15971	0	8.184e-08	44	73.14	3.15956e+07	4.82387e+07	3.91411e+07	3.93497e+07	4.43557e+07	4.6346e+07
High	[R].RGAYGGGYGGYDDYNGYNDGYGFGSDR.[F]	1xMethyl [R1]; 1xDimethyl:2H(6)13C(2) [N-Term]	O35737 1xMethyl [R233]	1.89024e-05	0	1	1	2	O35737	O35737 [233-259]	1	2923.24	598421	863615	726597	824460	513703	924839	15972	5.019e-05	1.477e-06	59	70.85	3.15956e+07	4.82387e+07	3.91411e+07	3.93497e+07	4.43557e+07	4.6346e+07
High	[R].RGAYGGGYGGYDDYNGYNDGYGFGSDR.[F]	1xDimethyl [R1]; 1xDimethyl:2H(4) [N-Term]	O35737 1xDimethyl [R233]	3.09099e-06	0	1	1	1	O35737	O35737 [233-259]	1	2933.23	1.70687e+06	2.1261e+06	1.44342e+06	2.25887e+06	1.4503e+06	1.51714e+06	15970	0	6.844e-10	83	71.04	3.15956e+07	4.82387e+07	3.91411e+07	3.93497e+07	4.43557e+07	4.6346e+07
High	[R].RGAYGGGYGGYDDYNGYNDGYGFGSDR.[F]	1xDeamidated [R27]; 1xDimethyl [R1]; 1xDimethyl:2H(6)13C(2) [N-Term]	O35737 1xDeamidated [R259]; 1xDimethyl [R233]	3.1921e-05	0	1	1	5	O35737	O35737 [233-259]	1	2938.24	2.44862e+06	3.36142e+06	2.30315e+06	3.49426e+06	2.38664e+06	2.82375e+06	15969	0	2.439e-07	40	73.31	3.15956e+07	4.82387e+07	3.91411e+07	3.93497e+07	4.43557e+07	4.6346e+07
High	[R].RGGHQNNYKPY.[-]	1xDimethyl [R1]; 1xDimethyl:2H(4) [N-Term]; 1xDimethyl:2H(4) [K9]	Q99020 1xDimethyl [R275]	0.00247032	0.000358091	1	1	2	Q99020	Q99020 [275-285]	1	1425.78	1.34541e+07	1.57218e+07	12685186	1.71331e+07	1.54379e+07	1.93322e+07	16006	0.0003215	0.001769	14	18.45	1.16464e+08	1.35863e+08	1.01311e+08	1.364e+08	1.04696e+08	1.23277e+08
High	[R].RGGPGGPPGPLMEQMGGR.[R]	1xDimethyl [R1]; 1xDimethyl:2H(6)13C(2) [N-Term]	Q61545 1xDimethyl [R614]	0.000213934	7.586e-05	1	1	3	Q61545	Q61545 [614-631]	1	1814.95	719582	1.51384e+06	1.55606e+06	1.57976e+06	1.98316e+06	3.33056e+06	16008	0	9.25e-05	29	49.11	5.08307e+06	8.60725e+06	1.03894e+07	7.20984e+06	7.95862e+06	1.36364e+07
High	[R].RGGHQNSYKPY.[-]	1xDimethyl [R1]; 1xDimethyl:2H(6)13C(2) [N-Term]; 1xDimethyl:2H(6)13C(2) [K9]	Q60668 1xDimethyl [R345]	0.00755645	0.000692225	1	1	2	Q60668	Q60668 [345-355]	1	1406.81	3.54674e+06	4.95053e+06	3717790	4.39625e+06	4.62557e+06	5.39057e+06	16007	0.001242	0.01896	22	18.63	3.83928e+07	4.7687e+07	4.03191e+07	4.43184e+07	4.37551e+07	4.50066e+07
High	[R].DVGGIVLANACGPCIGQWDRK.[D]	2xCarbamidomethyl [C11; C14]; 1xMethyl [R20]; 1xDimethyl:2H(4) [N-Term]; 1xDimethyl:2H(4) [K21]	Q99KI0 1xMethyl [R457]	0.000223807	7.586e-05	1	1	3	Q99KI0	Q99KI0 [438-458]	1	2364.24	1.16117e+06	1.13991e+06	1.20713e+06	1.16867e+06	1.22847e+06	961391	3563	0.0001029	0.0001994	25	98.08	2.00305e+08	2.20573e+08	1.99491e+08	2.38781e+08	2.27624e+08	1.65349e+08
High	[R].FSSSRLLGSGSPSSSAR.[L]	1xDimethyl [R5]; 1xDimethyl:2H(4) [N-Term]	P15331 1xDimethyl [R51]	0.01358	0.00112995	1	1	2	P15331	P15331 [47-63]	1	1742.93	552114	824511	578735	667971	656300	392172	5847	0.0007375	0.008017	10	37.22	6.20779e+08	7.39144e+08	5.62467e+08	7.14854e+08	6.10797e+08	6.28725e+08
High	[-].METILEQQRR.[Y]	1xDimethyl [R9]; 1xDimethyl:2H(6)13C(2) [N-Term]	Q9D554 1xDimethyl [R9]	0.00305236	0.000431774	1	1	3	Q9D554	Q9D554 [1-10]	1	1367.79				289081	347673	649503	13109	0.0002195	0.002949	20	99.65	1.23405e+07	1.82596e+07	1.39447e+07	1.72932e+07	1.28182e+07	1.28599e+07
High	[K].SIDPEEVESRE.[-]	1xMethyl [R10]; 1xDimethyl:2H(4) [N-Term]	P10404 1xMethyl [R640]; P11370 1xMethyl [R678]	0.0179866	0.00149439	2	2	1	P10404; P11370	P10404 [631-641]; P11370 [669-679]	1	1335.66	2.6458e+06	2.74304e+06	3.00983e+06	3.71986e+06	4.44387e+06	3.79019e+06	17195	0.0009454	0.01464	19	54.31	2.46356e+06	2.40985e+06	2.55853e+06	3.63949e+06	2.2748e+06	3.78619e+06
High	[R].SYSRGGGDQGYGSGR.[Y]	1xDimethyl [R4]; 1xDimethyl:2H(6)13C(2) [N-Term]	O89086 1xDimethyl [R103]	0.000667638	0.00013765	1	1	5	O89086	O89086 [100-114]	1	1567.76	6.27273e+06	9.81453e+06	3.35795e+06	7.85182e+06	9.46778e+06	9.37674e+06	18464	0.0001853	0.0005565	28	18.82	8.93108e+07	1.39202e+08	8.83545e+07	1.10749e+08	1.53248e+08	2.02092e+08
High	[R].SNSGPYRGGYGGGYGGGSF.[-]	1xDimethyl [R7]; 1xDimethyl:2H(4) [N-Term]	Q9CX86 1xDimethyl [R293]	1.11695e-05	0	1	1	2	Q9CX86	Q9CX86 [287-305]	1	1856.85	6.15256e+06	6.33762e+06	5925199	6.09966e+06	6.72085e+06	6.17625e+06	17604	0	1.869e-08	62	55.75	3.83413e+07	4.6086e+07	4.01411e+07	3.81557e+07	4.13148e+07	4.11351e+07
High	[R].GLAARCGLR.[V]	1xCarbamidomethyl [C6]; 1xDimethyl [R5]; 1xDimethyl:2H(4) [N-Term]	Q80U72 1xDimethyl [R1035]	0.00683248	0.00064665	1	1	1	Q80U72	Q80U72 [1031-1039]	1	1033.62	5.61422e+06	4.94577e+06	2.72165e+06				6761	0.0003542	0.00639	19	27.78	6.65155e+06	6.17261e+06	3.79163e+06	972304	1.18932e+06	879942
High	[R].IQQLEREISR.[Y]	1xDeamidated [R6]; 1xMethyl [R10]; 1xDimethyl:2H(6)13C(2) [N-Term]	Q99MI1 1xDeamidated [R742]; 1xMethyl [R746]	0.143277	0.00872234	1	1	1	Q99MI1	Q99MI1 [737-746]	1	1322.78				343888	526785	517602	11754	0.004914	0.07446	18	23.13	748765	798844	849402	1.51127e+06	1.69614e+06	2.08609e+06
High	[K].QEMASASSSQRGR.[S]	1xDimethyl [R11]; 1xDimethyl:2H(4) [N-Term]	P49312 1xDimethyl [R194]	0.00253769	0.000358091	1	1	2	P49312	P49312 [184-196]	1	1454.73	837428	1.88989e+06		1.16796e+06	1.2742e+06		14851	0.000234	0.002441	15	16.35	2.09685e+08	2.78722e+08	1.87771e+08	2.30224e+08	2.39065e+08	1.98513e+08
High	[K].YIDQEELNKTKPIWTRNPDDITNEEYGEFYK.[S]	1xMethyl [R16]; 1xDimethyl:2H(6)13C(2) [N-Term]; 3xDimethyl:2H(6)13C(2) [K9; K11; K31]	P07901 1xMethyl [R300]	0.0101622	0.000988846	1	1	1	P07901	P07901 [285-315]	2	4007.15	768950	1.39651e+06	703832	701425	4.35041e+06	1.82258e+06	22619	0.0005099	0.008968	19	88.12	2.8486e+08	1.62373e+08	2.14043e+08	1.96436e+08	1.78666e+08	1.41682e+08
High	[M].AADPLPPSAMVQPGTLNLNNEVVKMRK.[E]	1xAcetyl [N-Term]; 1xMethyl [R26]; 2xOxidation [M10; M25]; 2xDimethyl:2H(6)13C(2) [K24; K27]	Q9CZ91 1xAcetyl [N-Term]; 1xMethyl [R27]	0.0264893	0.00204007	1	1	1	Q9CZ91	Q9CZ91 [2-28]	2	3050.7	775755			371825		345793	75	0.001327	0.02029	15	108.92	775756	114961	175096	371825	367597	345793
High	[R].SGRGGSGVQSSRFEEDDGDVAMNDPQDGPR.[V]	1xDimethyl [R3]; 1xDimethyl:2H(4) [N-Term]	Q99JX7 1xDimethyl [R41]	0.001366	0.000298216	1	1	1	Q99JX7	Q99JX7 [39-68]	2	3182.43		435600	375152				16981	0.0002784	0.001048	17	42	1.26045e+06	1.93665e+06	1.64025e+06	1.86241e+06	830147	659002
High	[R].TGSETPQAPMSGVGPVSGGPGGFGRGSQGGNFEGPNKR.[R]	1xMethyl [R]; 1xDimethyl:2H(4) [N-Term]; 1xDimethyl:2H(4) [K37]	Q8R326 1xMethyl [R]	0.00018928	7.586e-05	1	1	3	Q8R326	Q8R326 [483-520]	2	3693.83		740665	795574	612237	323793	603256	18999	0	4.928e-05	70	61.85	1.41023e+07	1.50035e+07	1.40647e+07	1.34107e+07	8.20412e+06	1.1926e+07
High	[K].TAELLQVANYGMGGQYEPHFDFSRSDDEDAFKR.[L]	1xMethyl [R24]; 1xDimethyl:2H(4) [N-Term]; 1xDimethyl:2H(4) [K32]	Q60716 1xMethyl [R437]	0.00183233	0.000312485	1	1	2	Q60716	Q60716 [414-446]	2	3871.85		423459	407598	288006	548433	366368	18515	0.001679	0.02142	19	99.98	1.4111e+07	1.91803e+07	2.07053e+07	2.18515e+07	1.95643e+07	1.82971e+07
High	[K].CDIDIRKDLYANNVLSGGTTMYPGIADR.[M]	1xCarbamidomethyl [C1]; 1xMethyl [R6]; 1xDimethyl:2H(4) [N-Term]; 1xDimethyl:2H(4) [K7]	P63268 1xMethyl [R291]; P62737 1xMethyl [R292]; P68033 1xMethyl [R292]	0.00855852	0.000781974	1	3	1	P68033	P63268 [286-313]; P62737 [287-314]; P68033 [287-314]	2	3206.64	478338	859056					2405	0.0004801	0.007745	20	99.31
High	[K].LQEEMLQREEAESTLQSFRQDVDNASLAR.[L]	1xOxidation [M5]; 1xDimethyl [R8]; 1xDimethyl:2H(4) [N-Term]	P20152 1xDimethyl [R196]	0.000410551	7.586e-05	1	1	2	P20152	P20152 [189-217]	2	3469.72	1.29785e+06	581692					11612	5.019e-05	0.0001676	32	105.15	1.90901e+09	2.27703e+09	1.64418e+09	1.92749e+09	2.00709e+09	2.11166e+09
High	[R].RGAYGGGYGGYDDYNGYNDGYGFGSDRFGR.[D]	1xDeamidated [R27]; 1xDimethyl [R1]; 1xDimethyl:2H(6)13C(2) [N-Term]	O35737 1xDeamidated [R259]; 1xDimethyl [R233]	0.000201973	7.586e-05	1	1	1	O35737	O35737 [233-262]	2	3298.43	956454	1.18968e+06	689341	966183	2.0554e+06		15976	0	4.396e-05	33	75.66	3.15956e+07	4.82387e+07	3.91411e+07	3.93497e+07	4.43557e+07	4.6346e+07
High	[R].RGAYGGGYGGYDDYNGYNDGYGFGSDRFGR.[D]	1xDimethyl [R1]; 1xDimethyl:2H(6)13C(2) [N-Term]	O35737 1xDimethyl [R233]	2.22087e-05	0	1	1	2	O35737	O35737 [233-262]	2	3297.44	676530	852609	648771	784543	1.56603e+06	931728	15977	0	1.113e-07	40	73.31	3.15956e+07	4.82387e+07	3.91411e+07	3.93497e+07	4.43557e+07	4.6346e+07
High	[R].RGAYGGGYGGYDDYNGYNDGYGFGSDRFGR.[D]	1xDeamidated [R27]; 1xMethyl [R1]; 1xDimethyl:2H(4) [N-Term]	O35737 1xDeamidated [R259]; 1xMethyl [R233]	0.000446631	0.000104971	1	1	1	O35737	O35737 [233-262]	2	3280.39	281606	502391	176261		551221		15979	0	0.0002071	37	73.15	3.15956e+07	4.82387e+07	3.91411e+07	3.93497e+07	4.43557e+07	4.6346e+07
High	[R].RGNMPQRGGGGGSGGIGYPYPR.[G]	1xOxidation [M4]; 2xDimethyl [R1; R7]; 1xDimethyl:2H(4) [N-Term]	Q8VEK3 2xDimethyl [R709; R715]	0.00226174	0.000358091	1	1	1	Q8VEK3	Q8VEK3 [709-730]	2	2295.17	165323	544250	875332	414243	725074	781991	16018	0.0003215	0.001633	22	28.12	2.11104e+08	2.93914e+08	3.0382e+08	3.30075e+08	3.20906e+08	2.73627e+08
High	[R].RGNMPQRGGGGGSGGIGYPYPR.[G]	2xDimethyl [R1; R7]; 1xDimethyl:2H(4) [N-Term]	Q8VEK3 2xDimethyl [R709; R715]	0.000266322	7.586e-05	1	1	4	Q8VEK3	Q8VEK3 [709-730]	2	2279.18	5.38693e+06	9.75933e+06	1.26489e+07	1.08258e+07	1.25853e+07	1.22968e+07	16016	0	0.0004341	39	33.98	2.11104e+08	2.93914e+08	3.0382e+08	3.30075e+08	3.20906e+08	2.73627e+08
High	[R].RGYGGGYFGQGRGGGGGGGY.[-]	2xDimethyl [R1; R12]; 1xDimethyl:2H(4) [N-Term]	O70133 2xDimethyl [R1361; R1372]	0.000206462	7.586e-05	1	1	1	O70133	O70133 [1361-1380]	2	1924.94	357358	959793	672777				16036	0	4.624e-05	37	40.44	1.01788e+07	1.62546e+07	8.11728e+06	8.5687e+06	1.06113e+07	4.3987e+06
High	[RK].RKASGPPVSELITK.[A]	1xMethyl [R1]; 1xDimethyl:2H(6)13C(2) [N-Term]; 2xDimethyl:2H(6)13C(2) [K2; K14]	P15864 1xMethyl [R33]; P43277 1xMethyl [R34]	0.00683248	0.00064665	2	2	1	P15864; P43277	P15864 [33-46]; P43277 [34-47]	2	1605.11							16046	0.0003542	0.006416	15	32.5	5.72958e+07	7.43382e+07	6.89406e+07	6.83191e+07	7.53402e+07	9.29789e+07
High	[K].VREEYPDRIMNTFSVVPSPK.[V]	1xMethyl [R]; 1xDimethyl:2H(4) [N-Term]; 1xDimethyl:2H(4) [K20]	Q9ERD7 1xMethyl [R]	0.000315714	7.586e-05	1	1	2	Q9ERD7	Q9ERD7 [155-174]	2	2442.33	536904	546657	792342	389337	1.23863e+06	837305	21574	0	0.0001149	32	81.96	4.61444e+07	4.68065e+07	3.66965e+07	3.41635e+07	3.8246e+07	3.80346e+07
High	[K].VREEYPDRIMNTFSVVPSPK.[V]	1xMethyl [R2]; 1xOxidation [M10]; 1xDimethyl:2H(6)13C(2) [N-Term]; 1xDimethyl:2H(6)13C(2) [K20]	Q9ERD7 1xMethyl [R156]	0.136253	0.0084018	1	1	1	Q9ERD7	Q9ERD7 [155-174]	2	2466.36				601486	1.42161e+06	1.29671e+06	21575	0.004789	0.08185	9	68.31	4.61444e+07	4.68065e+07	3.66965e+07	3.41635e+07	3.8246e+07	3.80346e+07
High	[K].ALSKQEMASASSSQRGR.[S]	1xDimethyl [R15]; 1xDimethyl:2H(4) [N-Term]; 1xDimethyl:2H(4) [K4]; 2xMethyl [R15; R17]	P49312 2xMethyl [R194; R196]; 1xDimethyl [R194]	0.0424188	0.0031076	1	1	3	P49312	P49312 [180-196]	2	1886.04	4.08745e+06	6.55711e+06	5.28186e+06	5.53715e+06	7.35019e+06	6.80039e+06	1380	0.001551	0.0296	35	20.78	2.09685e+08	2.78722e+08	1.87771e+08	2.30224e+08	2.39065e+08	1.98513e+08
High	[K].RNSTIPTKQTQTFTTYSDNQPGVLIQVYEGER.[A]	1xMethyl [R1]; 1xDimethyl:2H(4) [N-Term]; 1xDimethyl:2H(4) [K8]	Q61696 1xMethyl [R416]; P17879 1xMethyl [R416]	0.00022898	7.586e-05	1	2	1	P17879	Q61696 [416-447]; P17879 [416-447]	2	3749.96							16152	0	5.786e-05	41	84.82

## Sheet: 101PR-methylR
													Peptide Abundances												Corresponding Protein Abundances
Confidence	Annotated Sequence	Modifications	Modifications in Proteins	Qvality PEP	Qvality q-value	# Protein Groups	# Proteins	# PSMs	Master Protein Accessions	Positions in Proteins	# Missed Cleavages	Theo. MH+ [Da]	Normalized Abundance 101PR, Replicate I	Normalized Abundance 101PR, Replicate II	Normalized Abundance 101PR, Replicate III	Normalized Abundance GFP, Replicate I	Normalized Abundance GFP, Replicate II	Normalized Abundance GFP, Replicate III	Precursor Quan Result ID	Confidence (by Search Engine): Mascot	Percolator q-Value (by Search Engine): Mascot	Percolator PEP (by Search Engine): Mascot	Ions Score (by Search Engine): Mascot	Top Apex RT [min]	Normalized Abundance 101PR, Replicate I	Normalized Abundance 101PR, Replicate II	Normalized Abundance 101PR, Replicate III	Normalized Abundance GFP, Replicate I	Normalized Abundance GFP, Replicate II	Normalized Abundance GFP, Replicate III
High	[-].MEEGGRDKTPVQSQQPSATTPSGADEK.[S]	1xMethyl [R6]; 2xDimethyl [K8; K27]; 1xDimethyl [N-Term]	Q8VDM4 1xMethyl [R6]; 2xDimethyl [K8; K27]	8.32679e-05	0	1	1	2	Q8VDM4	Q8VDM4 [1-27]	2	2929.42	179445	295799	254758				12398	High	0	0.0002688	52	37.54	3.69992e+06	3.28571e+06	4.94277e+06	2.80785e+06	2.69907e+06	2.0504e+06
High	[R].QMREMEENFALEAANYQDTIGR.[L]	1xMethyl [R3]; 1xOxidation [M5]; 1xDimethyl [N-Term]	P20152 1xMethyl [R345]	0.000103274	0	1	1	1	P20152	P20152 [343-364]	1	2674.22		258984	178184				14549	High	0	5.647e-05	28	91.97	8.51772e+08	1.16799e+09	1.02555e+09	9.12821e+08	9.82884e+08	1.08095e+09
High	[R].HLQLAIRNDEELNKLLGR.[V]	Dimethyl [R]; 1xDimethyl [N-Term]	Q8BFU2 1xDimethyl [K96]; P22752 1xDimethyl [K96]; Q8CGP5 1xDimethyl [K96]; Q8R1M2 1xDimethyl [K96]; Q8CGP7 1xDimethyl [K96]; Q8CGP6 1xDimethyl [K96]	0.000510924	0	1	6	1	P22752	Q8BFU2 [83-100]; P22752 [83-100]; Q8CGP5 [83-100]; Q8R1M2 [83-100]; Q8CGP7 [83-100]; Q8CGP6 [83-100]	2	2188.26	219852	393092	447598	821830	1.94964e+06	624406	7701	High	0	0.0002711	28	81.4
High	[R].LITKPQNLNDAYGPPSNFLEIDVSNPQTVGVGRGR.[F]	1xDeamidated [R33]; 1xDimethyl [R35]; 1xDimethyl:2H(6)13C(2) [N-Term]; 1xDimethyl:2H(6)13C(2) [K4]	O70492 1xDeamidated [R43]; 1xDimethyl [R45]	6.51032e-05	0	1	1	2	O70492	O70492 [11-45]	1	3868.12		165362	78949.7		250462	138842	10690	High	0	3.548e-05	51	99.1	2.21541e+06	2.15812e+06	2.8061e+06	2.42328e+06	2.43962e+06	2.8557e+06
High	[R].LITKPQNLNDAYGPPSNFLEIDVSNPQTVGVGRGR.[F]	1xMethyl [R]; 1xDimethyl [K4]; 1xDimethyl [N-Term]	O70492 1xMethyl [R]; 1xDimethyl [K14]	5.25231e-07	0	1	1	2	O70492	O70492 [11-45]	1	3837.03	395729	341625	465261	489919	439463	590176	10689	High	0	3.052e-07	40	98.79	2.21541e+06	2.15812e+06	2.8061e+06	2.42328e+06	2.43962e+06	2.8557e+06
High	[R].RGAYGGGYGGYDDYNGYNDGYGFGSDRFGR.[D]	2xDeamidated [R27; R30]; 1xDimethyl [R1]; 1xDimethyl:2H(6)13C(2) [N-Term]	O35737 2xDeamidated [R259; R262]; 1xDimethyl [R233]	0.00064002	0	1	1	2	O35737	O35737 [233-262]	2	3299.41			392739				15093	High	0	0.0003379	30		2.66782e+07	1.96455e+07	1.68222e+07	2.26986e+07	1.98825e+07	1.85877e+07
High	[R].RGAYGGGYGGYDDYNGYNDGYGFGSDR.[F]	1xDeamidated [R27]; 1xDimethyl [R1]; 1xDimethyl [N-Term]	O35737 1xDeamidated [R259]; 1xDimethyl [R233]	3.2086e-05	0	1	1	4	O35737	O35737 [233-259]	1	2930.19	2.43841e+06	741645	938558	1.75678e+06	953818	758903	15089	High	0	1.326e-05	25	73.67	2.66782e+07	1.96455e+07	1.68222e+07	2.26986e+07	1.98825e+07	1.85877e+07
High	[R].RGAYGGGYGGYDDYNGYNDGYGFGSDR.[F]	1xMethyl [R1]; 1xDimethyl:2H(6)13C(2) [N-Term]	O35737 1xMethyl [R233]	2.88348e-08	0	1	1	3	O35737	O35737 [233-259]	1	2923.24	768247	371273	319123	452095	181250		15090	High	0	9.964e-09	67	71.16	2.66782e+07	1.96455e+07	1.68222e+07	2.26986e+07	1.98825e+07	1.85877e+07
High	[R].RGAYGGGYGGYDDYGGYNDGYGFGSDR.[F]	1xDeamidated [R27]; 1xDimethyl [R1]; 1xDimethyl [N-Term]	P70333 1xDeamidated [R259]; 1xDimethyl [R233]	3.19318e-06	0	1	1	3	P70333	P70333 [233-259]	1	2873.17	633209	345716		423421	285670	196278	15087	High	0	1.802e-06	53	72.99	3.27852e+06	1.66336e+06	957017	1.52658e+06	853534	1.39433e+06
High	[R].RGAYGGGYGGYDDYNGYNDGYGFGSDR.[F]	1xDeamidated [R27]; 1xMethyl [R1]; 1xDimethyl [N-Term]	O35737 1xDeamidated [R259]; 1xMethyl [R233]	3.50194e-06	0	1	1	6	O35737	O35737 [233-259]	1	2916.18	758724	414053	272514	548487	338631	438249	15088	High	0	1.361e-06	36	73.53	2.66782e+07	1.96455e+07	1.68222e+07	2.26986e+07	1.98825e+07	1.85877e+07
High	[K].RNSTIPTKQTQTFTTYSDNQPGVLIQVYEGER.[A]	1xMethyl [R1]; 1xDimethyl [K8]; 1xDimethyl [N-Term]	Q61696 1xMethyl [R416]; 1xDimethyl [K423]; P17879 1xMethyl [R416]; 1xDimethyl [K423]	0.000174207	0	1	2	1	P17879	Q61696 [416-447]; P17879 [416-447]	2	3741.91							15236	High	0	9.382e-05	33	85.41
High	[R].TGSETPQAPMSGVGPVSGGPGGFGRGSQGGNFEGPNKR.[R]	1xDeamidated [R38]; 1xMethyl [R25]; 1xDimethyl [K37]; 1xDimethyl [N-Term]	Q8R326 1xDeamidated [R520]; 1xMethyl [R507]; 1xDimethyl [K519]	3.19318e-06	0	1	1	3	Q8R326	Q8R326 [483-520]	2	3686.76			183648		204850	155269	17795	High	0	1.243e-06	53	62.32	8.41905e+06	8.56803e+06	8.50636e+06	5.44644e+06	3.97018e+06	4.84502e+06
High	[R].TGSETPQAPMSGVGPVSGGPGGFGRGSQGGNFEGPNKR.[R]	1xMethyl [R]; 1xDimethyl [K37]; 1xDimethyl [N-Term]	Q8R326 1xMethyl [R]; 1xDimethyl [K519]	2.98635e-05	0	1	1	2	Q8R326	Q8R326 [483-520]	2	3685.78	349852	375265		287226			17796	High	0	9.164e-05	44	62.45	8.41905e+06	8.56803e+06	8.50636e+06	5.44644e+06	3.97018e+06	4.84502e+06
High	[R].SNSGPYRGGYGGGYGGGSF.[-]	1xDimethyl [R7]; 1xDimethyl [N-Term]	Q9CX86 1xDimethyl [R293]	0.000371913	0	1	1	3	Q9CX86	Q9CX86 [287-305]	1	1852.82	2.81376e+06	3.20055e+06	3.52555e+06	2.55318e+06	3.10886e+06	2.88107e+06	16543	High	0	0.0001996	44	56.37	1.99316e+07	2.02136e+07	2.23049e+07	2.07021e+07	1.97353e+07	1.94021e+07
High	[K].CDVDIRKDLYANTVLSGGTTMYPGIADR.[M]	1xCarbamidomethyl [C1]; 1xMethyl [R6]; 1xDimethyl [K7]; 1xDimethyl [N-Term]	P60710 1xMethyl [R290]; 1xDimethyl [K291]; P63260 1xMethyl [R290]; 1xDimethyl [K291]	0.000383522	0	2	2	2	P60710; P63260	P60710 [285-312]; P63260 [285-312]	2	3171.58	731781	1.16832e+06	742819				2310	High	0.000413	0.006261	39	107	6.24888e+06	7.4148e+06	6.35436e+06	5.79524e+06	8.00584e+06	7.75932e+06
High	[R].EGRPSGEAFVELESEDEVK.[L]	2xDimethyl [R3; K19]; 1xDimethyl [N-Term]	P70333 2xDimethyl [R52; K68]; O35737 2xDimethyl [R52; K68]	0.000451832	0	2	2	1	P70333; O35737	P70333 [50-68]; O35737 [50-68]	0	2191.08	8.97092e+06	2.94939e+06	2551640	3.96423e+06	2.64073e+06	3.22557e+06	3915	High	0	0.0002407	15		2.66782e+07	1.96455e+07	1.68222e+07	2.26986e+07	1.98825e+07	1.85877e+07
High	[K].DNNLLGKFELTGIPPAPR.[G]	1xMethyl [R18]; 1xDimethyl [K7]; 1xDimethyl [N-Term]	P63017 1xMethyl [R469]; 1xDimethyl [K458]	0.000134822	0	1	1	1	P63017	P63017 [452-469]	1	2022.14	1.86736e+06	308283					3176	High	0	5.802e-05	32	106.45	4.53379e+08	4.23495e+08	4.43583e+08	4.15321e+08	4.21978e+08	4.83463e+08
High	[M].AGRLPACVVDCGTGYTK.[L]	2xCarbamidomethyl [C7; C11]; 1xMethyl [R3]; 1xDimethyl [K17]; 1xDimethyl [N-Term]	Q99JY9 1xMethyl [R4]; 1xDimethyl [K18]	0.000287863	0	1	1	3	Q99JY9	Q99JY9 [2-18]	1	1894.95	336307	1.19881e+06	1.27496e+06				782	High	0	0.0001546	71	73.01	1.28564e+07	1.14737e+07	1.29147e+07	1.57403e+07	1.08152e+07	1.14684e+07
High	[R].GGNFGFGDSRGGGGNFGPGPGSNFR.[G]	1xMethyl [R10]; 1xDimethyl:2H(6)13C(2) [N-Term]	O88569 1xMethyl [R213]	0.00064002	0	1	1	1	O88569	O88569 [204-228]	1	2422.15	1.6691e+06	1.10691e+06	1.20799e+06	1.19264e+06	1.2253e+06	1.13354e+06	6389	High	0	0.0003392	41	69.07	1.29858e+08	8.46703e+07	8.81758e+07	8.53402e+07	9.3221e+07	8.50932e+07
High	[R].GGGGNFGPGPGSNFRGGSDGYGSGR.[G]	1xMethyl [R15]; 1xDimethyl [N-Term]	O88569 1xMethyl [R228]	2.28742e-05	0	1	1	3	O88569	O88569 [214-238]	1	2313.04	294228	158156	391367	198500	314932	166604	6348	High	0	7.475e-05	23	42.6	1.29858e+08	8.46703e+07	8.81758e+07	8.53402e+07	9.3221e+07	8.50932e+07
High	[K].EVYQQQQYGSGGRGNR.[N]	1xMethyl [R13]; 1xDimethyl:2H(6)13C(2) [N-Term]	Q99020 1xMethyl [R250]	0.00151112	0.000137359	1	1	4	Q99020	Q99020 [238-253]	1	1876.94	2.5764e+06	2.11381e+06	3.01785e+06	2.85598e+06	2.29077e+06	3.09823e+06	4864	High	0.002379	0.03269	28	20.62	6.30884e+07	4.89525e+07	5.97729e+07	5.61542e+07	4.46822e+07	6.40415e+07
High	[R].RGAYGGGYGGYDDYGGYNDGYGFGSDR.[F]	1xDeamidated [R27]; 1xMethyl [R1]; 1xDimethyl:2H(6)13C(2) [N-Term]	P70333 1xDeamidated [R259]; 1xMethyl [R233]	0.00154231	0.000162451	1	1	1	P70333	P70333 [233-259]	1	2867.2	348002			245606			15086	High	0.0001116	0.0007	23	72.81	3.27852e+06	1.66336e+06	957017	1.52658e+06	853534	1.39433e+06
High	[M].TDRYTIHSQLEHLQSK.[Y]	1xMethyl [R3]; 1xDimethyl [K16]; 1xDimethyl [N-Term]	Q923D4 1xMethyl [R4]; 1xDimethyl [K17]	0.00185351	0.000162451	1	1	2	Q923D4	Q923D4 [2-17]	1	2026.07	1.07562e+06	2.00944e+06	2290940				17533	High	8.488e-05	0.0009789	45	50.3	3.12892e+06	4.99878e+06	5.60273e+06	860041	957052	941681
High	[R].GPANGFRGGYDGYRPSFSNTPNSGYSQSQFTAPR.[D]	2xDeamidated [R14; R34]; 1xDimethyl [R7]; 1xDimethyl [N-Term]	Q60865 2xDeamidated [R638; R658]; 1xDimethyl [R631]	0.00170815	0.000162451	1	1	2	Q60865	Q60865 [625-658]	1	3698.69	410101			303692	242445	304311	6934	High	0.0001116	0.0007769	17	73.19	2.73801e+07	2.4672e+07	2.0988e+07	2.32178e+07	1.57945e+07	3.04011e+07
High	[R].VANTSTQTMGPRPAAAAAAATPAVR.[T]	1xMethyl [R12]; 1xDimethyl:2H(6)13C(2) [N-Term]	P29341 1xMethyl [R493]	0.00299332	0.000186893	1	1	2	P29341	P29341 [482-506]	0	2431.33	268480	243103	185027	263553	158156	273861	19125	High	0	0.001567	15	46.84	1.21449e+08	1.22131e+08	1.07646e+08	1.28214e+08	1.19072e+08	1.16747e+08
High	[RK].RKASGPPVSELITK.[A]	1xMethyl [R1]; 1xDimethyl:2H(6)13C(2) [N-Term]; 2xDimethyl:2H(6)13C(2) [K2; K14]	P15864 1xMethyl [R33]; P43277 1xMethyl [R34]	0.00241657	0.000186893	2	2	1	P15864; P43277	P15864 [33-46]; P43277 [34-47]	2	1605.11							15139	High	8.488e-05	0.001277	22	33.37	2.39573e+07	3.84709e+07	3.58777e+07	3.59941e+07	4.10547e+07	4.50699e+07
High	[R].RPQYSNPPVQGEVMEGADNQGAGEQGRPVR.[Q]	2xDeamidated [R27; R30]; 1xDimethyl [R1]; 1xDimethyl:2H(6)13C(2) [N-Term]	P62960 2xDeamidated [R229; R232]; 1xDimethyl [R203]	0.00321452	0.000214525	1	1	1	P62960	P62960 [203-232]	0	3289.6	446714	533806	828675		134153	549111	15275	High	4.652e-05	0.001681	28	43.25	1.56302e+07	1.67981e+07	1.95874e+07	2.36772e+07	2.42159e+07	4.17649e+07
High	[K].SDRPELTGAK.[V]	Dimethyl [R]; 1xDimethyl [N-Term]	Q99LC5 1xDimethyl [K216]	0.00482823	0.000414068	1	1	1	Q99LC5	Q99LC5 [207-216]	0	1129.62	1.3796e+06	1.82492e+06	1.45041e+06	1.57315e+06	1.3904e+06	1.48703e+06	15663	High	0.0003014	0.002256	37	19.84	4.42799e+07	4.70676e+07	3.57775e+07	4.34077e+07	3.78454e+07	4.11695e+07
High	[R].VQAMQISEKEDDDNEKREDPGDNWEEGGGGSGAEK.[S]	1xMethyl [R17]; 1xOxidation [M4]; 3xDimethyl [K9; K16; K35]; 1xDimethyl [N-Term]	Q4VAA2 1xMethyl [R141]; 3xDimethyl [K133; K140; K159]	0.00492729	0.000441038	1	1	1	Q4VAA2	Q4VAA2 [125-159]	3	3948.77		158585	400673		217026	403509	20160	High	0.0001725	0.002559	40	45.69	9.26469e+06	1.00261e+07	1.56978e+07	9.59722e+06	1.0595e+07	1.8233e+07
High	[R].VANTSTQTMGPRPAAAAAAATPAVR.[T]	1xDeamidated [R25]; 1xOxidation [M9]; 1xDimethyl [R12]; 1xDimethyl [N-Term]	P29341 1xDeamidated [R506]; 1xDimethyl [R493]	0.00492729	0.000441038	1	1	1	P29341	P29341 [482-506]	0	2454.28	199175						19127	High	0.0003014	0.0023	24	38.59	1.21449e+08	1.22131e+08	1.07646e+08	1.28214e+08	1.19072e+08	1.16747e+08
High	[M].SYGRPPPDVEGMTSLKVDNLTYR.[T]	1xMethyl [R4]; 1xDimethyl [K16]; 1xDimethyl [N-Term]	Q62093 1xMethyl [R5]; 1xDimethyl [K17]	0.00886642	0.000687291	1	1	1	Q62093	Q62093 [2-24]	1	2665.37	931659	2.40257e+06	2.9072e+06				17266	High	0.0002919	0.004584	18	91.57	1.07659e+07	1.07962e+07	1.45916e+07	7.64525e+06	8.41372e+06	1.23772e+07
High	[R].LRDDTEAAIR.[A]	2xDimethyl [R2; R10]; 1xDimethyl [N-Term]	P08553 2xDimethyl [R194; R202]	0.0163738	0.00133539	1	1	1	P08553	P08553 [193-202]	1	1243.7		191402	106489				11271	High	0.0006077	0.008551	17	62.29
High	[R].SGSGNFGGGRGGGFGGNDNFGR.[G]	1xMethyl [R10]; 1xDimethyl [N-Term]	P49312 1xMethyl [R206]	0.0232096	0.00193708	1	1	1	P49312	P49312 [197-218]	1	2072.93	165324	123823					15968	High	0.0009016	0.01205	8	40.81	1.60532e+08	1.10019e+08	1.13776e+08	1.09786e+08	1.12861e+08	9.51757e+07
High	[K].RSIQFVDWCPTGFK.[V]	1xCarbamidomethyl [C9]; 1xMethyl [R1]; 1xDimethyl [K14]; 1xDimethyl [N-Term]	P05213 1xMethyl [R339]; 1xDimethyl [K352]; P68368 1xMethyl [R339]; 1xDimethyl [K352]	0.0232096	0.00193708	2	2	1	P05213; P68368	P05213 [339-352]; P68368 [339-352]	1	1810.93							15331	High	0.0009279	0.01197	9	87.74
High	[M].AAPRPPPAISVSVSAPAFYAPQKK.[F]	1xMethyl [R4]; 2xDimethyl [K23; K24]; 1xDimethyl [N-Term]	Q62523 1xMethyl [R5]; 2xDimethyl [K24; K25]	0.0341074	0.00267812	1	1	1	Q62523	Q62523 [2-25]	1	2548.46	298663	242432	487660				202	High	0.001227	0.01776	27	90.3	2.19925e+06	1.91676e+06	3.73613e+06	1.81125e+06	2.12141e+06	2.9141e+06
High	[M].SYGRPPPDVEGMTSLK.[V]	1xMethyl [R4]; 1xDimethyl [K16]; 1xDimethyl [N-Term]	Q62093 1xMethyl [R5]; 1xDimethyl [K17]	0.0351254	0.00271617	1	1	1	Q62093	Q62093 [2-17]	0	1803.93	1.08252e+06	327272	319734				17262	High	0.001776	0.01723	49	75.96	1.07659e+07	1.07962e+07	1.45916e+07	7.64525e+06	8.41372e+06	1.23772e+07
High	[-].MREIVHIQAGQCGNQIGAK.[F]	1xCarbamidomethyl [C12]; 1xMethyl [R2]; 1xDimethyl [K19]; 1xDimethyl [N-Term]	Q7TMM9 1xMethyl [R2]; 1xDimethyl [K19]; Q9D6F9 1xMethyl [R2]; 1xDimethyl [K19]; Q9ERD7 1xMethyl [R2]; 1xDimethyl [K19]; P99024 1xMethyl [R2]; 1xDimethyl [K19]; P68372 1xMethyl [R2]; 1xDimethyl [K19]; Q9CWF2 1xMethyl [R2]; 1xDimethyl [K19]	0.0365285	0.00282705	6	6	2	Q7TMM9; Q9D6F9; Q9ERD7; P99024; P68372; Q9CWF2	Q7TMM9 [1-19]; Q9D6F9 [1-19]; Q9ERD7 [1-19]; P99024 [1-19]; P68372 [1-19]; Q9CWF2 [1-19]	1	2180.14	469005	495761	861499			460977	12660	High	0.001312	0.01886	26	51.07	1.73917e+06	2.02578e+06	1.88496e+06	500141	306199	295337
High	[-].MGENADGDQVMENLLQLR.[C]	1xOxidation [M1]; 1xDimethyl [R18]; 1xDimethyl:2H(6)13C(2) [N-Term]	Q64282 1xDimethyl [R18]	0.0387347	0.00301746	1	1	1	Q64282	Q64282 [1-18]	0	2113.04				220849	227093	195211	12450	High	0.001893	0.0191	8	90.12	1.55441e+06	91400.2	91387.5	220849	227093	195211
High	[R].RGGHQNSYKPY.[-]	1xDimethyl [R1]; 1xDimethyl:2H(6)13C(2) [N-Term]; 1xDimethyl:2H(6)13C(2) [K9]	Q60668 1xDimethyl [R345]	0.0426987	0.00327979	1	1	2	Q60668	Q60668 [345-355]	1	1406.81	3.25515e+06	3.44576e+06	3.91824e+06	3.41241e+06	3.8374e+06	4.13585e+06	15113	High	0.008881	0.1295	25	18.71	1.8771e+07	2.16016e+07	2.52324e+07	2.22147e+07	2.08461e+07	2.3289e+07
High	[R].KDLYANTVLSGGTTMYPGIADR.[M]	1xMethyl [R22]; 1xOxidation [M15]; 1xDimethyl [K1]; 1xDimethyl [N-Term]	P60710 1xMethyl [R312]; 1xDimethyl [K291]; P63260 1xMethyl [R312]; 1xDimethyl [K291]	0.0479687	0.00361093	2	2	2	P60710; P63260	P60710 [291-312]; P63260 [291-312]	1	2429.24	203932	561787	487708				8071	High	0.001789	0.02474	19	86.47	1.09106e+07	1.55475e+07	1.26654e+07	9.36733e+06	1.32034e+07	1.23753e+07
High	[R].SGSGNFGGGRGGGFGGNDNFGR.[G]	1xDeamidated [R22]; 1xDimethyl [R10]; 1xDimethyl [N-Term]	P49312 1xDeamidated [R218]; 1xDimethyl [R206]	0.0518203	0.00376922	1	1	2	P49312	P49312 [197-218]	1	2087.93	176057	82366.5	110793				15967	High	0.003746	0.05793	14	47.99	1.60532e+08	1.10019e+08	1.13776e+08	1.09786e+08	1.12861e+08	9.51757e+07
High	[-].MREIVHIQAGQCGNQIGAK.[F]	1xAcetyl [N-Term]; 1xCarbamidomethyl [C12]; 1xOxidation [M1]; 2xDimethyl [R2; K19]	Q7TMM9 1xAcetyl [N-Term]; 2xDimethyl [R2; K19]; Q9D6F9 1xAcetyl [N-Term]; 2xDimethyl [R2; K19]; Q9ERD7 1xAcetyl [N-Term]; 2xDimethyl [R2; K19]; P99024 1xAcetyl [N-Term]; 2xDimethyl [R2; K19]; P68372 1xAcetyl [N-Term]; 2xDimethyl [R2; K19]; Q9CWF2 1xAcetyl [N-Term]; 2xDimethyl [R2; K19]	0.052322	0.00378547	6	6	4	Q7TMM9; Q9D6F9; Q9ERD7; P99024; P68372; Q9CWF2	Q7TMM9 [1-19]; Q9D6F9 [1-19]; Q9ERD7 [1-19]; P99024 [1-19]; P68372 [1-19]; Q9CWF2 [1-19]	1	2224.13	240089	206576	315938				12657	High	0.001909	0.02712	26	29.85	1.73917e+06	2.02578e+06	1.88496e+06	500141	306199	295337
High	[R].VETGILRPGMVVTFAPVNITTEVK.[S]	1xMethyl [R7]; 1xOxidation [M10]; 1xDimethyl [K24]; 1xDimethyl [N-Term]	P62631 1xMethyl [R273]; 1xDimethyl [K290]	0.0581522	0.00405336	1	1	1	P62631	P62631 [267-290]	0	2657.49	989858	1.29758e+06	3.50421e+06				19367	High	0.002652	0.0291	19	92.82	5.61659e+06	4.45716e+06	6.57904e+06	3.20019e+06	2.88647e+06	1.91645e+06
High	[K].SGDAAIVDMVPGKPMCVESFSDYPPLGR.[F]	1xCarbamidomethyl [C16]; 1xMethyl [R28]; 1xOxidation [M9]; 1xDimethyl [K13]; 1xDimethyl [N-Term]	P10126 1xMethyl [R423]; 1xDimethyl [K408]	0.0670942	0.00486044	1	1	1	P10126	P10126 [396-423]	0	3081.47	1.73689e+06	4.58699e+06	2326571		1.35496e+06	793585	15875	High	0.0026	0.03519	12	106.31	3.90493e+08	3.23156e+08	3.05365e+08	2.87368e+08	3.49216e+08	2.68429e+08
High	[R].SGRGGNFGFGDSR.[G]	1xMethyl [R3]; 1xDimethyl:2H(6)13C(2) [N-Term]	O88569 1xMethyl [R203]	0.0984735	0.00663372	1	1	2	O88569	O88569 [201-213]	1	1363.69	444460	422403	360052	434772	552011	410697	15966	High	0.006583	0.0883	16	27.79	1.29858e+08	8.46703e+07	8.81758e+07	8.53402e+07	9.3221e+07	8.50932e+07
High	[K].ASRGGGNHQNNYQPY.[-]	1xDimethyl [R3]; 1xDimethyl:2H(6)13C(2) [N-Term]	Q9Z130 1xDimethyl [R289]	0.112948	0.00757674	1	1	5	Q9Z130	Q9Z130 [287-301]	1	1726.84	1.66972e+06	1.34308e+06	1.27709e+06	1.39208e+06	1.60819e+06	1.61111e+06	1834	High	0.004754	0.07352	25	21.05	1.05434e+07	9.14789e+06	8.90722e+06	8.72316e+06	1.00138e+07	8.94159e+06
High	[R].LRLGLAVIHGEAQCTELDMDDGRHSPPMVK.[N]	1xCarbamidomethyl [C14]; 2xMethyl [R2; R23]; 1xOxidation [M19]; 1xDimethyl [K30]; 1xDimethyl [N-Term]	Q9D0M1 2xMethyl [R192; R213]; 1xDimethyl [K220]	0.115014	0.00782555	1	1	1	Q9D0M1	Q9D0M1 [191-220]	2	3445.74		398734	284917				11321	High	0.004408	0.06114	14	102.38	583495	1.22764e+06	2.60601e+06	1.59388e+06	2.36002e+06	2.19304e+06
High	[K].YYGAEGYEVDR.[Y]	1xMethyl [R11]; 1xDimethyl [N-Term]	Q9DC29 1xMethyl [R475]	0.121416	0.00830842	1	1	1	Q9DC29	Q9DC29 [465-475]	0	1363.62	843015	547888	411504				21611	High	0.004737	0.06473	9	46.4	3.70485e+06	4.73685e+06	3.75623e+06	1.30825e+06	3.44781e+06	2.06763e+06
High	[R].VANTSTQTMGPRPAAAAAAATPAVR.[T]	1xDeamidated [R25]; 1xMethyl [R12]; 1xDimethyl:2H(6)13C(2) [N-Term]	P29341 1xDeamidated [R506]; 1xMethyl [R493]	0.143788	0.00962643	1	1	1	P29341	P29341 [482-506]	0	2432.31		229776					19126	High	0.005619	0.07687	13	46.83	1.21449e+08	1.22131e+08	1.07646e+08	1.28214e+08	1.19072e+08	1.16747e+08

## Sheet: 101GA-methyR
													Peptide Abundance												Corresponding Protein Abundance
Confidence	Annotated Sequence	Modifications	Modifications in Proteins	Qvality PEP	Qvality q-value	# Protein Groups	# Proteins	# PSMs	Master Protein Accessions	Positions in Proteins	# Missed Cleavages	Theo. MH+ [Da]	Normalized Abundance 101GA, Replicate I	Normalized Abundance 101GA, Replicate II	Normalized Abundance 101GA, Replicate III	Normalized Abundance GFP, Replicate I	Normalized Abundance GFP, Replicate II	Normalized Abundance GFP, Replicate III	Precursor Quan Result ID	Confidence (by Search Engine): Mascot	Percolator q-Value (by Search Engine): Mascot	Percolator PEP (by Search Engine): Mascot	Ions Score (by Search Engine): Mascot	Top Apex RT [min]	Normalized Abundance 101GA, Replicate I	Normalized Abundance 101GA, Replicate II	Normalized Abundance 101GA, Replicate III	Normalized Abundance GFP, Replicate I	Normalized Abundance GFP, Replicate II	Normalized Abundance GFP, Replicate III
High	[R].NRPAPYSRPK.[Q]	1xMethyl [R2]; 1xDimethyl:2H(6)13C(2) [N-Term]; 1xDimethyl:2H(6)13C(2) [K10]	O08583 1xMethyl [R72]	0.112784	0.00692593	1	1	1	O08583	O08583 [71-80]	0	1271.82				353910	285253	244090	14277	High	0.003839	0.06171	9	17.95	1.50731e+07	1.91273e+07	1.42495e+07	3.11502e+07	1.89086e+07	2.10489e+07
High	[R].RGAYGGGYGGYDDYNGYNDGYGFGSDR.[F]	1xMethyl [R1]; 1xDimethyl [N-Term]	O35737 1xMethyl [R233]	7.15842e-08	3.94405e-05	1	1	2	O35737	O35737 [233-259]	1	2915.19		546004	955635	608641		714677	15836	High	5.676e-05	9.048e-08	66	73.66	4.14532e+07	5.8402e+07	2.80264e+07	3.59006e+07	3.684e+07	3.76598e+07
High	[R].RGAYGGGYGGYDDYNGYNDGYGFGSDR.[F]	1xDeamidated [R27]; 1xMethyl [R1]; 1xDimethyl [N-Term]	O35737 1xDeamidated [R259]; 1xMethyl [R233]	3.09863e-06	3.94405e-05	1	1	4	O35737	O35737 [233-259]	1	2916.18	4.05415e+06	704551	1.058e+06	785331			15835	High	5.676e-05	3.388e-06	33	75.93	4.14532e+07	5.8402e+07	2.80264e+07	3.59006e+07	3.684e+07	3.76598e+07
High	[R].RGAYGGGYGGYDDYNGYNDGYGFGSDR.[F]	1xDeamidated [R27]; 1xDimethyl [R1]; 1xDimethyl [N-Term]	O35737 1xDeamidated [R259]; 1xDimethyl [R233]	4.14843e-07	3.94405e-05	1	1	5	O35737	O35737 [233-259]	1	2930.19	5.22899e+06	2.47437e+06	4058359	1.37922e+06	1.12165e+06	1.53244e+06	15834	High	5.676e-05	4.869e-07	50	76.07	4.14532e+07	5.8402e+07	2.80264e+07	3.59006e+07	3.684e+07	3.76598e+07
High	[K].SFDQLTPEESKER.[L]	1xDimethyl [R/K]; 1xDimethyl [N-Term]	O35887 1xDimethyl [R/K]	0.000167831	3.94405e-05	1	1	6	O35887	O35887 [60-72]	1	1621.81	1.0176e+07	9.07184e+06	1.2071e+07	1.44407e+07	7.36006e+06	1.31525e+07	16505	High	7.069e-05	0.0001318	39	40.34	4.07054e+07	9.17623e+06	2.86729e+07	3.24489e+07	3.37552e+07	1.88616e+07
High	[K].IRDEMVATEQER.[T]	1xDimethyl [R2]; 1xDimethyl [N-Term]	O55143 1xDimethyl [R236]	3.1018e-05	3.94405e-05	1	1	4	O55143	O55143 [235-246]	1	1504.74	1.56807e+07	2.17675e+06	1.84433e+06	1.94076e+06	1.62681e+06	669251	11936	High	5.676e-05	3.092e-05	51	28.64	3.92239e+07	6.42606e+07	5.85188e+07	3.42193e+07	6.41046e+07	6.3203e+07
High	[R].RGYGGGYFGQGRGGGGGGGY.[-]	2xDimethyl [R1; R12]; 1xDimethyl [N-Term]	O70133 2xDimethyl [R1361; R1372]	0.104535	0.00651602	1	1	1	O70133	O70133 [1361-1380]	2	1920.91		584944	1065700				15876	High	0.003884	0.07773	12	44.16	2.8302e+07	4.94518e+07	1.95905e+07	6.03366e+06	1.09127e+07	9.19326e+06
High	[K].VADWTGATYQDKR.[Y]	1xDimethyl [R/K]; 1xDimethyl [N-Term]	O70194 1xDimethyl [R/K]	0.000146401	3.94405e-05	1	1	2	O70194	O70194 [42-54]	1	1566.79				1.55697e+06	2.48844e+06	2.54373e+06	19793	High	7.069e-05	0.0001257	45	37.84	2.04738e+07	2.17312e+07	2.64631e+07	2.26895e+07	2.57573e+07	3.24314e+07
High	[R].LITKPQNLNDAYGPPSNFLEIDVSNPQTVGVGRGR.[F]	1xMethyl [R33]; 1xDimethyl:2H(6)13C(2) [N-Term]; 1xDimethyl:2H(6)13C(2) [K4]	O70492 1xMethyl [R43]	7.6135e-05	3.94405e-05	1	1	2	O70492	O70492 [11-45]	1	3853.12		412218	272014	511751	542025	504219	11318	High	5.676e-05	7.33e-05	44	101.23	3.75058e+06	5.30689e+06	3.07313e+06	5.44243e+06	5.62505e+06	3.57387e+06
High	[R].LITKPQNLNDAYGPPSNFLEIDVSNPQTVGVGRGR.[F]	1xDeamidated [R35]; 1xMethyl [R33]; 1xDimethyl:2H(6)13C(2) [N-Term]; 1xDimethyl:2H(6)13C(2) [K4]	O70492 1xDeamidated [R45]; 1xMethyl [R43]	1.13497e-05	3.94405e-05	1	1	3	O70492	O70492 [11-45]	1	3854.1		335897	479818	482506			11317	High	0.0001668	1.493e-05	42	101.38	3.75058e+06	5.30689e+06	3.07313e+06	5.44243e+06	5.62505e+06	3.57387e+06
High	[R].GGNFGFGDSRGGGGNFGPGPGSNFR.[G]	1xMethyl [R10]; 1xDimethyl [N-Term]	O88569 1xMethyl [R213]	4.892e-08	3.94405e-05	1	1	2	O88569	O88569 [204-228]	1	2414.1		1.61862e+06	2.18663e+06	1.73481e+06	1.69213e+06	1.58304e+06	6846	High	7.069e-05	4.735e-08	61	71.71	2.60644e+08	1.59584e+08	1.38544e+08	1.70335e+08	1.55077e+08	1.97194e+08
High	[R].GGNFGFGDSRGGGGNFGPGPGSNFR.[G]	1xDeamidated [R25]; 1xDimethyl [R10]; 1xDimethyl [N-Term]	O88569 1xDeamidated [R228]; 1xDimethyl [R213]	0.0597139	0.00397452	1	1	1	O88569	O88569 [204-228]	1	2429.1				490101		292142	6847	High	0.002509	0.04472	18	72.06	2.60644e+08	1.59584e+08	1.38544e+08	1.70335e+08	1.55077e+08	1.97194e+08
High	[R].SRDYSGSQGGYDR.[Y]	1xDimethyl [N-Term]; 1xDimethyl [R2]	O89086 1xDimethyl [R130]	1.58167e-05	3.94405e-05	1	1	3	O89086	O89086 [129-141]	1	1475.65	3.45335e+06	4.07797e+06	5.10068e+06	3.58021e+06	4.10097e+06	8.57107e+06	17483	High	5.676e-05	1.614e-05	25	19.27	3.81129e+07	3.46649e+07	2.11158e+07	8.17427e+07	2.94049e+07	6.41739e+07
High	[R].LCRPCQCNDNIDPNAVGNCNR.[L]	4xCarbamidomethyl [C2; C5; C7; C19]; 1xDeamidated [R]; 1xDimethyl [R3]; 1xDimethyl [N-Term]	P02468 1xDeamidated [R]; 1xDimethyl [R824]	0.000238456	3.94405e-05	1	1	2	P02468	P02468 [822-842]	0	2576.09	1.92444e+06	151418	303975				9686	High	5.676e-05	0.0002205	18	39.06	4.08879e+06	6.02275e+06	3.44648e+06	4.75697e+06	5.44648e+06	4.86441e+06
High	[K].GILAADESTGSIAKR.[L]	1xDimethyl [R/K]; 1xDimethyl [N-Term]	P05064 1xDimethyl [R/K]	4.18912e-07	3.94405e-05	1	1	4	P05064	P05064 [29-43]	1	1544.86	5.69033e+06	5.44198e+06	6.36831e+06	1.34125e+07	6.26543e+06	1.03521e+07	7165	High	5.676e-05	4.905e-07	83	41.64	2.09421e+08	9.98331e+07	7.11312e+07	1.45488e+08	1.39005e+08	9.61417e+07
High	[K].ILIRPLYSNPPLNGAR.[I]	1xDeamidated [R16]; 1xDimethyl [N-Term]; 1xDimethyl [R4]	P05202 1xDeamidated [R325]	1.55109e-05	3.94405e-05	1	1	4	P05202	P05202 [310-325]	0	1823.05	2.32701e+07	2.34331e+07	1.72537e+07	2.45934e+07	2.75521e+07	2.0367e+07	11080	High	5.676e-05	1.58e-05	27	80.95	2.23355e+08	1.66885e+08	2.97578e+08	2.42311e+08	2.99136e+08	2.85661e+08
High	[K].YIDQEELNKTKPIWTRNPDDITNEEYGEFYK.[S]	1xMethyl [R16]; 1xDimethyl:2H(6)13C(2) [N-Term]; 3xDimethyl:2H(6)13C(2) [K9; K11; K31]	P07901 1xMethyl [R300]	0.0498293	0.0033082	1	1	1	P07901	P07901 [285-315]	2	4007.15				335036	2.48234e+06	1.34198e+06	22087	High	0.002095	0.0376	12	90.98	1.3727e+08	1.14096e+08	1.64003e+08	1.16608e+08	1.49952e+08	1.3997e+08
High	[R].SREYQLNDSAAYYLNDLER.[I]	1xDimethyl [R2]; 1xDimethyl [N-Term]	P08752 1xDimethyl [R145]	8.96025e-08	3.94405e-05	1	1	3	P08752	P08752 [144-162]	1	2348.12				1.80131e+06	2.4636e+06		17485	High	5.676e-05	1.122e-07	38	91.31	1.36354e+07	1.57858e+07	1.41251e+07	6.18326e+06	1.46676e+07	9.76346e+06
High	[K].YYVTIIDAPGHRDFIK.[N]	1xDimethyl [R/K]; 1xDimethyl [N-Term]	P10126 1xDimethyl [R/K]	2.38319e-05	3.94405e-05	1	1	2	P10126	P10126 [85-100]	1	1964.06	4.17151e+06	3.42561e+06	1.57754e+06	3.48733e+06	2.82275e+06	2.21699e+06	22513	High	5.676e-05	2.387e-05	28	75.44	8.14515e+08	1.86641e+08	6.56343e+08	4.35408e+08	5.98978e+08	7.30646e+08
High	[K].SIDPEEVESRE.[-]	1xMethyl [R10]; 1xDimethyl:2H(6)13C(2) [N-Term]	P10404 1xMethyl [R640]; P11370 1xMethyl [R678]	0.0570859	0.00380053	2	2	1	P10404; P11370	P10404 [631-641]; P11370 [669-679]	1	1339.68	1.83368e+06	3.15896e+06	2.08137e+06	2.27999e+06	3.02117e+06	2.17294e+06	16892	High	0.002418	0.03944	29	57.56	787412	1.59219e+06	369168	1.50353e+06	607038	1.29801e+06
High	[K].VVDRDSEEAEVIR.[K]	1xDimethyl [R4]; 1xDimethyl [N-Term]	P11103 1xDimethyl [R805]	0.00416602	0.000426812	1	1	3	P11103	P11103 [802-814]	1	1544.79					353835	548141	21330	High	0.0003528	0.00342	12	33.71	2.56525e+06	8.5401e+06	3.70465e+06	4.33325e+06	4.3448e+06	3.17274e+06
High	[K].EAEPEQVAPETPEDRDEDEREEK.[R]	1xDimethyl [R/K]; 1xDimethyl [N-Term]	P13864 1xDimethyl [R/K]	0.000127707	3.94405e-05	1	1	2	P13864	P13864 [298-320]	2	2783.25							3730	High	5.676e-05	0.0001203	18	32.16	1.24125e+07	1.12066e+08	1.08677e+07	1.0856e+07	1.4679e+07	9.74594e+06
High	[R].ELDTVTLEDIKEHVR.[Q]	1xDimethyl [R/K]; 1xDimethyl [N-Term]	P14685 1xDimethyl [R/K]	0.0161981	0.00112975	1	1	2	P14685	P14685 [62-76]	1	1853					285804	195234	4414	High	0.001005	0.01133	20	77.93	6.36388e+06	1.02418e+07	1.0192e+07	4.27737e+06	3.3574e+06	3.67648e+06
High	[R].HLDRVDSILLTHIGDDNLPGINSMLQR.[K]	1xDimethyl [N-Term]; 1xDimethyl [R4]	P14873 1xDimethyl [R303]	4.39865e-07	3.94405e-05	1	1	3	P14873	P14873 [300-326]	1	3070.61		680386	2.2869e+06	2.50715e+06	2.9586e+06	2.92879e+06	8213	High	5.676e-05	5.152e-07	42	106.88	2.11983e+08	9.5456e+07	1.59913e+08	1.9786e+08	2.25058e+08	1.86838e+08
High	[R].QLRELEEQFALEAGGYQAGAAR.[L]	1xDimethyl [N-Term]; 1xDimethyl [R3]	P15331 1xDimethyl [R345]	2.4173e-10	3.94405e-05	1	1	3	P15331	P15331 [343-364]	1	2435.23	2.47604e+07	1.12071e+07	4.38421e+06	1.59541e+07	1.22503e+07	1.30997e+07	15208	High	7.069e-05	2.669e-10	93	93.81	3.71249e+08	4.15654e+08	4.62338e+08	4.4395e+08	4.9278e+08	4.06008e+08
High	[R].RTFGPPPSLSPGAFSYSSSSR.[F]	1xDimethyl [N-Term]; 1xDimethyl [R1]	P15331 1xDimethyl [R26]	3.541e-09	3.94405e-05	1	1	3	P15331	P15331 [26-46]	1	2213.1	2.26808e+07	5.61919e+06	3.80508e+06	7.21464e+06	6.16814e+06	5.40115e+06	16050	High	5.676e-05	5.013e-09	78	76.94	3.71249e+08	4.15654e+08	4.62338e+08	4.4395e+08	4.9278e+08	4.06008e+08
High	[RK].RKASGPPVSELITK.[A]	1xMethyl [R1]; 1xDimethyl:2H(6)13C(2) [N-Term]; 2xDimethyl:2H(6)13C(2) [K2; K14]	P15864 1xMethyl [R33]; P43277 1xMethyl [R34]	1.25134e-05	3.94405e-05	2	2	2	P15864; P43277	P15864 [33-46]; P43277 [34-47]	2	1605.11							15883	High	5.676e-05	1.294e-05	45	35.07	4.52532e+06	1.43396e+06	2.9126e+06	1.45754e+07	8.28678e+06	8.13403e+06
High	[K].EDPNLVPSISNKR.[I]	1xDimethyl [R/K]; 1xDimethyl [N-Term]	P19536 1xDimethyl [R/K]	0.000822436	8.0711e-05	1	1	3	P19536	P19536 [74-86]	1	1524.84		1.70413e+06	2.3245e+06	1.06985e+06	746135	1.01003e+06	3966	High	5.676e-05	0.0007189	20	48.25	1.48204e+07	1.42259e+07	8.48095e+06	2.23827e+07	1.54867e+07	1.38485e+07
High	[K].LQEEMLQREEAESTLQSFRQDVDNASLAR.[L]	1xMethyl [R8]; 1xOxidation [M5]; 1xDimethyl:2H(6)13C(2) [N-Term]	P20152 1xMethyl [R196]	0.144395	0.0084147	1	1	1	P20152	P20152 [189-217]	2	3459.72			173058		351354	519803	11740	High	0.005072	0.1069	10	100.28	1.05708e+09	1.15035e+09	1.33395e+09	1.52839e+09	1.38028e+09	1.52215e+09
High	[K].LQEEMLQREEAESTLQSFRQDVDNASLAR.[L]	1xDeamidated [R19]; 1xDimethyl [R8]; 1xDimethyl [N-Term]	P20152 1xDeamidated [R207]	2.55172e-05	3.94405e-05	1	1	1	P20152	P20152 [189-217]	2	3422.65					1.03171e+06		11736	High	7.069e-05	2.101e-05	46	100.73	1.05708e+09	1.15035e+09	1.33395e+09	1.52839e+09	1.38028e+09	1.52215e+09
High	[R].DDERPHR.[R]	1xMethyl [R4]; 1xDimethyl [N-Term]	P23116 1xMethyl [R927]	0.0143061	0.00106834	1	1	1	P23116	P23116 [924-930]	0	966.475	2.39932e+07			352436			2787	High	0.0002921	0.009069	32	28.28	2.63002e+07	6.38223e+07	6.46723e+07	2.59485e+07	3.75738e+07	4.23214e+07
High	[K].RLAPEYEAAATR.[L]	1xDimethyl [R1]; 1xDimethyl [N-Term]	P27773 1xDimethyl [R62]	0.000149286	3.94405e-05	1	1	4	P27773	P27773 [62-73]	1	1375.73	2.17305e+06	2.44294e+06	2.85283e+06	3.47861e+06	2.59259e+06	4.26271e+06	15890	High	7.069e-05	0.0001177	44	30.68	4.08311e+08	2.08194e+08	3.32802e+08	4.76642e+08	4.6583e+08	3.53061e+08
High	[K].IFRDGEEAGAYDGPR.[T]	1xDimethyl [N-Term]; 1xDimethyl [R3]	P27773 1xDimethyl [R107]	1.47408e-07	3.94405e-05	1	1	4	P27773	P27773 [105-119]	1	1680.8	1.0947e+07	1.75836e+07	1.64793e+07	2.50433e+07	2.07266e+07	3.13973e+07	10124	High	5.676e-05	1.799e-07	63	37.44	4.08311e+08	2.08194e+08	3.32802e+08	4.76642e+08	4.6583e+08	3.53061e+08
High	[K].IFRDGEEAGAYDGPR.[T]	1xDeamidated [R]; 1xDimethyl [N-Term]; 1xDimethyl [R3]	P27773 1xDeamidated [R]; 1xDimethyl [R107]	2.43017e-05	3.94405e-05	1	1	3	P27773	P27773 [105-119]	1	1681.78	4.7241e+07			310099			10125	High	0.0001668	2.962e-05	38	37.69	4.08311e+08	2.08194e+08	3.32802e+08	4.76642e+08	4.6583e+08	3.53061e+08
High	[R].VANTSTQTMGPRPAAAAAAATPAVR.[T]	1xMethyl [R12]; 1xDimethyl:2H(6)13C(2) [N-Term]	P29341 1xMethyl [R493]	0.000380829	3.94405e-05	1	1	2	P29341	P29341 [482-506]	0	2431.33	1.31006e+07	212775	375489	395874	353139	379715	19890	High	0.0001668	0.0003471	11	49.34	1.51677e+08	1.46928e+08	1.79642e+08	2.19702e+08	2.12912e+08	1.81409e+08
High	[R].VANTSTQTMGPRPAAAAAAATPAVR.[T]	1xDeamidated [R25]; 1xOxidation [M9]; 1xDimethyl [R12]; 1xDimethyl [N-Term]	P29341 1xDeamidated [R506]; 1xDimethyl [R493]	0.0165101	0.00115222	1	1	1	P29341	P29341 [482-506]	0	2454.28		384944	515704				19888	High	0.0008242	0.01291	17	40.86	1.51677e+08	1.46928e+08	1.79642e+08	2.19702e+08	2.12912e+08	1.81409e+08
High	[K].CESAPGCGVWQRPMIDNPNYK.[G]	2xCarbamidomethyl [C1; C7]; 1xMethyl [R12]; 1xOxidation [M14]; 1xDimethyl:2H(6)13C(2) [N-Term]; 1xDimethyl:2H(6)13C(2) [K21]	P35564 1xMethyl [R372]	0.130962	0.00776865	1	1	1	P35564	P35564 [361-381]	0	2581.26				2.55887e+06	1.39303e+06		2362	High	0.004288	0.07135	9	67.5	1.72175e+08	3.41212e+07	1.71723e+08	9.13301e+07	1.3904e+08	1.05455e+08
High	[R].SGSGNFGGGRGGGFGGNDNFGR.[G]	1xMethyl [R10]; 1xDimethyl [N-Term]	P49312 1xMethyl [R206]	0.00333373	0.000354511	1	1	1	P49312	P49312 [197-218]	1	2072.93		168809	428138		225402	366317	16673	High	0.0003072	0.002768	13	43.24	2.61009e+08	5.6001e+07	1.54875e+08	1.65681e+08	1.86179e+08	1.99933e+08
High	[K].ALSKQEMASASSSQRGR.[S]	1xDimethyl [R15]; 1xDimethyl:2H(6)13C(2) [N-Term]; 1xDimethyl:2H(6)13C(2) [K4]; 2xMethyl [R15; R17]	P49312 1xDimethyl [R194]; 2xMethyl [R194; R196]	0.00851702	0.000688936	1	1	3	P49312	P49312 [180-196]	2	1894.07		1.36571e+06	1.42328e+06				1334	High	0.0006363	0.006827	8	22.45	2.61009e+08	5.6001e+07	1.54875e+08	1.65681e+08	1.86179e+08	1.99933e+08
High	[R].SGSGNFGGGRGGGFGGNDNFGR.[G]	1xDeamidated [R22]; 1xDimethyl [R10]; 1xDimethyl:2H(6)13C(2) [N-Term]	P49312 1xDeamidated [R218]; 1xDimethyl [R206]	0.0414852	0.00268871	1	1	1	P49312	P49312 [197-218]	1	2095.97			303467	441566	219746	236623	16672	High	0.001879	0.0285	13		2.61009e+08	5.6001e+07	1.54875e+08	1.65681e+08	1.86179e+08	1.99933e+08
High	[K].FLEEHPGGEEVLREQAGGDATENFEDVGHSTDAR.[E]	1xDimethyl [R13]; 1xDimethyl [N-Term]	P56395 1xDimethyl [R52]	1.47721e-05	3.94405e-05	1	1	2	P56395	P56395 [40-73]	1	3726.69		1.9797e+06	1161041	2.84686e+06	2.31541e+06	4.125e+06	5762	High	7.069e-05	1.237e-05	24	70.51	7.15751e+06	1.38304e+07	9.7505e+06	4.41308e+06	5.22965e+06	2.97773e+06
High	[K].ARPFPDGLAEDIDKGEVSAR.[Q]	1xDeamidated [R2]; Dimethyl [R/K]; 1xDimethyl [N-Term]	P58252 1xDeamidated [R607]; 1xDimethyl [K619]	0.0565732	0.00377166	1	1	1	P58252	P58252 [606-625]	1	2200.12	4.02827e+06	160605	8.43545e+06	1.31995e+06	750794	740650	1726	High	0.002318	0.04248	33	72.2	4.35848e+08	4.12306e+08	3.26919e+08	2.94773e+08	3.18443e+08	3.09709e+08
High	[K].QICLVMLETLSQSPQGR.[V]	1xCarbamidomethyl [C3]; 1xMethyl [R17]; 1xOxidation [M6]; 1xDimethyl [N-Term]	P60335 1xMethyl [R177]	0.0498293	0.0033082	1	1	1	P60335	P60335 [161-177]	0	2018.04	1.50349e+06						15000	High	0.001846	0.02838	9	112.85	5.51392e+07	8.61387e+08	4.64836e+07	4.54704e+07	5.41171e+07	6.5443e+07
High	[R].KDLYANTVLSGGTTMYPGIADR.[M]	1xMethyl [R22]; 1xOxidation [M15]; 1xDimethyl [K1]; 1xDimethyl [N-Term]	P60710 1xMethyl [R312]; 1xDimethyl [K291]; P63260 1xMethyl [R312]; 1xDimethyl [K291]	0.0243651	0.00158035	2	2	1	P60710; P63260	P60710 [291-312]; P63260 [291-312]	1	2429.24		317374	784252	534266		316812	8648	High	0.0009766	0.01879	29	88.86	1.0772e+06	1.56038e+06	552464	1.70409e+06	1.04239e+06	1.16838e+06
High	[K].NIDDGTSDRPYSHALVAGIDRYPR.[K]	1xDimethyl [N-Term]; 1xDimethyl [R9]	P61358 1xDimethyl [R36]	3.12902e-06	3.94405e-05	1	1	5	P61358	P61358 [28-51]	1	2716.34	4.68364e+07	4.39335e+07	3.18145e+07	5.29172e+07	5.45668e+07	6.55052e+07	13802	High	7.069e-05	2.704e-06	27	64.21	9.30847e+07	1.4779e+08	8.48712e+07	1.03351e+08	5.904e+07	6.89684e+07
High	[K].NIDDGTSDRPYSHALVAGIDRYPR.[K]	1xDeamidated [R]; 1xDimethyl [N-Term]; 1xDimethyl [R9]	P61358 1xDeamidated [R]; 1xDimethyl [R36]	3.1018e-05	3.94405e-05	1	1	5	P61358	P61358 [28-51]	1	2717.33		277117			304525		13803	High	0.0001668	3.677e-05	23	64.37	9.30847e+07	1.4779e+08	8.48712e+07	1.03351e+08	5.904e+07	6.89684e+07
High	[K].ALRTDYNASVSVPDSSGPER.[I]	1xDimethyl [R3]; 1xDimethyl [N-Term]	P61979 1xDimethyl [R69]	4.07256e-06	3.94405e-05	1	1	2	P61979	P61979 [67-86]	1	2149.05		3.26885e+06	977495	1.33839e+07	1.71861e+07	1.98525e+07	1314	High	5.676e-05	4.379e-06	31	54.15	2.46803e+08	1.38033e+08	1.79814e+08	2.27709e+08	2.32192e+08	1.99349e+08
High	[K].ADRDESSPYAAMLAAQDVAQR.[C]	1xDimethyl [R3]; 1xDimethyl [N-Term]	P62264 1xDimethyl [R66]	4.05953e-09	3.94405e-05	1	1	4	P62264	P62264 [64-84]	1	2293.09	1.1258e+07	3.59524e+06	4734118	3.17818e+06	4.50438e+06	5.32524e+06	423	High	5.676e-05	5.715e-09	54	83.17	3.73058e+07	2.63033e+07	3.87024e+07	5.35295e+07	2.87148e+07	4.39126e+07
High	[K].IGRIEDVTPIPSDSTR.[R]	1xDimethyl [R3]; 1xDimethyl [N-Term]	P62264 1xDimethyl [R128]	0.000392134	3.94405e-05	1	1	3	P62264	P62264 [126-141]	1	1783.95	2.79675e+06	7.24768e+06	4369413	8.78407e+06	1.13185e+07	1.37799e+07	10386	High	7.069e-05	0.0003027	30	63.21	3.73058e+07	2.63033e+07	3.87024e+07	5.35295e+07	2.87148e+07	4.39126e+07
High	[K].NREPVQLETLSIR.[G]	1xDimethyl [R2]; 1xDimethyl [N-Term]	P62315 1xDimethyl [R50]	5.45234e-07	3.94405e-05	1	1	4	P62315	P62315 [49-61]	1	1582.89	6.34871e+06	5.31205e+06	6.3785e+06	5.36452e+06	6.25075e+06	5.14578e+06	14267	High	5.676e-05	6.367e-07	45	63.8	4.01409e+06	1.51299e+06	2.01539e+06	1.68507e+06	1.36903e+06	2.31564e+06
High	[K].LRECLPLIIFLR.[N]	1xCarbamidomethyl [C4]; 1xDimethyl [R2]; 1xDimethyl [N-Term]	P62702 1xDimethyl [R39]	1.79187e-07	3.94405e-05	1	1	2	P62702	P62702 [38-49]	1	1570.95	4.14719e+06	7.13184e+06	4102801	5.96847e+06	9.82817e+06	8.95451e+06	11943	High	5.676e-05	2.167e-07	40	108.15	7.57675e+07	5.81342e+07	9.13702e+07	1.2439e+08	1.03444e+08	1.18116e+08
High	[K].HGRPGIGATHSSR.[F]	1xDimethyl [N-Term]; 1xDimethyl [R3]	P62843 1xDimethyl [R130]	4.99378e-07	3.94405e-05	1	1	4	P62843	P62843 [128-140]	0	1360.72	7.25188e+06	5.21401e+06	8087183	1.58543e+07	1.56403e+07	3.46911e+07	8145	High	5.676e-05	5.823e-07	37	16.65	1.96809e+07	1.14643e+07	1.29948e+07	1.92974e+07	9.02003e+06	1.27179e+07
High	[R].RPQYSNPPVQGEVMEGADNQGAGEQGRPVR.[Q]	2xDeamidated [R27; R30]; 1xDimethyl [R1]; 1xDimethyl [N-Term]	P62960 2xDeamidated [R229; R232]; 1xDimethyl [R203]	1.08091e-05	3.94405e-05	1	1	2	P62960	P62960 [203-232]	0	3281.56		598427	1.13104e+06	1.06341e+06	333084	987017	15994	High	5.676e-05	1.116e-05	20	45.68	4.09586e+07	8.85467e+06	3.3728e+07	8.28395e+07	2.90624e+07	4.17807e+07
High	[R].RPQYSNPPVQGEVMEGADNQGAGEQGRPVR.[Q]	2xDeamidated [R1; R30]; 1xMethyl [R27]; 1xOxidation [M14]; 1xDimethyl:2H(6)13C(2) [N-Term]	P62960 2xDeamidated [R203; R232]; 1xMethyl [R229]	0.0880637	0.00554502	1	1	1	P62960	P62960 [203-232]	0	3291.58	2.46831e+06	250689			239346		15993	High	0.003563	0.061	16	46.01	4.09586e+07	8.85467e+06	3.3728e+07	8.28395e+07	2.90624e+07	4.17807e+07
High	[R].RPQYSNPPVQGEVMEGADNQGAGEQGRPVR.[Q]	1xDeamidated [R]; 1xOxidation [M14]; 1xDimethyl [N-Term]; 1xDimethyl [R1]	P62960 1xDeamidated [R]; 1xDimethyl [R203]	1.23919e-05	3.94405e-05	1	1	3	P62960	P62960 [203-232]	0	3268.54	5.00471e+06		258609	870549		2.65775e+06	15996	High	7.069e-05	1.034e-05	57	45.85	4.09586e+07	8.85467e+06	3.3728e+07	8.28395e+07	2.90624e+07	4.17807e+07
High	[R].RPQYSNPPVQGEVMEGADNQGAGEQGRPVR.[Q]	1xDeamidated [R]; 1xDimethyl [N-Term]; 1xDimethyl [R1]	P62960 1xDeamidated [R]; 1xDimethyl [R203]	1.23392e-09	3.94405e-05	1	1	4	P62960	P62960 [203-232]	0	3252.55	2.6822e+06			771181	766143	1.19666e+06	15999	High	5.676e-05	1.808e-09	84	45.86	4.09586e+07	8.85467e+06	3.3728e+07	8.28395e+07	2.90624e+07	4.17807e+07
High	[K].DNNLLGKFELTGIPPAPR.[G]	1xMethyl [R18]; 1xDimethyl [K7]; 1xDimethyl [N-Term]	P63017 1xMethyl [R469]; 1xDimethyl [K458]	1.86521e-06	3.94405e-05	1	1	2	P63017	P63017 [452-469]	1	2022.14		1.8631e+06	2841474				3291	High	5.676e-05	2.072e-06	39	107.02	7.06484e+08	4.19545e+08	6.97664e+08	7.34075e+08	6.72832e+08	6.28523e+08
High	[K].FELTGIPPAPR.[G]	1xMethyl [R11]; 1xDimethyl [N-Term]	P63017 1xMethyl [R469]	0.00305514	0.000354511	1	1	3	P63017	P63017 [459-469]	0	1239.71	1.75769e+06	322850	6.57766e+06			282948	5530	High	0.0003072	0.00256	30	88.24	7.06484e+08	4.19545e+08	6.97664e+08	7.34075e+08	6.72832e+08	6.28523e+08
High	[R].RFDDAVVQSDMK.[H]	1xOxidation [M11]; Dimethyl [R/K]; 1xDimethyl [N-Term]	P63017 1xDimethyl [K88]	0.00669188	0.000481541	1	1	1	P63017	P63017 [77-88]	1	1482.73		618364	1.16738e+06	467614	283464	470660	15816	High	0.0004797	0.005403	26	31.49	7.06484e+08	4.19545e+08	6.97664e+08	7.34075e+08	6.72832e+08	6.28523e+08
High	[K].LTRDETNYGIPQR.[A]	1xDimethyl [R3]; 1xDimethyl [N-Term]	P68040 1xDimethyl [R47]	1.21395e-06	3.94405e-05	1	1	4	P68040	P68040 [45-57]	1	1590.82	7.33258e+06	1.50967e+07	1.03317e+07	1.48704e+07	1.33434e+07	1.51205e+07	12448	High	5.676e-05	1.364e-06	33	37.14	1.57287e+08	1.03514e+08	1.86018e+08	1.18532e+08	1.16408e+08	1.06854e+08
High	[R].LRPQSVQSSFPSPPSPSSDVQLTTLAHR.[V]	1xDeamidated [R]; 1xDimethyl [N-Term]; 1xDimethyl [R2]	P70295 1xDeamidated [R]; 1xDimethyl [R277]	0.000169476	3.94405e-05	1	1	2	P70295	P70295 [276-303]	0	3048.57	3.98965e+06					3.94059e+06	11986	High	0.0001668	0.0001692	16	82.93	2.71018e+06	3.86065e+06	3.3553e+06	1.48985e+06	2.03014e+06	1.04514e+06
High	[R].RGAYGGGYGGYDDYGGYNDGYGFGSDR.[F]	1xDeamidated [R27]; 1xMethyl [R1]; 1xDimethyl:2H(6)13C(2) [N-Term]	P70333 1xDeamidated [R259]; 1xMethyl [R233]	0.0285928	0.00182274	1	1	1	P70333	P70333 [233-259]	1	2867.2				269373			15832	High	0.0008054	0.01705	7	75.42	3.73462e+06	1.04957e+06	2.3113e+06	3.34896e+06	5.35048e+06	4.23347e+06
High	[R].RGAYGGGYGGYDDYGGYNDGYGFGSDR.[F]	1xDeamidated [R27]; 1xDimethyl [R1]; 1xDimethyl [N-Term]	P70333 1xDeamidated [R259]; 1xDimethyl [R233]	6.50655e-06	3.94405e-05	1	1	1	P70333	P70333 [233-259]	1	2873.17					326070	244253	15833	High	7.069e-05	5.545e-06	40	75.33	3.73462e+06	1.04957e+06	2.3113e+06	3.34896e+06	5.35048e+06	4.23347e+06
High	[R].RFGGPVHHQAQR.[F]	1xDimethyl [N-Term]; 1xDimethyl [R1]	P70372 1xDimethyl [R206]	3.95902e-05	3.94405e-05	1	1	3	P70372	P70372 [206-217]	1	1417.76	679035	392564	960647	508407	821326	543355	15821	High	5.676e-05	3.905e-05	38	18.14	6.5791e+07	3.35346e+07	3.0389e+07	2.784e+07	4.26396e+07	5.01788e+07
High	[K].AMSIMNSFVTDIFER.[I]	1xMethyl [R15]; 1xOxidation [M2]; 1xDimethyl [N-Term]	P70696 1xMethyl [R74]	0.00827431	0.000688936	1	1	1	P70696	P70696 [60-74]	0	1818.88	7.07182e+06	975136	477841	344625			1472	High	0.0001958	0.005513	25	112.71	573441	1.17798e+07	1.11727e+06	136971	466698	176456
High	[R].ERLELCDNR.[V]	1xCarbamidomethyl [C6]; 1xDimethyl [R2]; 1xDimethyl [N-Term]	P99028 1xDimethyl [R47]	0.00127452	8.0711e-05	1	1	3	P99028	P99028 [46-54]	1	1232.61	5.26426e+06	5.00652e+06	4.25809e+06	1.01138e+07	8.30346e+06	1.50069e+07	4885	High	5.676e-05	0.001098	27	28.15	3.88689e+07	7.22575e+07	3.20527e+07	7.5825e+07	4.90002e+07	4.25341e+07
High	[R].ETVVEVPQVTWEDIGGLEDVKR.[E]	1xDimethyl [R/K]; 1xDimethyl [N-Term]	Q01853 1xDimethyl [R/K]	0.000136735	3.94405e-05	1	1	3	Q01853	Q01853 [466-487]	1	2554.34				3.01584e+06	1.41056e+06	3.79747e+06	5090	High	5.676e-05	0.0001288	25	107.11	5.64776e+07	8.4503e+07	5.52363e+07	6.20634e+07	4.90482e+07	5.66406e+07
High	[K].RTGAIVDVPVGEELLGR.[V]	1xDimethyl [R1]; 1xDimethyl [N-Term]	Q03265 1xDimethyl [R133]	0.000880458	8.0711e-05	1	1	3	Q03265	Q03265 [133-149]	1	1809.02	3.41175e+06	3.56181e+06	3.31593e+06	3.72523e+06	3.83393e+06	3.74303e+06	16051	High	7.069e-05	0.0006638	24	90.22	7.17361e+08	5.77663e+08	6.87223e+08	7.20311e+08	7.57036e+08	7.69607e+08
High	[K].GTSRPGTPSAEAASTSSTLR.[A]	1xDimethyl [N-Term]; 1xDimethyl [R4]	Q3THK3 1xDimethyl [R386]	1.74384e-05	3.94405e-05	1	1	2	Q3THK3	Q3THK3 [383-402]	0	1961.99		333540	372257	232503	401083	353731	7771	High	5.676e-05	1.783e-05	31	29.04	1.38886e+06	2.23317e+06	315113	369213	552074	275670
High	[R].SDPGRETDDTLVLSFVGQTR.[V]	1xDimethyl [N-Term]; 1xDimethyl [R5]	Q3U1J4 1xDimethyl [R419]	5.09765e-06	3.94405e-05	1	1	3	Q3U1J4	Q3U1J4 [415-434]	1	2221.11	2.05547e+06			779408		626967	16352	High	5.676e-05	5.457e-06	36	97.8	1.23436e+07	1.71393e+06	1.24801e+07	1.02015e+07	1.17817e+07	8.69808e+06
High	[R].RLQDGQTFSSHGPGNPEAPGMDSIVR.[D]	1xDimethyl [R1]; 1xDimethyl [N-Term]	Q3V3R1 1xDimethyl [R50]	2.12922e-10	3.94405e-05	1	1	3	Q3V3R1	Q3V3R1 [50-75]	1	2781.34							15937	High	5.676e-05	3.351e-10	62	62.23	6.14689e+07	9.19522e+07	9.10656e+07	4.91988e+07	6.69332e+07	6.99577e+07
High	[K].DVRPYIVGAIVR.[G]	1xDimethyl [N-Term]; 1xDimethyl [R3]	Q505F5 1xDimethyl [R332]	0.000105063	3.94405e-05	1	1	2	Q505F5	Q505F5 [330-341]	0	1385.83	850304	782925	616761	683616	591857	514394	3580	High	5.676e-05	9.963e-05	22	90.11	1.42426e+07	2.05321e+07	1.76176e+07	1.74022e+07	1.65388e+07	1.25801e+07
High	[R].RGGHQNSYKPY.[-]	2xDimethyl [R1; K9]; 1xDimethyl [N-Term]	Q60668 2xDimethyl [R345; K353]	0.0325954	0.00202966	1	1	1	Q60668	Q60668 [345-355]	1	1390.72	4.55734e+06	2.13462e+06	3.33376e+06	2.2873e+06	3.25128e+06	3.63885e+06	15860	High	0.001287	0.02482	14	19.79	3.1011e+07	1.15972e+07	2.74832e+07	4.07182e+07	4.28057e+07	2.79861e+07
High	[R].GPANGFRGGYDGYRPSFSNTPNSGYSQSQFTAPR.[D]	2xDeamidated [R14; R34]; 1xDimethyl [R7]; 1xDimethyl [N-Term]	Q60865 2xDeamidated [R638; R658]; 1xDimethyl [R631]	0.0219585	0.00146184	1	1	1	Q60865	Q60865 [625-658]	1	3698.69					267086		7400	High	0.00136	0.01527	10	75.46	4.59184e+07	2.2613e+07	4.80873e+07	3.66424e+07	3.87428e+07	4.11103e+07
High	[K].REHINLGCDVDFDIAGPSIR.[G]	1xCarbamidomethyl [C8]; 1xDimethyl [R1]; 1xDimethyl [N-Term]	Q60932 1xDimethyl [R133]	0.000342092	3.94405e-05	1	1	3	Q60932	Q60932 [133-152]	1	2312.15							15807	High	5.676e-05	0.0003109	35	86.18	3.15748e+08	5.91943e+07	2.82808e+08	2.82763e+08	2.97941e+08	2.46596e+08
High	[R].YGRPPDSHHSR.[R]	1xDimethyl [R3]; 1xDimethyl [N-Term]	Q62093 1xDimethyl [R94]	2.29194e-05	3.94405e-05	1	1	3	Q62093	Q62093 [92-102]	0	1336.65	738166	502799	1.84759e+06	855877	434234	2.01647e+06	21973	High	5.676e-05	2.319e-05	30	16.23	1.32026e+07	1.02155e+07	8.41015e+06	1.70975e+07	2.4218e+07	1.78989e+07
High	[K].RPAASSAAAASAAASSPAGGGGEAQELLEHCGVCR.[E]	2xCarbamidomethyl [C31; C34]; 1xDeamidated [R]; 1xDimethyl [R1]; 1xDimethyl [N-Term]	Q62318 1xDeamidated [R]; 1xDimethyl [R36]	2.59379e-08	3.94405e-05	1	1	3	Q62318	Q62318 [36-70]	0	3353.56	1.32324e+07		1.47462e+06	1.5623e+06	339611	428291	15968	High	7.069e-05	2.534e-08	77	66.61	4.54618e+07	6.21509e+07	5.3597e+07	4.68977e+07	5.28057e+07	5.72771e+07
High	[K].RLENNHAQLLR.[R]	1xDimethyl [N-Term]; 1xDimethyl [R1]	Q63918 1xDimethyl [R141]	0.072007	0.00486512	1	1	2	Q63918	Q63918 [141-151]	1	1391.79				355348		330489	15908	High	0.003117	0.04962	14	24.88	5.55352e+06	1.43825e+07	5.2306e+06	1.01498e+07	4.80027e+06	4.80834e+06
High	[K].IDLRPVLGEGVPILASFLR.[K]	1xDimethyl [N-Term]; 1xDimethyl [R4]	Q6ZQ38 1xDimethyl [R645]	4.60385e-10	3.94405e-05	1	1	2	Q6ZQ38	Q6ZQ38 [642-660]	0	2093.25				431901	133485	216322	9778	High	5.676e-05	7.011e-10	48	112.81	2.16995e+07	4.38834e+07	2.45879e+07	1.41964e+07	1.34376e+07	1.22734e+07
High	[R].IGRNECVVVIR.[V]	1xCarbamidomethyl [C6]; 1xDimethyl [R3]; 1xDimethyl [N-Term]	Q6ZWX6 1xDimethyl [R67]	0.00170624	0.000212634	1	1	2	Q6ZWX6	Q6ZWX6 [65-75]	1	1342.76				2.05506e+06	1.96645e+06	1.65199e+06	10389	High	0.0001132	0.001451	26	39.08	4.03152e+07	5.78601e+07	5.02897e+07	4.66567e+07	5.4677e+07	5.9893e+07
High	[K].RISEQFTAMFR.[R]	1xDimethyl [R1]; 1xDimethyl [N-Term]	Q7TMM9 1xDimethyl [R380]; Q9D6F9 1xDimethyl [R380]; Q9ERD7 1xDimethyl [R380]; P99024 1xDimethyl [R380]; P68372 1xDimethyl [R380]; Q9CWF2 1xDimethyl [R380]	0.00515472	0.000449762	5	6	2	Q7TMM9; Q9ERD7; P99024; P68372; Q9CWF2	Q7TMM9 [380-390]; Q9D6F9 [380-390]; Q9ERD7 [380-390]; P99024 [380-390]; P68372 [380-390]; Q9CWF2 [380-390]	1	1413.73	2.88435e+06	1.56828e+06	2.83234e+06	1.84439e+06	2.17658e+06	1.75792e+06	15945	High	0.0003885	0.00421	23	72.16	3.63257e+07	2.53442e+07	3.08172e+07	3.5115e+07	4.01458e+07	5.52075e+07
High	[-].MREIVHIQAGQCGNQIGAK.[F]	1xAcetyl [N-Term]; 1xCarbamidomethyl [C12]; 1xOxidation [M1]; 2xDimethyl [R2; K19]	Q7TMM9 1xAcetyl [N-Term]; 2xDimethyl [R2; K19]; Q9ERD7 1xAcetyl [N-Term]; 2xDimethyl [R2; K19]; P99024 1xAcetyl [N-Term]; 2xDimethyl [R2; K19]; Q9CWF2 1xAcetyl [N-Term]; 2xDimethyl [R2; K19]	0.0055694	0.000449762	4	4	1	Q7TMM9; Q9ERD7; P99024; Q9CWF2	Q7TMM9 [1-19]; Q9ERD7 [1-19]; P99024 [1-19]; Q9CWF2 [1-19]	1	2224.13		143347					13358	High	0.0003866	0.004015	35	32.04	3.63257e+07	2.53442e+07	3.08172e+07	3.5115e+07	4.01458e+07	5.52075e+07
High	[K].QRPQATAEQIR.[L]	1xDimethyl [R2]; 1xDimethyl [N-Term]	Q80X50 1xDimethyl [R28]	2.75896e-05	3.94405e-05	1	1	4	Q80X50	Q80X50 [27-37]	0	1325.73	1.56314e+06	975221	1.33905e+06	2.74257e+06	2.31601e+06	4.10321e+06	15473	High	7.069e-05	2.276e-05	46	21.35	2.73652e+07	2.71883e+07	2.82363e+07	4.10197e+07	3.93989e+07	2.6153e+07
High	[R].ARPTTDSFDDYPPR.[R]	1xDimethyl [R2]; 1xDimethyl [N-Term]	Q8BGD9 1xDimethyl [R202]	4.66396e-07	3.94405e-05	1	1	8	Q8BGD9	Q8BGD9 [201-214]	0	1665.79				7.49067e+06	4.84758e+06	1.72298e+06	1730	High	5.676e-05	5.477e-07	39	42.6	2.78825e+07	2.24299e+07	3.66172e+07	5.79973e+07	2.73934e+07	3.05092e+07
High	[R].NNLNREDAEAR.[I]	1xDimethyl [R5]; 1xDimethyl [N-Term]	Q8BHC4 1xDimethyl [R152]	0.012511	0.000946411	1	1	2	Q8BHC4	Q8BHC4 [148-158]	1	1329.65				1.10551e+06	1.42786e+06	1.23308e+06	14118	High	0.0008272	0.008855	27	18.45	1.5568e+07	3.60184e+07	2.22481e+07	1.6207e+07	2.42798e+07	2.19359e+07
High	[R].VYTADPYHALAPAASYGVGAVASLYRGGYSR.[F]	1xDeamidated [R31]; 1xDimethyl [R26]; 1xDimethyl [N-Term]	Q8BP71 1xDeamidated [R445]; 1xDimethyl [R440]	0.000746106	8.0711e-05	1	1	1	Q8BP71	Q8BP71 [415-445]	1	3260.64			1.11611e+06	2.02274e+06	2.08551e+06	2.40681e+06	21535	High	5.676e-05	0.0006553	22	106.61	797958	1.44023e+06	361666	1.40715e+06	674057	1.09773e+06
High	[R].RTEEGPTLSYGR.[D]	1xDimethyl [N-Term]; 1xDimethyl [R1]	Q8K310 1xDimethyl [R149]	6.57665e-05	3.94405e-05	1	1	2	Q8K310	Q8K310 [149-160]	1	1393.71				649792	434069	303075	16043	High	5.676e-05	6.351e-05	39	29.31	4.39939e+07	4.75066e+07	2.82305e+07	1.93805e+07	3.08961e+07	3.18898e+07
High	[K].ISRPGDSDDSR.[S]	1xDimethyl [N-Term]; 1xDimethyl [R3]	Q8R081 1xDimethyl [R178]	0.0602527	0.0040339	1	1	2	Q8R081	Q8R081 [176-186]	0	1232.59	359557	683399	1.40071e+06	482605	496042	501697	12188	High	0.002504	0.0414	33	17.81	1.98329e+07	9.22246e+06	8.13677e+06	1.41476e+07	1.90151e+07	1.94544e+07
High	[R].TGSETPQAPMSGVGPVSGGPGGFGRGSQGGNFEGPNKR.[R]	1xMethyl [R25]; 1xDimethyl:2H(6)13C(2) [N-Term]; 1xDimethyl:2H(6)13C(2) [K37]	Q8R326 1xMethyl [R507]	0.00065735	8.0711e-05	1	1	1	Q8R326	Q8R326 [483-520]	2	3701.87			287115	374382			18544	High	0.0001958	0.0005691	21	65.03	4.89646e+06	2.4612e+06	4.92795e+06	6.03899e+06	8.23071e+06	6.67203e+06
High	[R].TGSETPQAPMSGVGPVSGGPGGFGRGSQGGNFEGPNKR.[R]	1xDeamidated [R38]; 1xMethyl [R25]; 1xDimethyl:2H(6)13C(2) [N-Term]; 1xDimethyl:2H(6)13C(2) [K37]	Q8R326 1xDeamidated [R520]; 1xMethyl [R507]	1.40685e-05	3.94405e-05	1	1	1	Q8R326	Q8R326 [483-520]	2	3702.85					304004	218070	18545	High	0.0001668	1.818e-05	48		4.89646e+06	2.4612e+06	4.92795e+06	6.03899e+06	8.23071e+06	6.67203e+06
High	[K].QRPGQQIATCVR.[L]	1xCarbamidomethyl [C10]; 1xDimethyl [N-Term]; 1xDimethyl [R2]	Q91W50 1xDimethyl [R498]	0.0166683	0.00115222	1	1	2	Q91W50	Q91W50 [497-508]	0	1441.77		504508	556037				15470	High	0.0008242	0.01301	18	25.41	1.97704e+07	4.0359e+07	1.9762e+07	2.12976e+07	1.97781e+07	1.81113e+07
High	[R].YRNPVSQCMR.[G]	1xCarbamidomethyl [C8]; 1xDimethyl [N-Term]; 1xDimethyl [R2]	Q921F2 1xDimethyl [R44]	0.000338772	3.94405e-05	1	1	2	Q921F2	Q921F2 [43-52]	1	1338.64	2.89258e+06	1.13711e+06	1.77465e+06	1.8986e+06	2.45622e+06	2.22618e+06	22321	High	5.676e-05	0.0003074	24	27.14	6.7426e+07	4.93877e+07	5.36493e+07	6.83548e+07	8.67106e+07	5.64009e+07
High	[R].LVSRPQDALEGVILSPSLEAR.[V]	1xDimethyl [R4]; 1xDimethyl [N-Term]	Q925I1 1xDimethyl [R309]	1.13014e-09	3.94405e-05	1	1	2	Q925I1	Q925I1 [306-326]	0	2278.28		1.17632e+06	1.15913e+06	1.04796e+06	1.29413e+06	1.01464e+06	12754	High	5.676e-05	1.669e-09	50	103.09	2.4667e+07	2.60353e+07	2.18531e+07	1.8676e+07	1.28286e+07	1.53298e+07
High	[K].EVYQQQQYGSGGRGNR.[N]	2xMethyl [R13; R16]; 1xDimethyl:2H(6)13C(2) [N-Term]; 1xDimethyl [R13]	Q99020 2xMethyl [R250; R253]; 1xDimethyl [R250]	0.0502851	0.00336846	1	1	2	Q99020	Q99020 [238-253]	1	1890.96							5263	High	0.002131	0.0378	19	22.58	1.07346e+08	4.96001e+07	9.35051e+07	1.02857e+08	1.15373e+08	7.89788e+07
High	[R].RGGHQNNYKPY.[-]	2xDimethyl [R1; K9]; 1xDimethyl [N-Term]	Q99020 2xDimethyl [R275; K283]	0.0378238	0.00251531	1	1	2	Q99020	Q99020 [275-285]	1	1417.73	764389	9.91646e+06	1.36516e+07	1.3133e+07	1.29464e+07	1.70053e+07	15859	High	0.001559	0.0288	12	19.6	1.07346e+08	4.96001e+07	9.35051e+07	1.02857e+08	1.15373e+08	7.89788e+07
High	[K].EVYQQQQYGSGGRGNR.[N]	1xMethyl [R]; 1xDimethyl:2H(6)13C(2) [N-Term]	Q99020 1xMethyl [R]	0.00567815	0.000449762	1	1	5	Q99020	Q99020 [238-253]	1	1876.94	2.13623e+06	3.14207e+06	3.90327e+06	4.36844e+06	3.43698e+06	5.09799e+06	5262	High	0.0003885	0.004639	21	22.08	1.07346e+08	4.96001e+07	9.35051e+07	1.02857e+08	1.15373e+08	7.89788e+07
High	[R].RDVQATDTSIEELGR.[V]	1xDimethyl [R1]; 1xDimethyl [N-Term]	Q99JB2 1xDimethyl [R335]	1.79187e-07	3.94405e-05	1	1	4	Q99JB2	Q99JB2 [335-349]	1	1717.87	4.72515e+06	911554	920107	1.56706e+06	1.47355e+06	2.0292e+06	15802	High	7.069e-05	1.672e-07	55	49.43	1.86708e+07	8.69726e+06	1.62481e+07	3.51471e+07	2.89153e+07	2.31793e+07
High	[M].AGRLPACVVDCGTGYTK.[L]	2xCarbamidomethyl [C7; C11]; 1xMethyl [R3]; 1xDimethyl [K17]; 1xDimethyl [N-Term]	Q99JY9 1xMethyl [R4]; 1xDimethyl [K18]	0.00131226	0.000126697	1	1	1	Q99JY9	Q99JY9 [2-18]	1	1894.95		652160	252357				787	High	5.676e-05	0.001134	59	75.43	2.31261e+07	4.31271e+07	2.91915e+07	2.33191e+07	2.27829e+07	2.24761e+07
High	[R].FGQAATMEGIGAIGGTPPAFNRPAPGAEFAPNKR.[R]	1xDimethyl [R/K]; 1xDimethyl [N-Term]	Q99K48 1xDimethyl [R/K]	8.31248e-05	3.94405e-05	1	1	2	Q99K48	Q99K48 [437-470]	1	3454.77	5.82454e+06			3.41182e+06	3.80758e+06		5645	High	7.069e-05	6.612e-05	29	91.38	3.09212e+07	2.92378e+07	2.29241e+07	2.50015e+07	3.33613e+07	2.88116e+07
High	[R].NRRERFSPPR.[H]	1xDeamidated [R2]; 1xMethyl [R5]; 1xDimethyl [N-Term]	Q99MR6 1xDeamidated [R62]; 1xMethyl [R65]	0.0305314	0.00191043	1	1	1	Q99MR6	Q99MR6 [61-70]	3	1357.74		445165	297707				14281	High	0.001556	0.02108	12	35.24	8.90256e+06	9.63513e+06	5.01738e+06	5.61528e+06	7.75419e+06	5.81679e+06
High	[R].GAQAAIVVYDITNEESFAR.[A]	1xMethyl [R19]; 1xDimethyl [N-Term]	Q9CQD1 1xMethyl [R110]	0.0166683	0.00115222	1	1	1	Q9CQD1	Q9CQD1 [92-110]	0	2096.07		953658					6432	High	0.001044	0.01163	21	106.17	3.95406e+06	1.06935e+06	4.26377e+06	3.01641e+06	3.60767e+06	3.98394e+06
High	[R].SNSGPYRGGYGGGYGGGSF.[-]	1xDimethyl [R7]; 1xDimethyl [N-Term]	Q9CX86 1xDimethyl [R293]	3.03872e-06	3.94405e-05	1	1	2	Q9CX86	Q9CX86 [287-305]	1	1852.82	2.00308e+07	4.03859e+06	3.91615e+06	3.90923e+06	4.58494e+06	4.13671e+06	17270	High	5.676e-05	3.301e-06	40	59.04	2.70443e+07	1.66769e+07	3.52204e+07	3.15349e+07	3.08962e+07	2.53236e+07
High	[R].RLEEAALR.[R]	1xDimethyl [R1]; 1xDimethyl [N-Term]	Q9D024 1xDimethyl [R455]	0.00184419	0.000250575	1	1	2	Q9D024	Q9D024 [455-462]	1	985.579				748829	1.30198e+06		15902	High	0.0001896	0.00137	38	25.32	1.48146e+07	4.09576e+07	1.23162e+07	6.43692e+06	3.9758e+06	6.49478e+06
High	[K].GDFFPPERPQQLPHGLGGIGMGLGPGGQPIDANHLSK.[G]	1xOxidation [M21]; 2xDimethyl [R8; K37]; 1xDimethyl [N-Term]	Q9D0E1 2xDimethyl [R292; K321]	0.0695012	0.00466597	1	1	1	Q9D0E1	Q9D0E1 [285-321]	0	3892		127313	300044				6526	High	0.002881	0.05184	16	102.43	8.50691e+07	1.33138e+08	7.66723e+07	7.44762e+07	7.88729e+07	6.45739e+07
High	[R].LMDLLEEGLKR.[S]	1xDimethyl [R/K]; 1xDimethyl [N-Term]	Q9D0I9 1xDimethyl [R/K]	0.00017451	3.94405e-05	1	1	2	Q9D0I9	Q9D0I9 [462-472]	1	1372.79	1.60935e+06	1.30288e+06	849039	1.09156e+06	1.65353e+06	1.19816e+06	11406	High	7.069e-05	0.0001363	31	80.44	3.01875e+07	7.37897e+07	5.73434e+07	3.51902e+07	3.44729e+07	4.8449e+07
High	[K].CLREEIHKDLLVTGAYEITDQSGGAGGLR.[T]	1xCarbamidomethyl [C1]; 1xDimethyl [R/K]; 1xDimethyl [N-Term]	Q9D1D4 1xDimethyl [R/K]	0.00662756	0.000481541	1	1	2	Q9D1D4	Q9D1D4 [43-71]	2	3214.65		183080			209673		2494	High	0.0003866	0.004736	25	92.19	1.42417e+07	1.3824e+06	1.73232e+07	1.13551e+07	1.54711e+07	1.57068e+07
High	[K].RHESLTSLNLER.[K]	1xDimethyl [R1]; 1xDimethyl [N-Term]	Q9D6U8 1xDimethyl [R129]	0.000126467	3.94405e-05	1	1	3	Q9D6U8	Q9D6U8 [129-140]	1	1482.8	3.20177e+06	2.34535e+06	1.61759e+06	1.70486e+06	2.17548e+06	1.88534e+06	15877	High	7.069e-05	0.0001003	29	35.52	820634	1.69777e+06	1.30479e+06	1.27066e+06	1.79474e+06	1.0517e+06
High	[R].RLPEDLYNDR.[M]	1xDimethyl [N-Term]; 1xDimethyl [R1]	Q9D855 1xDimethyl [R50]	0.00116765	8.0711e-05	1	1	5	Q9D855	Q9D855 [50-59]	1	1318.67	6.56597e+06	4.02103e+06	5.84314e+06	8.64787e+06	4.66321e+06	1.39785e+07	15929	High	5.676e-05	0.001016	19	46.2	2.27822e+07	5.643e+06	1.40445e+07	2.91736e+07	2.21653e+07	2.10545e+07
High	[R].QPYAVSELAGHQTSAESWGTGR.[A]	1xMethyl [R22]; 1xDimethyl [N-Term]	Q9D8E6 1xMethyl [R71]	0.00177388	0.000250575	1	1	1	Q9D8E6	Q9D8E6 [50-71]	0	2374.14		828017	360300				15377	High	0.0001896	0.001317	19	74.68	1.78535e+08	3.21854e+08	1.9431e+08	1.98514e+08	1.52314e+08	1.51142e+08
High	[K].APIRPDIVNFVHTNLR.[K]	1xDimethyl [N-Term]; 1xDimethyl [R4]	Q9D8E6 1xDimethyl [R33]	4.67357e-05	3.94405e-05	1	1	2	Q9D8E6	Q9D8E6 [30-45]	0	1890.07	1.51535e+07	1.38489e+07	1.28031e+07	6.97543e+06	5.42592e+06	7.90009e+06	1557	High	7.069e-05	3.778e-05	25	80.64	1.78535e+08	3.21854e+08	1.9431e+08	1.98514e+08	1.52314e+08	1.51142e+08
High	[R].NRDHDTFLAVR.[Y]	1xDimethyl [N-Term]; 1xDimethyl [R2]	Q9DBH5 1xDimethyl [R211]	0.000112491	3.94405e-05	1	1	3	Q9DBH5	Q9DBH5 [210-220]	1	1371.71	1.47585e+06	837490	567035	785378	786117	561674	14261	High	7.069e-05	8.942e-05	22	30.31	1.58078e+07	2.19957e+07	1.55138e+07	1.0151e+07	1.83624e+07	1.18126e+07
High	[K].YYGAEGYEVDR.[Y]	1xMethyl [R11]; 1xDimethyl [N-Term]	Q9DC29 1xMethyl [R475]	0.0498293	0.0033082	1	1	1	Q9DC29	Q9DC29 [465-475]	0	1363.62		303140	478427				22491	High	0.002173	0.03434	17	48.51	3.4747e+06	3.1161e+06	4.68483e+06	3.46167e+06	5.99126e+06	5.40212e+06
High	[K].VREEYPDRIMNTFSVVPSPK.[V]	1xMethyl [R2]; 1xDimethyl:2H(6)13C(2) [N-Term]; 1xDimethyl:2H(6)13C(2) [K20]	Q9ERD7 1xMethyl [R156]	0.000205994	3.94405e-05	1	1	1	Q9ERD7	Q9ERD7 [155-174]	2	2450.37			116096				21054	High	5.676e-05	0.0001903	17	84.86	3.63257e+07	2.53442e+07	3.08172e+07	3.5115e+07	4.01458e+07	5.52075e+07
High	[K].RPELLTHSTTEVTQPR.[T]	1xDimethyl [N-Term]; 1xDimethyl [R1]	Q9ESZ8 1xDimethyl [R540]	0.000158287	3.94405e-05	1	1	2	Q9ESZ8	Q9ESZ8 [540-555]	0	1893.02		257435	241866				15973	High	5.676e-05	0.000148	13	33.98	4.75965e+06	8.11335e+06	1.05228e+07	1.29712e+06	3.82512e+06	2.21369e+06
High	[R].APVIDADKPVSSQLR.[V]	1xDimethyl [R/K]; 1xDimethyl [N-Term]	Q9JHU4 1xDimethyl [R/K]	0.00378138	0.000354511	1	1	2	Q9JHU4	Q9JHU4 [120-134]	0	1651.94				862352	953082	528248	1583	High	0.0003072	0.003127	29	47.61	1.17089e+08	2.03332e+08	2.03407e+08	9.94364e+07	2.00613e+08	2.68052e+08
High	[R].TERPVNSAALSPNYDHVVLGGGQEAMDVTTTSTR.[I]	1xDimethyl [N-Term]; 1xDimethyl [R3]	Q9QZD9 1xDimethyl [R230]	4.98311e-09	3.94405e-05	1	1	2	Q9QZD9	Q9QZD9 [228-261]	0	3601.76	1.94107e+07	3.18605e+06	3079238	2.74814e+06	2.48893e+06	2.70205e+06	18363	High	5.676e-05	6.946e-09	70	80.18	2.05532e+07	1.39569e+07	2.26142e+07	3.66499e+07	2.27536e+07	2.96983e+07
High	[K].EQRGEEVDQSAPEQEQPATVSHEEEQASTIR.[T]	1xDimethyl [R3]; 1xDimethyl [N-Term]	Q9WV92 1xDimethyl [R749]	8.12695e-08	3.94405e-05	1	1	3	Q9WV92	Q9WV92 [747-777]	1	3522.62				655225			4853	High	7.069e-05	1.008e-07	62	48.13	1.16992e+07	2.45566e+07	1.06852e+07	4.202e+06	7.42753e+06	4.90152e+06
High	[R].NLRDFLLVYNR.[M]	1xDimethyl [R3]; 1xDimethyl [N-Term]	Q9WV96 1xDimethyl [R12]	0.000535698	8.0711e-05	1	1	2	Q9WV96	Q9WV96 [10-20]	1	1450.82				557796	680617	867143	14006	High	5.676e-05	0.0004792	48	97.81	3.94248e+06	1.46305e+06	2.00181e+06	1.53654e+06	1.38816e+06	2.02417e+06
High	[K].ASRGGGNHQNNYQPY.[-]	1xDimethyl [R3]; 1xDimethyl [N-Term]	Q9Z130 1xDimethyl [R289]	0.0186865	0.0011823	1	1	2	Q9Z130	Q9Z130 [287-301]	1	1718.8		1.87864e+06	2563385	2.10853e+06	2.56712e+06	2.49061e+06	1857	High	0.001089	0.01312	26	22.42	1.53866e+07	1.86265e+07	1.12838e+07	1.25108e+07	1.36987e+07	1.38722e+07
High	[R].RILVATNLFGR.[G]	1xDimethyl [R1]; 1xDimethyl [N-Term]	Q9Z1N5 1xDimethyl [R339]; Q8VDW0 1xDimethyl [R338]	0.00244409	0.000328305	2	2	2	Q9Z1N5; Q8VDW0	Q9Z1N5 [339-349]; Q8VDW0 [338-348]	1	1287.79				1.98863e+06	2.0468e+06	1.79625e+06	15925	High	0.0003072	0.002051	26	74.16	1.18334e+07	3.19084e+07	1.41177e+07	6.56638e+06	1.32651e+07	9.59876e+06
High	[R].QRPQEEHSPEESERR.[A]	1xDimethyl [R2]; 1xDimethyl [N-Term]	Q9Z2Q5 1xDimethyl [R101]	6.20259e-05	3.94405e-05	1	1	3	Q9Z2Q5	Q9Z2Q5 [100-114]	1	1921.91	516112	407601	399199	474526	459755	844747	15474	High	5.676e-05	6.004e-05	31	16.53	5.17645e+06	9.95787e+06	2.17834e+06	4.62707e+06	3.7291e+06	2.85777e+06
